# Supplementary material for: CD163⁺ monocytes and soluble CD163 as prognostic indicators in severe fever with thrombocytopenia syndrome: An integrative analysis
Source: PLoS Negl Trop Dis. 2026 Jun 3;20(6):e0014416. doi: 10.1371/journal.pntd.0014416 (PMC13252838; doi:10.1371/journal.pntd.0014416)
Supplement: S1 Table — (XLSX) [file pntd.0014416.s001.xlsx]

## Sheet: Table S1
Table S1. Differentially expressed genes between non-survivors and survivors in CD163⁺ intermediate monocytes.
gene	p_val	avg_log2FC	pct.1	pct.2	p_val_adj
IFIT1	1.16326e-162	1.95818	0.994	0.786	4.91991e-158
ISG15	5.2841e-161	1.40951	1	0.998	2.23486e-156
IFIT3	1.62923e-146	1.51696	0.992	0.903	6.89068e-142
FCN1	4.77697e-141	-2.1842	0.821	0.972	2.02037e-136
XIST	5.16549e-138	1.73317	0.894	0.23	2.18469e-133
MX1	3.68977e-136	1.03635	0.996	0.978	1.56055e-131
IFIT2	1.77383e-134	1.74689	0.974	0.701	7.50222e-130
CXCL10	1.2819e-129	2.4185	0.791	0.228	5.42168e-125
RPS4Y1	3.82122e-126	-9.58829	0	0.663	1.61615e-121
TNFSF10	2.99851e-122	1.25867	0.994	0.957	1.26819e-117
IFI35	6.25799e-121	1.08252	0.98	0.927	2.64676e-116
ISG20	8.46483e-120	1.16716	0.996	0.931	3.58011e-115
MT-ND3	2.65551e-117	-2.20907	0.809	0.975	1.12312e-112
RSAD2	1.04081e-113	1.36627	0.982	0.809	4.40198e-109
PSMB9	4.0518e-111	0.92518	0.99	0.987	1.71367e-106
IFIH1	1.84468e-106	1.47988	0.935	0.713	7.80187e-102
GBP1	3.58264e-103	1.09589	0.994	0.923	1.51524e-98
SAMD9L	2.57834e-102	1.21341	0.963	0.822	1.09048e-97
HLA-DRB5	6.64695e-98	1.31971	0.978	0.802	2.81126e-93
LY6E	5.43474e-90	0.588292	1	0.997	2.29857e-85
GIMAP7	3.00886e-88	1.36995	0.945	0.78	1.27257e-83
NEAT1	1.33982e-87	-0.984662	0.982	0.991	5.66664e-83
OAS1	3.1461e-87	0.871972	0.992	0.959	1.33061e-82
S100A4	4.36903e-82	-0.899459	0.978	0.995	1.84784e-77
SSB	2.64782e-80	0.901435	0.961	0.93	1.11987e-75
CTSS	5.95412e-79	-0.667865	0.996	0.999	2.51824e-74
RPS28	4.35729e-78	-0.652815	0.99	0.997	1.84287e-73
LSP1	4.15159e-77	-2.51878	0.238	0.684	1.75587e-72
RPL34	9.5831e-77	-0.642009	0.988	0.993	4.05307e-72
MT-CYB	2.70074e-76	-1.32791	0.947	0.985	1.14225e-71
IRF7	4.83417e-75	0.885272	0.984	0.958	2.04456e-70
ANKRD22	5.463e-75	1.179	0.935	0.662	2.31052e-70
IL4I1	1.93955e-73	2.15066	0.648	0.254	8.20314e-69
TAP1	1.71317e-71	0.988544	0.957	0.842	7.24568e-67
UBE2L6	2.12565e-70	0.681533	0.982	0.961	8.99022e-66
IGHG4	1.62315e-69	-1.04255	0.892	0.978	6.86497e-65
RPS29	3.5793e-69	-0.805485	0.972	0.985	1.51383e-64
WARS1	5.48505e-69	0.842129	0.996	0.932	2.31985e-64
DNAJA1	2.33114e-68	0.927152	0.965	0.91	9.85932e-64
NT5C3A	1.05321e-67	0.92763	0.941	0.84	4.45446e-63
OPTN	5.11548e-67	1.4407	0.823	0.481	2.16354e-62
EIF1AY	1.36766e-66	-7.77549	0	0.426	5.78438e-62
MT-ATP6	1.67956e-66	-0.912667	0.98	0.994	7.10354e-62
LYZ	1.81793e-66	-1.13223	0.961	0.996	7.68875e-62
WSB1	3.91325e-66	0.81878	0.976	0.953	1.65507e-61
RPS27	1.55023e-65	-0.774576	0.972	0.988	6.55656e-61
ANPEP	2.38976e-64	-1.95969	0.327	0.718	1.01072e-59
MT-CO3	8.78754e-64	-0.968708	0.957	0.993	3.7166e-59
IL1RN	3.11216e-63	1.45603	0.86	0.633	1.31626e-58
VAMP5	9.34591e-63	0.677735	0.994	0.984	3.95276e-58
MT-ND2	2.90935e-62	-0.704567	0.976	0.993	1.23048e-57
PLBD1	7.54333e-62	-1.54104	0.746	0.898	3.19038e-57
ACP2	2.50493e-61	1.55106	0.783	0.448	1.05943e-56
GLIPR1	2.74094e-61	-1.22344	0.669	0.873	1.15925e-56
PSMA4	3.96624e-61	0.631632	0.974	0.964	1.67748e-56
RPL37	1.17865e-60	-0.634212	0.99	0.993	4.98498e-56
HSPA8	6.08536e-60	1.2252	0.933	0.861	2.57374e-55
DYNLT1	1.34666e-58	1.06602	0.941	0.858	5.69555e-54
ENSG00000291236	1.78597e-58	1.16469	0.854	0.511	7.55358e-54
DDX3Y	3.13293e-58	-7.61365	0	0.384	1.32504e-53
CSTA	7.70331e-58	-1.08472	0.752	0.908	3.25804e-53
OAS3	7.84498e-58	0.889265	0.931	0.807	3.31796e-53
GCH1	1.83977e-57	1.11677	0.87	0.669	7.78112e-53
S100A6	7.37449e-57	-0.512991	0.996	0.998	3.11897e-52
HSPB1	7.43797e-57	2.10565	0.711	0.393	3.14582e-52
C3AR1	4.13327e-55	1.10769	0.902	0.739	1.74813e-50
UBE2S	8.02588e-55	1.04157	0.874	0.717	3.39446e-50
ENSG00000257764	9.05051e-55	-1.40038	0.685	0.873	3.82782e-50
OASL	3.79143e-54	0.786725	0.972	0.915	1.60355e-49
NAMPT	6.83946e-54	-0.865862	0.99	0.991	2.89268e-49
CHMP5	1.12007e-53	0.772158	0.943	0.886	4.73721e-49
ATF5	3.16011e-53	1.24821	0.827	0.587	1.33654e-48
XAF1	2.02612e-52	0.566914	0.99	0.981	8.56928e-48
TMEM140	7.02157e-52	1.79105	0.533	0.211	2.9697e-47
APOL2	1.18624e-51	1.38377	0.709	0.402	5.01707e-47
TGM1	1.19618e-51	2.006	0.455	0.15	5.05914e-47
MT-ND1	1.77508e-51	-0.706044	0.986	0.993	7.50751e-47
HSPA1A	4.89489e-51	1.65261	0.687	0.36	2.07024e-46
HESX1	6.74442e-51	1.36986	0.669	0.345	2.85248e-46
APOBEC3B	7.05253e-51	1.52866	0.746	0.428	2.9828e-46
PRDX1	1.40623e-50	0.777227	0.967	0.941	5.94749e-46
KLF2	7.33489e-50	1.45136	0.864	0.706	3.10222e-45
IFI16	2.69175e-49	0.542764	0.974	0.959	1.13845e-44
BST2	3.34557e-49	0.636224	0.984	0.969	1.41498e-44
CTSC	5.23064e-49	0.774947	0.98	0.968	2.21225e-44
EPSTI1	7.12285e-49	0.519221	0.988	0.984	3.01254e-44
FMNL2	1.05566e-48	1.42774	0.604	0.266	4.4648e-44
CD38	2.78212e-48	1.11776	0.815	0.555	1.17667e-43
CMKLR1	3.18894e-48	1.57689	0.6	0.276	1.34873e-43
YWHAH	4.23457e-48	1.11835	0.862	0.679	1.79097e-43
USP18	5.37233e-48	1.234	0.752	0.515	2.27217e-43
FCGR1A	5.78275e-48	0.617027	0.963	0.94	2.44576e-43
ABI3	2.14221e-47	1.13374	0.839	0.649	9.06026e-43
NAGK	3.24858e-47	0.853044	0.937	0.835	1.37395e-42
C1QC	3.27512e-47	1.86506	0.51	0.198	1.38518e-42
RPL37A	3.50142e-47	-0.621365	0.976	0.989	1.48089e-42
MAP3K7CL	3.66025e-47	1.19123	0.778	0.498	1.54807e-42
CFD	5.2493e-47	-1.05984	0.778	0.896	2.22014e-42
MRPL40	5.41335e-47	1.17526	0.811	0.637	2.28952e-42
KCTD14	2.10707e-46	1.48447	0.646	0.366	8.91165e-42
IRS2	2.78746e-46	-1.73514	0.382	0.681	1.17893e-41
PARP14	3.00887e-46	0.702616	0.976	0.911	1.27257e-41
RPL23	3.50531e-46	-0.682258	0.941	0.964	1.48254e-41
DESI1	5.8404e-46	1.05147	0.839	0.677	2.47014e-41
RPS21	5.6409e-45	-0.578971	0.972	0.981	2.38576e-40
C1QA	1.05169e-44	1.58074	0.628	0.313	4.448e-40
VNN2	1.05787e-44	-2.66867	0.173	0.512	4.47417e-40
MTATP8P1	1.47792e-44	6.76837	0.112	0.001	6.2507e-40
C1QB	1.58889e-44	1.75827	0.518	0.213	6.72004e-40
CTSL	2.26973e-44	1.40498	0.953	0.914	9.59961e-40
TUBA1B	2.46905e-44	0.738417	0.949	0.909	1.04426e-39
TKT	2.82983e-44	-0.671727	0.929	0.971	1.19685e-39
RETN	3.95135e-44	-1.23849	0.441	0.758	1.67118e-39
CLTA	5.62121e-43	0.620841	0.974	0.941	2.37743e-38
CSF3R	6.24694e-43	-0.960622	0.687	0.861	2.64208e-38
HSP90AB1	9.16226e-43	0.96086	0.957	0.887	3.87508e-38
OAS2	9.90488e-43	0.629349	0.941	0.897	4.18917e-38
PABPC1	1.1376e-42	-0.60594	0.931	0.975	4.81137e-38
SP110	1.80039e-42	0.591573	0.972	0.955	7.61458e-38
CLU	1.86379e-42	-1.05944	0.722	0.863	7.88273e-38
GPBAR1	1.9088e-42	1.00555	0.868	0.693	8.07308e-38
RPL21	2.08591e-42	-0.579727	0.963	0.968	8.82215e-38
CNDP2	3.38763e-42	0.800032	0.902	0.775	1.43276e-37
PALM2AKAP2	3.85568e-42	1.51245	0.516	0.225	1.63072e-37
PSMA5	7.60992e-42	0.714601	0.921	0.842	3.21854e-37
IER3	9.76614e-42	-2.28429	0.163	0.503	4.13049e-37
DRAP1	1.13555e-41	0.537274	0.978	0.961	4.8027e-37
MARCKS	1.19266e-41	0.774022	0.976	0.883	5.04422e-37
GASK1B	1.91178e-41	-1.54292	0.323	0.639	8.08568e-37
CYP1B1	3.30868e-41	-1.83952	0.331	0.653	1.39937e-36
MTND1P23	6.33235e-41	-5.78544	0.059	0.359	2.67821e-36
CDA	8.39549e-41	-1.64601	0.309	0.627	3.55079e-36
ADPRS	8.75816e-41	1.44226	0.6	0.309	3.70418e-36
KLF6	9.33077e-41	0.626936	0.988	0.968	3.94636e-36
CMPK2	1.00758e-40	0.93023	0.88	0.756	4.26145e-36
APLP2	1.10483e-40	-0.566387	0.953	0.985	4.67277e-36
TRIM31	2.28448e-40	3.04127	0.177	0.022	9.66197e-36
AREG	4.62434e-40	-3.03907	0.169	0.489	1.95582e-35
RPL38	4.79534e-40	-0.567601	0.965	0.981	2.02814e-35
SAMD9	7.30303e-40	0.855691	0.9	0.791	3.08874e-35
SIGLEC14	9.36508e-40	1.05377	0.752	0.415	3.96087e-35
BCL2L14	1.98966e-39	2.30965	0.22	0.039	8.41506e-35
VCAN	2.26779e-39	-0.894445	0.825	0.935	9.5914e-35
FCGR3B	3.25243e-39	1.81666	0.394	0.135	1.37558e-34
CD40	4.12924e-39	1.34194	0.742	0.513	1.74642e-34
SLC39A8	4.14504e-39	1.51099	0.614	0.343	1.7531e-34
ATOX1	5.64901e-39	0.689478	0.982	0.942	2.38919e-34
UBE2A	5.6657e-39	0.982188	0.843	0.717	2.39625e-34
ETV7	6.29638e-39	1.01442	0.756	0.542	2.66299e-34
LGALS17A	1.14427e-38	2.1169	0.232	0.044	4.83957e-34
GBP5	2.58402e-38	0.614395	0.951	0.755	1.09289e-33
LMO2	3.56686e-38	0.618784	0.949	0.897	1.50857e-33
MT-ND5	3.69201e-38	-0.614428	0.892	0.966	1.5615e-33
ATP5MJ	4.41805e-38	-0.625309	0.882	0.944	1.86857e-33
PPT1	5.90858e-38	-0.881073	0.713	0.861	2.49898e-33
SIDT2	6.28327e-38	1.19658	0.736	0.477	2.65744e-33
PECAM1	6.69024e-38	-0.887901	0.63	0.843	2.82957e-33
UTY	7.02448e-38	-6.68433	0	0.27	2.97093e-33
ASPH	8.41909e-38	-1.47995	0.4	0.673	3.56077e-33
PTPRE	1.13925e-37	-0.705335	0.87	0.956	4.81834e-33
RTCB	1.49823e-37	0.720438	0.872	0.736	6.33663e-33
SNX6	2.5546e-36	0.668774	0.927	0.874	1.08044e-31
H3-3A	2.77985e-36	-0.769303	0.75	0.889	1.17571e-31
IDO1	3.92245e-36	1.6242	0.411	0.156	1.65896e-31
GIMAP8	7.61826e-36	1.50374	0.508	0.245	3.22207e-31
GATD3	1.57465e-35	1.93433	0.37	0.138	6.65981e-31
TBXAS1	1.99496e-35	-0.932643	0.622	0.814	8.4375e-31
NMI	2.22258e-35	0.546119	0.947	0.918	9.40016e-31
CPVL	2.24925e-35	-0.996421	0.717	0.833	9.51299e-31
XPO1	2.61628e-35	1.03215	0.707	0.449	1.10653e-30
HIF1A	6.44602e-35	-0.890569	0.766	0.89	2.72628e-30
EMB	1.81393e-34	-2.07853	0.122	0.418	7.67185e-30
IFIT5	2.03939e-34	1.17134	0.575	0.302	8.62541e-30
MT1E	2.41037e-34	1.5896	0.695	0.486	1.01944e-29
LINC00278	2.61637e-34	-6.67312	0	0.248	1.10657e-29
PSAP	2.94829e-34	-0.526646	0.986	0.995	1.24695e-29
RGS2	3.46887e-34	-2.21092	0.201	0.494	1.46712e-29
GOLM1	5.24944e-34	1.33088	0.579	0.324	2.2202e-29
GALM	8.2725e-34	1.28352	0.571	0.311	3.49877e-29
DDAH2	9.94174e-34	0.918086	0.868	0.739	4.20476e-29
USP30-AS1	1.08958e-33	1.2812	0.567	0.295	4.60827e-29
RTP4	1.2316e-33	1.31295	0.577	0.321	5.20893e-29
ADAP2	1.47198e-33	0.836016	0.888	0.757	6.22558e-29
TOMM7	1.48816e-33	-0.643462	0.866	0.912	6.29404e-29
PARP9	1.65824e-33	0.568951	0.935	0.861	7.01336e-29
TFEC	2.40872e-33	0.744499	0.837	0.698	1.01874e-28
ALDH2	4.07289e-33	-1.44909	0.427	0.665	1.72259e-28
RHOB	4.1325e-33	1.59202	0.699	0.466	1.7478e-28
RPL31	4.53409e-33	-0.551338	0.898	0.954	1.91765e-28
ATP13A2	6.37725e-33	1.56092	0.48	0.226	2.6972e-28
SERPING1	1.3012e-32	0.521812	0.963	0.909	5.50331e-28
RBP7	1.63047e-32	-1.4423	0.435	0.681	6.89593e-28
PAQR8	2.66197e-32	1.95271	0.287	0.086	1.12586e-27
FBXO6	3.39965e-32	0.848549	0.825	0.682	1.43785e-27
HERC5	3.78609e-32	0.771206	0.835	0.633	1.60129e-27
PSMB5	4.92699e-32	1.04377	0.72	0.517	2.08382e-27
CD302	6.22991e-32	-1.16567	0.465	0.698	2.63488e-27
ZBP1	6.89009e-32	1.09946	0.685	0.439	2.91409e-27
THBS1	9.66663e-32	-2.28364	0.35	0.578	4.0884e-27
CTSB	1.2483e-31	0.5011	0.984	0.982	5.27955e-27
RPS25	1.60071e-31	-0.505957	0.915	0.959	6.77005e-27
SLC25A37	1.87769e-31	-0.93353	0.738	0.875	7.94151e-27
SLC11A1	2.05674e-31	-0.60842	0.88	0.965	8.69876e-27
CLEC4E	3.20086e-31	-1.6727	0.378	0.634	1.35377e-26
RBCK1	3.24376e-31	0.669505	0.902	0.818	1.37191e-26
SLAMF8	5.08551e-31	1.5532	0.343	0.124	2.15086e-26
CXCR4	5.26902e-31	-1.20527	0.47	0.701	2.22848e-26
PLAAT4	5.9144e-31	0.588426	0.939	0.844	2.50144e-26
CXXC5	6.79504e-31	-1.89196	0.114	0.39	2.8739e-26
GRIN3A	7.4038e-31	1.78542	0.24	0.061	3.13136e-26
PTGES3	8.55927e-31	0.558077	0.921	0.879	3.62006e-26
SPATS2L	8.81974e-31	0.740434	0.886	0.748	3.73022e-26
GCNT1	9.30424e-31	1.26066	0.514	0.265	3.93513e-26
NCK1	1.02975e-30	1.52765	0.528	0.285	4.35524e-26
LRP1	2.37882e-30	-0.966092	0.553	0.755	1.0061e-25
CD80	2.39091e-30	2.13327	0.201	0.044	1.01121e-25
BLNK	3.42997e-30	1.78355	0.305	0.102	1.45067e-25
ALMS1P1.1	3.55786e-30	2.45986	0.179	0.035	1.50476e-25
SOD1	8.45454e-30	0.687382	0.886	0.825	3.57576e-25
APOL3	1.01325e-29	0.93455	0.772	0.585	4.28544e-25
SLAMF7	1.04924e-29	1.309	0.624	0.378	4.43765e-25
AIM2	1.15016e-29	1.04401	0.707	0.482	4.86447e-25
RPL22	1.16051e-29	-0.580598	0.841	0.919	4.90827e-25
ZDHHC20	1.4559e-29	-0.994898	0.557	0.757	6.15759e-25
SNHG25	2.2998e-29	-1.37823	0.305	0.556	9.72679e-25
S100A12	2.3369e-29	-0.93808	0.626	0.843	9.88368e-25
OST4	5.04534e-29	-0.601621	0.823	0.91	2.13388e-24
SLFN12L	6.09503e-29	1.22523	0.386	0.156	2.57783e-24
PSMB2	6.35185e-29	0.591874	0.919	0.884	2.68645e-24
NASP	7.02943e-29	0.6976	0.815	0.622	2.97303e-24
RAB10	8.39094e-29	0.549094	0.929	0.894	3.54886e-24
SCIMP	1.08611e-28	0.80552	0.825	0.706	4.59359e-24
LITAF	1.30332e-28	-0.721164	0.717	0.886	5.51225e-24
MIDN	1.6271e-28	-0.72428	0.821	0.906	6.88166e-24
DHX58	1.76789e-28	1.10044	0.648	0.434	7.47713e-24
RNASE2	2.40358e-28	-0.800035	0.752	0.903	1.01657e-23
TMEM60	2.68221e-28	1.20689	0.549	0.302	1.13441e-23
RGL1	2.8143e-28	0.945872	0.72	0.482	1.19028e-23
PML	3.78878e-28	0.764181	0.807	0.681	1.60243e-23
BAG1	3.99048e-28	0.627562	0.89	0.812	1.68774e-23
MT2A	4.06823e-28	0.52652	1	0.991	1.72062e-23
P2RY6	4.12281e-28	0.834542	0.73	0.512	1.7437e-23
GPR183	4.12611e-28	-2.34221	0.128	0.38	1.7451e-23
GIMAP4	4.33432e-28	0.529819	0.961	0.947	1.83316e-23
CSGALNACT2	5.00094e-28	-0.843602	0.671	0.827	2.1151e-23
HLA-DQA1	6.94661e-28	1.1237	0.616	0.368	2.938e-23
HSPH1	7.64673e-28	1.66239	0.504	0.277	3.23411e-23
MAP3K2	1.01721e-27	-0.722194	0.671	0.829	4.30219e-23
TIFA	1.79194e-27	1.53854	0.411	0.188	7.57881e-23
BAX	2.4319e-27	0.638393	0.943	0.915	1.02855e-22
CD47	2.44298e-27	0.705097	0.874	0.783	1.03323e-22
ZBTB16	2.92604e-27	-1.6554	0.242	0.499	1.23754e-22
GMPR	3.46885e-27	0.984558	0.701	0.513	1.46712e-22
RAN	3.6732e-27	0.604846	0.909	0.871	1.55354e-22
SIGLEC9	7.18617e-27	0.967081	0.642	0.434	3.03932e-22
CCR1	7.99772e-27	0.525101	0.955	0.918	3.38256e-22
ATP13A3	1.15406e-26	-1.30372	0.39	0.622	4.88096e-22
SEMA6B	1.18602e-26	-3.42608	0.039	0.258	5.01615e-22
BLZF1	1.76351e-26	1.10879	0.492	0.265	7.45857e-22
CD81	2.22121e-26	0.702272	0.909	0.812	9.3944e-22
CBR1	2.61569e-26	0.637697	0.868	0.801	1.10628e-21
LYL1	3.18945e-26	0.81418	0.801	0.626	1.34895e-21
LYSMD2	4.08551e-26	0.782393	0.793	0.653	1.72793e-21
TREM1	4.87305e-26	-1.15626	0.384	0.628	2.06101e-21
CYBC1	5.24329e-26	0.675026	0.876	0.782	2.2176e-21
PFKFB3	7.22631e-26	-0.952279	0.461	0.68	3.05629e-21
BTG1	8.49822e-26	-0.560515	0.872	0.951	3.59424e-21
RNASE6	8.61084e-26	-0.708612	0.705	0.853	3.64187e-21
APOL1	1.10505e-25	1.05096	0.62	0.389	4.67369e-21
ANKRD45	1.20484e-25	2.06906	0.207	0.057	5.09574e-21
SELENOW	1.5506e-25	0.695084	0.858	0.786	6.55812e-21
PSMD14	1.58504e-25	0.858036	0.736	0.582	6.70377e-21
ICAM2	2.58983e-25	0.794528	0.833	0.726	1.09534e-20
GBP7	2.64136e-25	1.93031	0.228	0.067	1.11714e-20
PARP12	3.01942e-25	0.788231	0.789	0.621	1.27703e-20
TCF7L1	3.08985e-25	1.47328	0.321	0.126	1.30682e-20
AIFM2	3.09028e-25	1.52232	0.333	0.135	1.307e-20
BATF3	3.41804e-25	1.35044	0.407	0.191	1.44563e-20
BCL3	3.97749e-25	-0.894167	0.415	0.649	1.68224e-20
HELZ2	7.98671e-25	0.768423	0.758	0.564	3.3779e-20
CD55	8.90907e-25	-0.582888	0.846	0.929	3.768e-20
ADGRE5	1.27607e-24	0.542309	0.947	0.896	5.397e-20
C14orf119	1.56408e-24	0.927613	0.648	0.429	6.6151e-20
TRPV2	1.71029e-24	1.00121	0.628	0.423	7.23351e-20
EIF5A	1.94824e-24	0.548798	0.915	0.898	8.23987e-20
FPR3	3.02244e-24	1.82592	0.209	0.059	1.27831e-19
MS4A4A	3.22431e-24	0.770934	0.856	0.778	1.36369e-19
SLC31A2	3.52879e-24	0.601077	0.925	0.866	1.49247e-19
MTHFD2	3.88011e-24	0.626113	0.854	0.75	1.64105e-19
ENSG00000230551	4.07412e-24	-0.933477	0.482	0.699	1.72311e-19
MDK	4.28299e-24	1.95669	0.311	0.129	1.81145e-19
AEN	4.6924e-24	1.20356	0.374	0.166	1.9846e-19
AARS1	5.01223e-24	1.63179	0.287	0.109	2.11987e-19
NEXN	6.39856e-24	0.818787	0.756	0.587	2.70621e-19
MRPL27	9.35136e-24	0.69391	0.823	0.714	3.95507e-19
GBP3	9.65716e-24	0.967108	0.604	0.374	4.0844e-19
ZFP36L2	9.70636e-24	-0.910143	0.791	0.877	4.10521e-19
ZBTB43	9.98595e-24	-0.766953	0.665	0.824	4.22346e-19
MTARC1	1.04509e-23	-1.9548	0.154	0.388	4.42009e-19
DENND2D	1.14912e-23	1.17833	0.482	0.258	4.86008e-19
GAA	1.32863e-23	-0.759234	0.648	0.789	5.61931e-19
AHNAK	1.47245e-23	-0.846755	0.62	0.756	6.22759e-19
PSMC2	1.53088e-23	0.667991	0.809	0.711	6.47469e-19
PRTN3	1.61615e-23	1.72239	0.467	0.269	6.83534e-19
ATP6AP2	1.62872e-23	-0.624246	0.74	0.847	6.8885e-19
CCR5	1.92015e-23	1.79601	0.272	0.102	8.1211e-19
L3MBTL2-AS1	2.36866e-23	1.93628	0.217	0.068	1.0018e-18
PKD2L1	3.92143e-23	1.6043	0.343	0.152	1.65853e-18
MIR3945HG	3.94995e-23	1.69796	0.39	0.189	1.67059e-18
QPCT	4.26409e-23	-1.51285	0.195	0.427	1.80345e-18
HRH2	4.89544e-23	-0.771227	0.707	0.825	2.07048e-18
TRIM69	6.04027e-23	0.852561	0.703	0.522	2.55467e-18
ENPP2	1.10938e-22	1.64521	0.264	0.095	4.692e-18
CD44	1.23138e-22	-0.554358	0.827	0.895	5.20802e-18
IGFBP2	1.2379e-22	1.33291	0.431	0.232	5.23559e-18
SLC12A8	1.40079e-22	2.07886	0.152	0.034	5.92451e-18
METTL7A	1.49159e-22	-1.11711	0.376	0.588	6.30852e-18
FCGR3A	1.51142e-22	0.983905	1	1	6.39241e-18
DRAM1	1.63109e-22	0.969474	0.697	0.537	6.89852e-18
LILRB2	1.97305e-22	0.530101	0.959	0.959	8.34482e-18
BASP1	2.05247e-22	-1.23192	0.343	0.588	8.68071e-18
TMEM106A	2.17537e-22	1.04652	0.555	0.341	9.20051e-18
TNFAIP8L2	2.18738e-22	0.930459	0.616	0.411	9.25133e-18
CYP19A1	2.25245e-22	1.63522	0.317	0.136	9.52651e-18
NR1H3	2.26896e-22	1.48251	0.382	0.185	9.59635e-18
SOCS1	2.28543e-22	1.29922	0.343	0.153	9.66598e-18
THBD	2.42395e-22	-2.33949	0.152	0.365	1.02519e-17
SDHB	3.09987e-22	0.526186	0.919	0.86	1.31106e-17
SDSL	3.19314e-22	1.06156	0.526	0.305	1.35051e-17
ACOT13	3.82671e-22	1.00435	0.61	0.42	1.61847e-17
CFH	5.74072e-22	1.28103	0.38	0.187	2.42798e-17
CR1	6.07364e-22	-1.41916	0.213	0.446	2.56879e-17
MT-ND4L	6.69173e-22	-0.804027	0.563	0.76	2.8302e-17
JARID2	7.51325e-22	-0.715463	0.703	0.825	3.17766e-17
TGM2	7.96755e-22	1.30436	0.449	0.245	3.36979e-17
MGLL	8.30933e-22	1.36008	0.429	0.23	3.51435e-17
MT-ATP8	1.05581e-21	-1.42866	0.189	0.416	4.46546e-17
ARHGAP25	1.12436e-21	0.885859	0.64	0.427	4.75537e-17
PPP2R2A	1.32429e-21	0.797885	0.764	0.603	5.60094e-17
RABGAP1L	1.52576e-21	0.652348	0.805	0.709	6.45305e-17
MIIP	1.6702e-21	0.795387	0.711	0.548	7.06395e-17
CD151	2.00922e-21	0.776217	0.734	0.554	8.49781e-17
ATP2B1-AS1	2.08954e-21	-0.988081	0.388	0.613	8.83751e-17
METTL9	2.24982e-21	-0.682846	0.693	0.838	9.51538e-17
CD93	2.33796e-21	-0.924678	0.492	0.687	9.88817e-17
GBP4	2.70552e-21	0.58277	0.88	0.775	1.14427e-16
JAML	2.73923e-21	-0.757821	0.589	0.768	1.15853e-16
ZC3H12A-DT	2.78829e-21	1.90021	0.211	0.068	1.17928e-16
EXOSC9	3.00623e-21	1.05539	0.537	0.34	1.27145e-16
FOSL2	3.10561e-21	-0.806864	0.545	0.702	1.31349e-16
SERPINB2	3.11512e-21	-2.96792	0.037	0.223	1.31751e-16
CPQ	3.38714e-21	-1.23356	0.234	0.459	1.43256e-16
TPM4	3.49766e-21	0.506609	0.907	0.854	1.4793e-16
BATF2	3.73082e-21	1.28004	0.36	0.167	1.57791e-16
SDC3	4.18236e-21	1.06829	0.437	0.224	1.76889e-16
ICAM3	6.5154e-21	-0.766282	0.673	0.792	2.75562e-16
SLC2A3	1.10688e-20	-0.699204	0.778	0.852	4.68146e-16
EREG	1.18342e-20	-2.09749	0.081	0.282	5.00515e-16
DYNLL1	1.26025e-20	0.54266	0.907	0.878	5.33009e-16
IRF2	1.43312e-20	0.647401	0.823	0.702	6.06122e-16
CCL2	1.75622e-20	1.19585	0.404	0.2	7.42775e-16
TLR7	1.90458e-20	0.866048	0.545	0.334	8.05525e-16
TASL	1.96799e-20	1.07172	0.461	0.259	8.3234e-16
ZNFX1	2.11327e-20	0.742718	0.772	0.632	8.93786e-16
SP140	2.13616e-20	0.942391	0.589	0.405	9.03467e-16
MXD4	2.166e-20	-0.935986	0.404	0.604	9.16089e-16
NFE2L1	2.68635e-20	0.994081	0.535	0.335	1.13617e-15
SCARB2	2.94165e-20	0.521544	0.892	0.816	1.24414e-15
VNN1	2.9543e-20	-3.89496	0.026	0.197	1.24949e-15
CNP	3.43377e-20	0.864502	0.675	0.515	1.45228e-15
TLE3	3.66614e-20	-0.818021	0.522	0.711	1.55056e-15
TXLNGY.1	3.7536e-20	-5.73989	0	0.152	1.58755e-15
EZR	3.86123e-20	0.597572	0.852	0.77	1.63307e-15
NECTIN2	4.05016e-20	0.806661	0.697	0.527	1.71298e-15
TSPAN33	4.05161e-20	1.4964	0.297	0.13	1.71359e-15
SNX11	5.32495e-20	0.999799	0.549	0.346	2.25214e-15
NBN	5.57589e-20	0.873927	0.746	0.58	2.35827e-15
NRIP1	9.70876e-20	0.565375	0.866	0.761	4.10622e-15
LILRB4	9.72656e-20	0.648946	0.888	0.815	4.11375e-15
TAP2	1.13533e-19	0.662959	0.736	0.589	4.80175e-15
FGD2	1.15954e-19	0.640426	0.789	0.633	4.90416e-15
TRIM21	1.23341e-19	1.08141	0.453	0.26	5.21658e-15
ATP2B1	1.71337e-19	-0.758044	0.484	0.675	7.24652e-15
JOSD2	1.83084e-19	0.82559	0.813	0.681	7.74334e-15
SNX10	2.04073e-19	0.691805	0.931	0.912	8.63106e-15
NRGN	2.13944e-19	-1.24698	0.201	0.408	9.04854e-15
TUBA1A	2.60132e-19	0.621608	0.89	0.8	1.1002e-14
CD72	2.99026e-19	1.43003	0.303	0.136	1.2647e-14
TRAPPC4	3.20262e-19	0.93829	0.559	0.373	1.35452e-14
SMARCD3	3.36809e-19	-1.44436	0.171	0.386	1.4245e-14
TRMT1L	3.76218e-19	1.33537	0.276	0.116	1.59118e-14
SEC62	4.5385e-19	-0.517922	0.807	0.884	1.91951e-14
ALOX15B	4.55098e-19	-4.30527	0.016	0.173	1.92479e-14
C17orf67	5.79837e-19	1.95267	0.175	0.053	2.45236e-14
CDKN2D	6.13497e-19	-0.503561	0.829	0.894	2.59472e-14
EXOSC3	7.0183e-19	1.15373	0.4	0.215	2.96832e-14
PHGDH	7.88616e-19	2.5202	0.106	0.019	3.33537e-14
CD274	7.96507e-19	1.12254	0.35	0.166	3.36875e-14
ENSG00000280071	8.33087e-19	-2.01546	0.069	0.253	3.52346e-14
KIFBP	1.02091e-18	2.41951	0.128	0.03	4.31784e-14
SEPHS2	1.25203e-18	0.707702	0.711	0.561	5.29532e-14
SORL1	1.32522e-18	-1.399	0.165	0.377	5.60489e-14
CCL8	1.34603e-18	1.59341	0.142	0.036	5.6929e-14
AMDHD2	1.38343e-18	1.27529	0.435	0.243	5.85108e-14
RRAS	1.46056e-18	0.603739	0.872	0.793	6.17731e-14
ARL2	1.47762e-18	0.891741	0.61	0.424	6.24945e-14
IGFBP4	1.63183e-18	1.98781	0.203	0.072	6.90167e-14
ATP5ME	1.71529e-18	-0.512358	0.764	0.881	7.25463e-14
ZFY	1.87008e-18	-5.76082	0	0.14	7.90931e-14
ADISSP	2.06764e-18	0.635374	0.811	0.68	8.74489e-14
PREX1	2.18546e-18	-0.729977	0.593	0.747	9.24318e-14
MGST1	2.37407e-18	-0.622512	0.691	0.815	1.00409e-13
SLC6A12	2.53247e-18	1.67274	0.23	0.086	1.07108e-13
COA6	2.53784e-18	0.555142	0.852	0.763	1.07335e-13
ITGB1	2.6754e-18	-0.807568	0.528	0.688	1.13153e-13
FOXO3	2.93642e-18	-0.774891	0.404	0.62	1.24193e-13
APOBEC3G	3.35419e-18	0.664708	0.732	0.611	1.41862e-13
EDARADD	4.16125e-18	2.222	0.102	0.018	1.75996e-13
GNG2	4.95786e-18	-2.3634	0.049	0.219	2.09688e-13
OSBPL8	5.76025e-18	-0.740928	0.567	0.716	2.43624e-13
C2	6.18541e-18	0.834698	0.598	0.395	2.61606e-13
TRAFD1	7.06672e-18	0.819516	0.646	0.47	2.9888e-13
RIPK2	7.2468e-18	0.659951	0.717	0.562	3.06496e-13
CASP3	7.758e-18	0.928619	0.484	0.292	3.28117e-13
IQGAP2	8.09394e-18	-0.590534	0.669	0.819	3.42325e-13
CD36	9.08415e-18	-0.537318	0.858	0.912	3.84205e-13
UBE2Z	9.19352e-18	0.755874	0.744	0.587	3.88831e-13
RNF34	1.06248e-17	1.13072	0.348	0.176	4.49364e-13
CCR5AS	1.08411e-17	1.27485	0.297	0.136	4.58512e-13
CLMN	1.12229e-17	-1.35529	0.183	0.385	4.74659e-13
TEFM	1.16015e-17	1.4421	0.236	0.093	4.90673e-13
PSMD11	1.19897e-17	0.578044	0.833	0.739	5.07094e-13
APOBEC3H	1.24003e-17	1.13778	0.317	0.15	5.24456e-13
TRIP6	1.32102e-17	0.983937	0.476	0.287	5.5871e-13
TUBA1C	1.38106e-17	0.627265	0.785	0.665	5.84104e-13
MEGF9	1.39909e-17	-0.80475	0.593	0.734	5.91733e-13
MT-TT	1.42368e-17	-2.62935	0.041	0.201	6.02132e-13
DPYD	1.56168e-17	-0.737388	0.512	0.672	6.60496e-13
LRRC25	1.69422e-17	0.545747	0.927	0.88	7.16555e-13
THBS1-IT1	1.77122e-17	-3.07522	0.016	0.163	7.49119e-13
TRMT6	1.77675e-17	-0.939549	0.455	0.623	7.51457e-13
NOL8	1.80648e-17	0.797906	0.506	0.31	7.64032e-13
HOOK3	2.04797e-17	-0.846802	0.36	0.561	8.66167e-13
NDUFB1	2.05271e-17	-0.507088	0.73	0.849	8.68173e-13
NECAP2	2.08855e-17	0.66335	0.758	0.617	8.8333e-13
FAM118A	2.16856e-17	0.832149	0.49	0.304	9.1717e-13
RNF144B	2.21233e-17	-0.662614	0.559	0.715	9.35681e-13
SLC6A6	2.57993e-17	-0.721365	0.555	0.71	1.09116e-12
N4BP1	2.60324e-17	0.679847	0.744	0.604	1.10102e-12
GPN3	3.02449e-17	0.933611	0.467	0.282	1.27918e-12
SLC38A5	3.03132e-17	1.4071	0.199	0.07	1.28207e-12
M6PR	3.48153e-17	0.519879	0.88	0.83	1.47248e-12
CDKN1C	3.48824e-17	1.27272	0.356	0.185	1.47532e-12
G0S2	3.52661e-17	-2.29955	0.087	0.27	1.49155e-12
PARP10	3.75492e-17	0.739435	0.701	0.554	1.58811e-12
NUB1	4.03062e-17	0.544899	0.783	0.695	1.70471e-12
RMI1	4.09303e-17	1.47112	0.215	0.081	1.73111e-12
DCK	4.36462e-17	0.856984	0.528	0.344	1.84597e-12
PTPA	4.81998e-17	0.732409	0.62	0.447	2.03856e-12
ENSG00000289327	4.86933e-17	2.09147	0.142	0.04	2.05944e-12
JUP	5.25934e-17	0.705129	0.707	0.54	2.22438e-12
RFLNB	5.46449e-17	-1.43457	0.222	0.407	2.31115e-12
MAP4	6.05566e-17	0.796239	0.593	0.428	2.56118e-12
CREM	6.76989e-17	1.00188	0.496	0.309	2.86326e-12
ST3GAL5	6.80386e-17	0.710295	0.654	0.484	2.87763e-12
REX1BD	7.40751e-17	0.566625	0.833	0.751	3.13293e-12
FAM177A1	7.44085e-17	0.6564	0.687	0.517	3.14703e-12
VNN3P	7.59097e-17	-3.13657	0.018	0.162	3.21052e-12
HMGCL	7.97843e-17	0.901019	0.47	0.291	3.3744e-12
JPX	8.15242e-17	0.625659	0.724	0.593	3.44798e-12
CYTOR	8.17668e-17	-0.634065	0.654	0.77	3.45824e-12
KPNB1	8.40392e-17	0.573554	0.805	0.711	3.55435e-12
PELO	8.89115e-17	1.01518	0.413	0.236	3.76042e-12
CRISPLD2	8.89263e-17	-1.67297	0.1	0.284	3.76105e-12
HES1	9.29629e-17	-2.47689	0.096	0.27	3.93177e-12
FAM107B	1.06917e-16	-0.791882	0.528	0.681	4.52195e-12
LINC01504	1.07316e-16	1.04748	0.374	0.201	4.53881e-12
SPINT1	1.08281e-16	-1.9277	0.077	0.249	4.57962e-12
PHC2	1.1054e-16	-0.592315	0.752	0.839	4.67518e-12
PSMF1	1.10922e-16	0.609358	0.787	0.695	4.69132e-12
OSCAR	1.12929e-16	0.603818	0.86	0.777	4.77621e-12
PLXDC2	1.19014e-16	-0.676171	0.591	0.74	5.03356e-12
PLA2G15	1.23133e-16	0.936216	0.482	0.306	5.20779e-12
ACTN1	1.2338e-16	-0.610846	0.665	0.803	5.21825e-12
GPRIN3	1.3101e-16	-1.76772	0.12	0.297	5.54095e-12
PSMD3	1.3982e-16	0.649589	0.715	0.597	5.91357e-12
TCTA	1.48162e-16	1.17121	0.441	0.272	6.26638e-12
APOL4	1.50843e-16	0.890788	0.325	0.153	6.37977e-12
CISD2	1.59153e-16	0.783335	0.646	0.485	6.73122e-12
LGALS2	1.75668e-16	-0.934223	0.496	0.647	7.42971e-12
TSC22D1	1.85003e-16	1.24438	0.311	0.152	7.82451e-12
DTNBP1	2.18959e-16	0.758158	0.644	0.493	9.26067e-12
NUDT2	3.22023e-16	0.856093	0.496	0.315	1.36196e-11
P2RX7	3.55515e-16	0.972101	0.581	0.423	1.50361e-11
XRN1	3.79615e-16	0.566231	0.813	0.684	1.60555e-11
EIF6	4.12295e-16	0.502207	0.868	0.79	1.74376e-11
AKIRIN2	4.25808e-16	0.560801	0.854	0.8	1.80091e-11
RPL36A	4.31523e-16	-0.503035	0.787	0.857	1.82508e-11
IRF1-AS1	4.37342e-16	0.753064	0.549	0.357	1.8497e-11
ZNF706	5.52212e-16	0.514769	0.843	0.765	2.33552e-11
KLHDC8B	5.53694e-16	1.49547	0.183	0.065	2.34179e-11
HLA-DQB1	5.78751e-16	0.550407	0.811	0.655	2.44777e-11
CASP5	5.9783e-16	1.06277	0.348	0.181	2.52846e-11
TRAPPC3	6.19145e-16	0.577891	0.772	0.643	2.61861e-11
FXYD6	6.51414e-16	0.858769	0.634	0.496	2.75509e-11
FIRRE	6.53404e-16	1.67524	0.132	0.036	2.76351e-11
MIR23AHG	6.78389e-16	-1.07925	0.378	0.544	2.86918e-11
RPS17	7.45119e-16	-0.669975	0.573	0.699	3.15141e-11
PHACTR1	7.86998e-16	-0.803579	0.559	0.697	3.32853e-11
PBDC1	7.97113e-16	0.723097	0.665	0.511	3.37131e-11
EIF1AX	1.11066e-15	0.552822	0.805	0.74	4.69744e-11
SERINC2	1.18148e-15	-2.37548	0.053	0.204	4.99694e-11
RAB3IL1	1.1956e-15	1.40366	0.213	0.086	5.05668e-11
SAMD4A	1.25046e-15	0.686823	0.634	0.452	5.28871e-11
MEF2D	1.29684e-15	-0.838179	0.421	0.597	5.48486e-11
HIC1	1.40407e-15	-3.18862	0.024	0.161	5.93837e-11
ASCL2	1.53122e-15	0.785208	0.608	0.44	6.47614e-11
DNASE2	1.65446e-15	0.625847	0.833	0.756	6.99738e-11
NDUFC2	1.67391e-15	0.513721	0.876	0.821	7.07962e-11
CYSTM1	1.79912e-15	0.652758	0.78	0.627	7.60922e-11
PCK2	1.90274e-15	0.949854	0.429	0.263	8.04746e-11
NLRC4	1.93648e-15	0.869236	0.496	0.316	8.19013e-11
RPL10P9	2.25828e-15	-8.11554	0	0.116	9.55116e-11
SLC25A19	2.29524e-15	1.27668	0.37	0.208	9.70747e-11
SMIM3	2.41247e-15	-0.934304	0.443	0.59	1.02033e-10
ZNF22	2.47907e-15	0.884297	0.488	0.319	1.0485e-10
IL1R2	2.52861e-15	-2.08892	0.388	0.505	1.06945e-10
SGK1	2.63519e-15	-0.96001	0.459	0.61	1.11453e-10
TINF2	2.7419e-15	0.781493	0.628	0.473	1.15966e-10
PLAUR	3.0474e-15	-0.686125	0.833	0.878	1.28887e-10
CPD	3.10858e-15	-0.86263	0.394	0.573	1.31474e-10
DDIT4	3.25104e-15	-0.687832	0.608	0.747	1.37499e-10
RPS27L	3.63124e-15	0.526772	0.955	0.938	1.5358e-10
MYADM	3.7109e-15	-0.692153	0.6	0.745	1.56949e-10
SNHG6	3.871e-15	-0.517412	0.746	0.84	1.6372e-10
LDLR	3.87741e-15	-0.722417	0.482	0.651	1.63991e-10
P2RX4	4.06723e-15	0.651618	0.805	0.693	1.72019e-10
PRKY	4.45616e-15	-5.39241	0	0.114	1.88469e-10
LAG3	4.51865e-15	1.20857	0.205	0.081	1.91112e-10
HPGD	4.57388e-15	-4.38099	0.006	0.126	1.93448e-10
VEGFA	4.87052e-15	-1.19371	0.191	0.375	2.05994e-10
KDM6A	5.33414e-15	0.742166	0.573	0.39	2.25602e-10
SCPEP1	5.74741e-15	-0.517683	0.811	0.875	2.43081e-10
SPART	5.8619e-15	0.665496	0.65	0.488	2.47923e-10
MSR1	6.268e-15	0.840431	0.583	0.43	2.65099e-10
FADD	6.85373e-15	0.878715	0.445	0.272	2.89872e-10
NSFL1C	6.87321e-15	0.644224	0.713	0.588	2.90696e-10
SLFN5	7.39565e-15	-0.73319	0.409	0.589	3.12792e-10
KDM5D	7.40842e-15	-5.23748	0	0.112	3.13332e-10
KRT10	7.43006e-15	-0.930376	0.323	0.506	3.14247e-10
SERINC1	8.10212e-15	-0.526434	0.693	0.823	3.42671e-10
HERC6	8.59605e-15	0.942981	0.449	0.277	3.63561e-10
SEPTIN4	8.97097e-15	1.02427	0.321	0.168	3.79418e-10
CXCL8	9.2564e-15	-1.53559	0.305	0.486	3.9149e-10
RASSF2	9.49827e-15	-0.665863	0.512	0.658	4.0172e-10
CCDC69	1.00786e-14	-0.656836	0.622	0.748	4.26265e-10
GLDN	1.04493e-14	1.34263	0.199	0.079	4.41945e-10
TFPT	1.06392e-14	0.829025	0.618	0.472	4.49974e-10
ENSG00000291077	1.06488e-14	1.83339	0.128	0.037	4.5038e-10
INSIG1	1.16356e-14	-0.91448	0.417	0.587	4.92117e-10
TXNL1	1.22001e-14	0.569034	0.801	0.715	5.15993e-10
ZNF702P	1.32475e-14	1.36083	0.23	0.101	5.6029e-10
WDFY2	1.37768e-14	0.703432	0.602	0.434	5.82678e-10
MTATP6P1	1.42052e-14	-0.746651	0.4	0.594	6.00793e-10
ZFHX3	1.51719e-14	-0.83175	0.518	0.657	6.41681e-10
HLA-V.1	1.51809e-14	-4.85331	0.002	0.114	6.42062e-10
EPB41L3	1.57685e-14	0.607846	0.713	0.564	6.66913e-10
GPR65	1.68805e-14	0.621535	0.787	0.689	7.13942e-10
GAS7	1.83388e-14	-0.555285	0.624	0.762	7.75622e-10
REL	1.89918e-14	-0.501892	0.697	0.803	8.03239e-10
AOAH	1.96494e-14	-0.528282	0.657	0.785	8.31053e-10
BAK1	2.14804e-14	0.713801	0.616	0.477	9.08491e-10
IRAK3	2.14861e-14	-0.510041	0.778	0.863	9.08732e-10
MRPL18	2.18151e-14	0.622435	0.689	0.582	9.22646e-10
SRGAP2	2.29772e-14	0.515713	0.738	0.603	9.71797e-10
TPST1	2.35537e-14	-1.9818	0.067	0.216	9.96182e-10
TMEM51	2.39664e-14	1.20483	0.299	0.156	1.01364e-09
STX4	2.92322e-14	0.596584	0.758	0.624	1.23635e-09
SLC46A1	3.08462e-14	1.77128	0.15	0.051	1.30461e-09
PI4K2B	3.26807e-14	0.978153	0.356	0.199	1.3822e-09
MESD	3.62205e-14	0.567683	0.752	0.641	1.53191e-09
PHLDA3	4.13087e-14	1.58285	0.124	0.036	1.74711e-09
SOWAHD	4.51332e-14	1.07595	0.254	0.117	1.90886e-09
IWS1	4.58067e-14	0.705693	0.522	0.355	1.93735e-09
MRPL44	4.58542e-14	0.591585	0.701	0.574	1.93936e-09
CYB5A	5.10867e-14	0.642499	0.689	0.557	2.16066e-09
ENSG00000291144	5.14974e-14	1.11752	0.301	0.152	2.17803e-09
LILRA6	5.80717e-14	-0.978415	0.27	0.45	2.45608e-09
SNAPC5	5.8394e-14	0.858763	0.459	0.294	2.46972e-09
TSPAN4	5.89004e-14	0.875381	0.585	0.431	2.49113e-09
SSNA1	6.12672e-14	0.585829	0.778	0.677	2.59123e-09
AKR1A1	6.2961e-14	0.517247	0.854	0.775	2.66287e-09
SLC25A25	6.75014e-14	0.972555	0.472	0.313	2.8549e-09
IER5	7.08223e-14	0.546011	0.85	0.76	2.99536e-09
DHRS7	7.2752e-14	-0.64057	0.553	0.696	3.07697e-09
CCDC50	7.33365e-14	0.735629	0.632	0.493	3.1017e-09
ORAI1	7.4018e-14	0.703113	0.726	0.627	3.13052e-09
MOV10	8.25029e-14	0.76397	0.596	0.432	3.48938e-09
PLD3	8.68242e-14	-0.529352	0.736	0.823	3.67214e-09
MFGE8	8.8926e-14	-1.8525	0.179	0.335	3.76104e-09
OSM	9.00778e-14	-1.98904	0.1	0.249	3.80975e-09
PHLDA1	9.07767e-14	-3.89336	0.016	0.133	3.83931e-09
H1-0	9.1153e-14	0.787229	0.744	0.632	3.85523e-09
SLC12A6	9.41163e-14	-0.938941	0.289	0.466	3.98055e-09
IL27	9.53718e-14	1.0393	0.382	0.228	4.03366e-09
F5	9.95266e-14	-1.86067	0.079	0.226	4.20938e-09
PLXNC1	9.95362e-14	-0.610649	0.488	0.662	4.20978e-09
BBC3	9.9576e-14	1.20426	0.368	0.215	4.21147e-09
ITGAX	1.08941e-13	-0.584818	0.608	0.762	4.60755e-09
HSPD1	1.0997e-13	0.661727	0.659	0.553	4.65109e-09
IQSEC1	1.17412e-13	-0.603006	0.65	0.758	4.9658e-09
STIMATE	1.38093e-13	1.24044	0.222	0.098	5.84049e-09
SMIM15	1.54021e-13	0.567129	0.65	0.505	6.51416e-09
RHBDD3	1.59409e-13	1.06732	0.317	0.172	6.74204e-09
CCNY	1.63835e-13	-0.617613	0.545	0.682	6.92925e-09
ECE1	1.84096e-13	-0.866265	0.266	0.438	7.78614e-09
NEU1	1.85091e-13	0.597205	0.78	0.679	7.82822e-09
DDX60	1.86933e-13	0.549254	0.675	0.515	7.90616e-09
LARP4	2.05325e-13	0.807519	0.376	0.214	8.68402e-09
ENSG00000288819	2.10942e-13	-1.78286	0.075	0.218	8.9216e-09
PARP8	2.25065e-13	-1.30171	0.142	0.307	9.51889e-09
HERC4	2.4226e-13	0.79001	0.482	0.314	1.02461e-08
MOB3C	2.4659e-13	1.1988	0.28	0.145	1.04293e-08
KMO	2.57797e-13	1.43335	0.232	0.109	1.09033e-08
TDRD7	2.57936e-13	0.923738	0.39	0.236	1.09092e-08
TTC9C	2.73613e-13	0.69902	0.516	0.353	1.15722e-08
CREB5	2.74731e-13	-0.745474	0.474	0.627	1.16195e-08
WIPI1	2.83645e-13	-0.798996	0.307	0.486	1.19965e-08
EMP1	2.97191e-13	0.761616	0.467	0.305	1.25694e-08
DOCK2	2.98312e-13	-0.538296	0.63	0.767	1.26168e-08
ATP1B1	2.99652e-13	0.991668	0.323	0.179	1.26735e-08
RTCA	3.05263e-13	0.629435	0.657	0.539	1.29108e-08
PRR5	3.12802e-13	1.36484	0.207	0.091	1.32296e-08
SLCO3A1	3.46048e-13	-0.805493	0.4	0.559	1.46358e-08
GIMAP6	3.53607e-13	0.598697	0.596	0.416	1.49555e-08
KIAA0040	4.02381e-13	0.731199	0.541	0.384	1.70183e-08
PSMC3	4.38231e-13	0.563144	0.76	0.665	1.85345e-08
FUT4	4.82427e-13	0.766483	0.474	0.307	2.04038e-08
NSL1	5.78171e-13	0.645367	0.693	0.56	2.44532e-08
PELI2	5.83663e-13	-1.1705	0.124	0.282	2.46854e-08
HPS5	5.96064e-13	0.895879	0.467	0.306	2.52099e-08
GART	6.37291e-13	0.74311	0.457	0.29	2.69536e-08
CAT	6.63382e-13	-0.554106	0.6	0.725	2.80571e-08
HEG1	7.36529e-13	0.815196	0.431	0.273	3.11508e-08
PITPNB	7.68893e-13	0.71569	0.498	0.327	3.25196e-08
TESC	7.80547e-13	-0.877575	0.276	0.45	3.30124e-08
TMEM229B	7.82296e-13	1.10511	0.285	0.148	3.30864e-08
FOXN2	7.87367e-13	0.635896	0.671	0.534	3.33009e-08
HLA-DQA2	8.06884e-13	0.79674	0.394	0.241	3.41263e-08
HBEGF	8.94689e-13	-0.895271	0.392	0.544	3.784e-08
FKBP4	9.56266e-13	1.2641	0.374	0.235	4.04443e-08
TRIM26	1.07089e-12	0.66942	0.569	0.413	4.52921e-08
PHAX	1.21259e-12	0.855266	0.4	0.249	5.12852e-08
NQO2	1.22452e-12	-0.867625	0.378	0.528	5.17898e-08
DPH3	1.24301e-12	0.625835	0.675	0.541	5.25718e-08
RNF135	1.29269e-12	0.56341	0.732	0.621	5.46732e-08
CLEC4D	1.30356e-12	-0.916752	0.175	0.341	5.51329e-08
PRKAR1B-AS1	1.30792e-12	0.738038	0.539	0.381	5.53171e-08
KLK1	1.31543e-12	1.95315	0.1	0.027	5.56348e-08
DAPP1	1.37598e-12	0.599203	0.697	0.568	5.81956e-08
ACVRL1	1.38417e-12	1.08068	0.354	0.212	5.85421e-08
PEPD	1.49755e-12	-0.610677	0.634	0.736	6.33372e-08
HIPK2	1.56215e-12	-0.779	0.504	0.637	6.60695e-08
RNASEL	1.5998e-12	1.02584	0.297	0.16	6.76621e-08
CXorf38	1.64705e-12	0.520087	0.711	0.592	6.96605e-08
NCF1C	1.84194e-12	0.585777	0.9	0.887	7.7903e-08
SERPINH1	1.85587e-12	2.26051	0.12	0.039	7.84923e-08
MED7	1.90457e-12	0.741793	0.39	0.23	8.05519e-08
PPA2	1.9215e-12	0.751831	0.514	0.359	8.12678e-08
MT-TM	2.05443e-12	-1.28079	0.165	0.317	8.68901e-08
PPP3CA	2.15039e-12	-0.851695	0.287	0.462	9.09488e-08
ELMO2	2.26925e-12	0.760277	0.526	0.377	9.59756e-08
RUNX3	2.28089e-12	-0.949173	0.35	0.509	9.6468e-08
CASP7	2.31683e-12	0.633996	0.596	0.453	9.79882e-08
IL1RAP	2.46608e-12	-0.903811	0.238	0.401	1.04301e-07
IL15RA	2.47284e-12	0.60244	0.61	0.476	1.04586e-07
EVI2A	2.49132e-12	-0.589813	0.665	0.77	1.05368e-07
LGMN	2.50022e-12	0.903677	0.285	0.151	1.05744e-07
FFAR2	2.73413e-12	0.604673	0.736	0.584	1.15637e-07
AHSA1	2.92428e-12	0.936837	0.616	0.501	1.2368e-07
BORCS7	2.95469e-12	-0.68654	0.441	0.591	1.24966e-07
PET100	3.01956e-12	-0.598274	0.569	0.691	1.27709e-07
PTGS2	3.0255e-12	-2.25785	0.037	0.156	1.27961e-07
ARHGEF3	3.04546e-12	0.526784	0.713	0.562	1.28805e-07
VEZT	3.11377e-12	0.799948	0.433	0.279	1.31694e-07
LRG1	3.25485e-12	-1.02314	0.201	0.364	1.3766e-07
NTAN1	3.38888e-12	0.785653	0.585	0.445	1.43329e-07
RIN2	3.52387e-12	0.514865	0.732	0.585	1.49039e-07
YPEL3	3.52469e-12	-0.675731	0.498	0.639	1.49073e-07
ENSG00000279602	3.62092e-12	-2.14857	0.071	0.201	1.53143e-07
CPEB4	3.69042e-12	-0.581108	0.614	0.724	1.56082e-07
SNX8	3.87059e-12	0.932587	0.4	0.247	1.63703e-07
CCDC90B	4.02052e-12	0.708081	0.632	0.499	1.70044e-07
RNF19B	4.25628e-12	0.865131	0.591	0.47	1.80015e-07
EED	4.53446e-12	0.980821	0.262	0.134	1.9178e-07
PEX6	4.5808e-12	1.24944	0.173	0.07	1.9374e-07
TPMT	4.63808e-12	0.54559	0.728	0.636	1.96163e-07
MIR223HG	5.00547e-12	-0.743138	0.48	0.618	2.11701e-07
TRADD	5.12096e-12	0.562092	0.689	0.564	2.16586e-07
SRP54	5.53782e-12	0.512919	0.697	0.586	2.34217e-07
MRPS31	5.75754e-12	0.822668	0.447	0.299	2.43509e-07
TUBGCP2	6.42801e-12	-0.607223	0.569	0.683	2.71866e-07
NFKBID	6.76741e-12	-1.12497	0.215	0.37	2.86221e-07
P2RY13	6.83366e-12	0.641144	0.652	0.522	2.89023e-07
RASGRP2	6.91391e-12	0.520783	0.803	0.741	2.92417e-07
NME1	7.04965e-12	0.858002	0.539	0.414	2.98158e-07
TNIP2	7.07707e-12	0.71828	0.593	0.48	2.99318e-07
RAB39A	8.29553e-12	1.25816	0.191	0.084	3.50851e-07
HSD3B7	8.53192e-12	0.773489	0.427	0.274	3.60849e-07
PTGIR	9.24996e-12	1.05862	0.289	0.159	3.91218e-07
MAF	9.29744e-12	0.597791	0.465	0.306	3.93226e-07
PTGER4	9.40439e-12	1.1087	0.341	0.206	3.97749e-07
EIF2S1	1.04056e-11	0.523865	0.659	0.564	4.40096e-07
MT-ND6	1.07204e-11	0.783076	0.606	0.462	4.53409e-07
FBP1	1.07435e-11	-0.771263	0.36	0.516	4.54388e-07
HES4	1.09033e-11	0.767772	0.557	0.411	4.61144e-07
OSBPL1A	1.09099e-11	0.980498	0.307	0.17	4.61422e-07
LHFPL2	1.09944e-11	0.856305	0.506	0.366	4.64997e-07
GRAMD1B	1.20049e-11	0.89293	0.358	0.214	5.07737e-07
HCP5	1.24286e-11	0.812709	0.494	0.344	5.25654e-07
NT5C	1.26906e-11	0.656856	0.61	0.463	5.36737e-07
CCT3	1.27926e-11	0.621337	0.709	0.628	5.41049e-07
ADORA3	1.30548e-11	1.50253	0.167	0.068	5.52141e-07
LDLRAD3	1.34828e-11	-1.4267	0.089	0.223	5.70241e-07
MAT2A	1.36772e-11	0.729199	0.571	0.438	5.78462e-07
FOXO1	1.56732e-11	-1.63155	0.045	0.165	6.62884e-07
DOP1A	1.77584e-11	1.55972	0.191	0.086	7.51074e-07
CLIC2	1.85985e-11	1.45907	0.175	0.075	7.86606e-07
EVA1B	2.00672e-11	0.65996	0.604	0.465	8.48723e-07
TGFBI	2.06992e-11	-0.677685	0.518	0.636	8.7545e-07
CD2BP2	2.43678e-11	0.532494	0.73	0.647	1.03061e-06
ZDHHC24	2.45177e-11	0.663116	0.624	0.502	1.03695e-06
TMEM115	2.48414e-11	0.837404	0.413	0.268	1.05064e-06
ABHD2	2.58736e-11	-0.666287	0.433	0.574	1.0943e-06
CXCL11	2.70951e-11	1.26513	0.128	0.045	1.14596e-06
RPP25	2.72501e-11	1.34588	0.207	0.099	1.15251e-06
PAQR4	2.77143e-11	1.03812	0.283	0.156	1.17215e-06
STMN1	2.82214e-11	1.17109	0.268	0.145	1.1936e-06
DICER1	2.84134e-11	-0.510864	0.61	0.742	1.20172e-06
MTHFR	2.84786e-11	-0.66084	0.51	0.645	1.20447e-06
SCO1	2.85647e-11	0.741486	0.463	0.311	1.20812e-06
SLC39A13	2.95299e-11	1.14521	0.272	0.148	1.24894e-06
PLA2G4A	2.98507e-11	1.43254	0.165	0.068	1.26251e-06
PDZD11	2.98879e-11	0.708557	0.482	0.332	1.26408e-06
PTBP2	3.39292e-11	-0.848666	0.307	0.464	1.435e-06
SYAP1	3.40337e-11	-0.545128	0.48	0.627	1.43942e-06
OCIAD2	3.41578e-11	1.44537	0.159	0.065	1.44467e-06
TNNT1	3.50568e-11	0.50488	0.654	0.494	1.48269e-06
NT5C3B	3.5194e-11	1.172	0.27	0.147	1.48849e-06
NFIA	3.61047e-11	-1.33231	0.1	0.235	1.52701e-06
ENSG00000287979	3.86131e-11	-2.51586	0.059	0.176	1.6331e-06
GTF2B	3.91922e-11	0.539412	0.726	0.618	1.6576e-06
PIK3R1	4.53765e-11	-0.605506	0.606	0.714	1.91915e-06
SLCO2B1	4.85068e-11	1.16258	0.157	0.064	2.05155e-06
HISLA	5.01546e-11	1.43701	0.23	0.118	2.12124e-06
PLEKHJ1	5.15703e-11	0.553526	0.671	0.57	2.18112e-06
EBI3	5.254e-11	1.12093	0.199	0.094	2.22213e-06
CCDC32	5.28511e-11	0.730352	0.508	0.362	2.23528e-06
WDR41	5.36312e-11	0.707931	0.486	0.339	2.26828e-06
GOSR2	5.51756e-11	0.621912	0.585	0.457	2.3336e-06
NIPSNAP3A	5.54324e-11	0.752677	0.498	0.351	2.34446e-06
PARP15	5.66392e-11	1.34358	0.201	0.095	2.3955e-06
NUDCD1	5.7488e-11	1.21894	0.209	0.102	2.4314e-06
SLC38A7	5.83339e-11	0.807311	0.402	0.259	2.46717e-06
TSTD1	6.14902e-11	0.836814	0.386	0.242	2.60067e-06
UHMK1	6.54466e-11	-0.599835	0.433	0.59	2.768e-06
GABARAPL1	7.29504e-11	-0.536774	0.528	0.649	3.08536e-06
DNAJB2	7.3637e-11	1.16284	0.22	0.11	3.1144e-06
PLXND1	7.37717e-11	-0.961788	0.171	0.32	3.1201e-06
MT1M	7.55312e-11	1.6471	0.238	0.123	3.19452e-06
RGCC	7.65116e-11	-1.83086	0.049	0.163	3.23598e-06
BEX3	7.69716e-11	1.01929	0.317	0.189	3.25544e-06
PDCD1LG2	7.73125e-11	1.56749	0.161	0.069	3.26986e-06
GSPT1	8.37675e-11	0.535361	0.675	0.561	3.54286e-06
CMTR1	8.86244e-11	0.735733	0.441	0.292	3.74828e-06
EIF4A3	9.55289e-11	0.505617	0.681	0.56	4.0403e-06
IFI30	9.70278e-11	-0.62821	0.722	0.797	4.10369e-06
LYAR	9.7206e-11	0.550113	0.681	0.582	4.11123e-06
CD180	9.80951e-11	0.888801	0.451	0.31	4.14883e-06
ENSG00000289474	1.0123e-10	-3.76293	0.043	0.148	4.28142e-06
ARMH1	1.02514e-10	0.687722	0.547	0.405	4.33571e-06
LINC-PINT	1.22247e-10	-0.634887	0.48	0.62	5.17032e-06
ATG5	1.22898e-10	0.694266	0.569	0.444	5.19786e-06
SLC2A6	1.23189e-10	0.685652	0.709	0.618	5.21016e-06
UFD1	1.23214e-10	0.513019	0.766	0.691	5.21121e-06
TAGLN	1.34198e-10	0.898321	0.319	0.188	5.67578e-06
MPP7	1.39361e-10	-1.75382	0.067	0.185	5.89415e-06
IL6ST	1.41245e-10	0.538105	0.659	0.519	5.97382e-06
EEA1	1.48375e-10	0.727986	0.539	0.415	6.27536e-06
LYSET	1.67747e-10	0.803364	0.382	0.241	7.09468e-06
LMNB1	1.70799e-10	0.547401	0.732	0.662	7.22377e-06
SLC1A5	1.72166e-10	0.703719	0.518	0.382	7.28158e-06
PSMC4	1.72359e-10	0.506149	0.746	0.69	7.28974e-06
SUCNR1	1.73297e-10	1.77704	0.108	0.036	7.32941e-06
ENSG00000290122	1.81186e-10	-0.959979	0.217	0.374	7.66308e-06
GPD2	2.02473e-10	0.626539	0.551	0.403	8.56339e-06
MTHFD1L	2.09432e-10	1.58094	0.134	0.052	8.85771e-06
ALPK1	2.09625e-10	0.756704	0.451	0.317	8.8659e-06
SMIM12	2.15485e-10	0.547008	0.685	0.567	9.11374e-06
STYXL1	2.25773e-10	0.770406	0.459	0.328	9.54884e-06
CRTAM	2.45243e-10	0.922256	0.27	0.151	1.03723e-05
NDUFAF4	2.45449e-10	0.902228	0.301	0.177	1.0381e-05
KCNQ1	2.5223e-10	-0.827224	0.215	0.369	1.06678e-05
ENSG00000289123	2.52347e-10	-1.81621	0.053	0.162	1.06728e-05
KLHDC7B	2.55045e-10	0.545761	0.675	0.544	1.07869e-05
PTTG1	2.55487e-10	1.44327	0.26	0.145	1.08056e-05
DDB2	2.63606e-10	0.661471	0.492	0.347	1.11489e-05
ARHGAP24	2.65722e-10	-1.27918	0.093	0.22	1.12384e-05
ENPP4	2.7242e-10	0.706543	0.392	0.251	1.15217e-05
BBS12	2.77153e-10	1.63113	0.106	0.035	1.17219e-05
KEAP1	2.92269e-10	0.815694	0.396	0.262	1.23612e-05
BDH2	3.08768e-10	0.918317	0.331	0.205	1.3059e-05
RRAGD	3.09888e-10	0.859983	0.382	0.248	1.31064e-05
DDX46	3.18391e-10	-0.597506	0.547	0.652	1.3466e-05
MCEMP1	3.26553e-10	-0.655212	0.443	0.589	1.38112e-05
AXL	3.36545e-10	0.960722	0.272	0.15	1.42338e-05
SLC43A2	3.51147e-10	-0.504585	0.667	0.766	1.48514e-05
CHROMR	3.69405e-10	0.902736	0.337	0.206	1.56236e-05
RNF145	3.8128e-10	-0.795668	0.311	0.464	1.61258e-05
DUSP2	3.85636e-10	-1.24507	0.287	0.421	1.63101e-05
SCAMP5	3.86501e-10	1.11131	0.128	0.048	1.63467e-05
RDH14	3.88575e-10	0.761564	0.415	0.281	1.64344e-05
FDX2	4.0764e-10	1.60927	0.175	0.081	1.72407e-05
KCNAB2	4.16839e-10	-0.541408	0.632	0.724	1.76298e-05
STIP1	4.31979e-10	0.857228	0.492	0.369	1.82701e-05
GNGT2	4.34424e-10	0.769845	0.518	0.385	1.83735e-05
KATNBL1	4.38406e-10	0.676149	0.38	0.242	1.85419e-05
CSF2RB	4.51658e-10	0.546575	0.72	0.618	1.91024e-05
GLT1D1	4.61794e-10	-0.668487	0.368	0.51	1.95311e-05
RBM43	4.87536e-10	0.919683	0.268	0.151	2.06199e-05
MGME1	4.89377e-10	0.674599	0.496	0.356	2.06977e-05
MAPKAPK2	4.92169e-10	-0.545618	0.52	0.649	2.08158e-05
MRPL35	5.5317e-10	0.662076	0.492	0.365	2.33958e-05
CHST12	5.53426e-10	0.674439	0.463	0.336	2.34066e-05
STAT5A	5.97714e-10	0.585056	0.628	0.511	2.52797e-05
IL1R1	6.10227e-10	-2.51555	0.022	0.114	2.58089e-05
PNP	6.10379e-10	0.50473	0.624	0.494	2.58154e-05
HPS6	6.40926e-10	0.893236	0.329	0.203	2.71073e-05
AGTPBP1	6.50932e-10	-0.596064	0.413	0.546	2.75305e-05
WASHC3	6.55207e-10	0.500493	0.667	0.563	2.77113e-05
GLTP	6.55462e-10	-0.613097	0.47	0.611	2.77221e-05
SH3BP5	6.89599e-10	-0.709675	0.439	0.576	2.91659e-05
RPL39L	6.99526e-10	1.59569	0.154	0.068	2.95858e-05
PIR	7.40084e-10	1.91556	0.108	0.038	3.13011e-05
TARS1	7.59332e-10	0.570361	0.512	0.373	3.21152e-05
TBL1X	7.75572e-10	-0.943189	0.185	0.326	3.28021e-05
RIGI	8.96735e-10	0.684677	0.211	0.103	3.79265e-05
SUSD3	9.1299e-10	0.815992	0.384	0.255	3.8614e-05
TMEM71	9.48366e-10	-1.2884	0.144	0.272	4.01102e-05
PARP11	9.57187e-10	0.642095	0.411	0.271	4.04833e-05
GPR180	9.78331e-10	1.03093	0.207	0.103	4.13775e-05
CPM	9.94324e-10	-1.45886	0.091	0.212	4.20539e-05
TRIM27	1.00759e-09	0.69857	0.457	0.332	4.26149e-05
SCML1	1.05036e-09	0.824204	0.303	0.177	4.4424e-05
TBRG4	1.12893e-09	0.679772	0.423	0.288	4.77469e-05
CARD8-AS1	1.17111e-09	0.688192	0.486	0.347	4.95309e-05
SLC1A4	1.18601e-09	1.25193	0.181	0.086	5.0161e-05
CD59	1.19153e-09	0.883724	0.24	0.129	5.03946e-05
ELAC2	1.27491e-09	1.02029	0.317	0.197	5.39209e-05
POMC	1.28481e-09	0.797606	0.331	0.204	5.43397e-05
XPO6	1.28528e-09	0.524412	0.65	0.53	5.43596e-05
SNORD3B-1	1.2889e-09	-1.86584	0.049	0.152	5.45125e-05
NUP50-DT	1.29003e-09	0.89691	0.256	0.142	5.45607e-05
FBXO8	1.31912e-09	1.0731	0.262	0.15	5.57907e-05
MINPP1	1.3338e-09	1.04852	0.197	0.098	5.64117e-05
IVNS1ABP	1.36214e-09	-1.07537	0.25	0.384	5.76103e-05
KNOP1	1.39848e-09	1.27733	0.179	0.085	5.91475e-05
JUN	1.39984e-09	-0.840449	0.742	0.784	5.9205e-05
KPNA2	1.42053e-09	0.860833	0.354	0.231	6.00798e-05
PELI1	1.43098e-09	-0.782343	0.413	0.542	6.05217e-05
SLFN12	1.49903e-09	0.791935	0.323	0.197	6.33998e-05
LUCAT1	1.50813e-09	-1.02435	0.171	0.306	6.37849e-05
POLK	1.53096e-09	0.50756	0.673	0.558	6.47505e-05
TAMALIN	1.54245e-09	-0.74807	0.26	0.399	6.52363e-05
PDCD4	1.59745e-09	-0.629638	0.378	0.524	6.75628e-05
STAP1	1.63903e-09	0.726411	0.309	0.187	6.9321e-05
NRIR	1.65233e-09	1.17625	0.226	0.119	6.98835e-05
PXN	1.67032e-09	-0.623853	0.346	0.502	7.06446e-05
VCP	1.67057e-09	0.507873	0.728	0.655	7.0655e-05
PPM1K	1.72033e-09	0.587774	0.474	0.343	7.27596e-05
C3orf38	1.72176e-09	0.585197	0.657	0.547	7.28203e-05
UTS2	1.72591e-09	-1.7518	0.041	0.14	7.29955e-05
ENSG00000272463	1.73093e-09	1.75342	0.116	0.043	7.32077e-05
CD79B	1.75575e-09	0.739892	0.451	0.314	7.42578e-05
TRIM14	1.79569e-09	0.513933	0.632	0.514	7.59469e-05
SUGT1	1.91395e-09	0.69074	0.62	0.52	8.09484e-05
SPSB2	1.93225e-09	1.10116	0.193	0.097	8.17227e-05
TMEM187	1.9671e-09	0.951469	0.23	0.123	8.31966e-05
MUC1	2.01983e-09	1.16963	0.22	0.117	8.54266e-05
BRCA2	2.13166e-09	0.647503	0.301	0.175	9.01564e-05
LINC00482	2.13688e-09	-2.31433	0.026	0.116	9.03771e-05
ATP11B	2.14446e-09	-0.666359	0.394	0.528	9.06979e-05
HMGB2	2.21581e-09	-0.502373	0.882	0.92	9.37155e-05
TUBG1	2.61771e-09	1.04194	0.213	0.111	0.000110713
SNX1	2.74313e-09	0.511323	0.685	0.596	0.000116018
CD84	3.04987e-09	0.597355	0.659	0.549	0.000128991
CEACAM3	3.0597e-09	1.27636	0.181	0.089	0.000129407
BBX	3.08148e-09	0.569672	0.65	0.541	0.000130328
MEAK7	3.13503e-09	1.24549	0.15	0.066	0.000132593
MTRES1	3.14109e-09	0.995733	0.195	0.098	0.000132849
RFK	3.25902e-09	0.706679	0.508	0.391	0.000137837
GTF2H2	3.36824e-09	1.06935	0.177	0.085	0.000142456
CKB	3.38214e-09	1.44825	0.12	0.047	0.000143044
ATP10A	3.70116e-09	0.764112	0.447	0.32	0.000156537
UIMC1	3.70951e-09	-0.742214	0.305	0.436	0.00015689
SLC50A1	3.73632e-09	0.574623	0.5	0.371	0.000158024
ENSG00000260997	3.80542e-09	-0.93125	0.217	0.345	0.000160946
EXOC3L1	3.94929e-09	1.01331	0.246	0.139	0.000167031
MYC	4.08534e-09	0.89817	0.362	0.236	0.000172785
EAF2	4.1784e-09	0.63395	0.587	0.481	0.000176721
BCL2L11	4.25828e-09	-1.00451	0.209	0.337	0.0001801
ENSG00000289888	4.72709e-09	-2.6321	0.024	0.109	0.000199927
DHDDS	4.87241e-09	0.691029	0.38	0.255	0.000206074
AMPD2	4.9444e-09	-0.651886	0.315	0.453	0.000209119
YWHAG	5.22442e-09	0.505421	0.715	0.62	0.000220962
KAZALD1	5.60465e-09	1.50538	0.154	0.072	0.000237043
ODC1	5.95324e-09	0.847039	0.441	0.319	0.000251786
ENSG00000276900	5.97364e-09	-1.11606	0.217	0.344	0.000252649
ENSG00000279491	6.02873e-09	-0.969509	0.11	0.23	0.000254979
MIA3	6.0488e-09	0.576397	0.549	0.426	0.000255828
MPHOSPH10	6.27783e-09	0.658023	0.439	0.307	0.000265515
MIX23	6.28457e-09	1.15129	0.189	0.095	0.0002658
ANG	6.37203e-09	-1.18898	0.124	0.245	0.000269499
TP53I13	6.61633e-09	0.698919	0.429	0.296	0.000279831
MZT2A	6.62633e-09	0.594932	0.63	0.523	0.000280254
ATP6V1C1	6.83826e-09	0.592438	0.565	0.451	0.000289217
SLC26A11	7.07969e-09	-1.14591	0.226	0.351	0.000299428
FAM78A	7.09593e-09	0.572339	0.474	0.344	0.000300115
ADAM8	7.09959e-09	-0.721246	0.317	0.464	0.00030027
GALK2	7.17652e-09	0.915359	0.309	0.194	0.000303524
GZF1	7.34667e-09	-0.762794	0.24	0.368	0.00031072
TROAP	7.37793e-09	1.25614	0.132	0.056	0.000312042
ENSG00000289581	7.5563e-09	0.57271	0.343	0.216	0.000319586
FAM117A	7.61027e-09	-1.24027	0.122	0.238	0.000321869
MGAT2	7.7051e-09	0.616163	0.514	0.388	0.00032588
CD7	7.7367e-09	-0.643818	0.124	0.247	0.000327216
STOML1	8.06612e-09	1.06779	0.144	0.064	0.000341148
FBXO22	8.07715e-09	0.847219	0.37	0.253	0.000341615
PADI2	8.17108e-09	-1.65816	0.047	0.142	0.000345588
SLC35C2	8.20964e-09	0.733519	0.496	0.389	0.000347218
TIPRL	8.55875e-09	0.500587	0.622	0.53	0.000361984
SLC22A18AS	8.74341e-09	1.16326	0.22	0.12	0.000369794
ZCRB1	8.83297e-09	0.512592	0.701	0.601	0.000373581
AP1AR	9.09468e-09	0.736175	0.36	0.239	0.00038465
KRCC1	9.20571e-09	0.740402	0.348	0.228	0.000389346
ENSG00000203644	9.2457e-09	-0.77753	0.169	0.302	0.000391038
SIKE1	9.40994e-09	0.587003	0.502	0.37	0.000397984
LYRM1	9.63444e-09	0.817326	0.38	0.258	0.000407479
SNAI1	9.85967e-09	-1.34793	0.073	0.18	0.000417005
NAT8B	9.91739e-09	0.906436	0.163	0.076	0.000419446
RENBP	1.0056e-08	0.510371	0.648	0.561	0.000425309
ABHD12	1.02545e-08	0.90992	0.439	0.313	0.000433703
AKNA	1.02809e-08	-0.565785	0.553	0.671	0.000434822
FAM98A	1.04924e-08	0.887005	0.266	0.158	0.000443764
DCAF12	1.07423e-08	0.780449	0.364	0.241	0.000454333
GTF2E2	1.10097e-08	0.719896	0.453	0.326	0.000465643
MS4A7	1.13806e-08	0.60356	0.736	0.644	0.000481332
PSMD2	1.13917e-08	0.518829	0.683	0.637	0.000481802
C11orf21	1.14685e-08	0.650479	0.433	0.309	0.000485047
GOPC	1.17482e-08	0.594718	0.459	0.332	0.00049688
ADI1	1.18728e-08	-0.559388	0.482	0.591	0.000502148
ASPHD2	1.23185e-08	0.986749	0.23	0.128	0.000521
LPCAT1	1.26299e-08	-0.70266	0.303	0.436	0.000534169
ENSG00000291113	1.30718e-08	0.949498	0.236	0.135	0.000552857
MRPL39	1.30948e-08	1.01195	0.246	0.14	0.000553833
NAPSB.1	1.32573e-08	0.540989	0.539	0.394	0.000560706
ALCAM	1.35815e-08	-1.12529	0.161	0.279	0.000574415
FDXR	1.41468e-08	0.684816	0.335	0.212	0.000598324
IGF2BP2	1.41849e-08	0.977665	0.226	0.123	0.000599937
GPR84	1.45346e-08	0.71525	0.407	0.276	0.000614727
FURIN	1.48247e-08	-0.594774	0.5	0.595	0.000626996
YIF1A	1.50392e-08	0.615988	0.573	0.473	0.00063607
BCL2L1	1.51615e-08	0.603519	0.459	0.334	0.000641242
PTPRO	1.56417e-08	0.817029	0.291	0.18	0.000661551
MILR1	1.68969e-08	0.711467	0.441	0.324	0.000714639
ENSG00000253736	1.69379e-08	-1.25102	0.122	0.234	0.000716371
C6orf47	1.71002e-08	0.623538	0.431	0.299	0.000723236
DOLK	1.7225e-08	1.33184	0.108	0.041	0.000728515
TRIM5	1.80758e-08	0.542689	0.53	0.406	0.000764497
TMEM256	1.8154e-08	-0.566319	0.362	0.502	0.000767803
LEO1	1.87061e-08	0.813089	0.262	0.155	0.000791155
CCL5	1.8888e-08	-1.80926	0.071	0.173	0.00079885
CCM2	1.98217e-08	0.515376	0.598	0.501	0.000838337
IGF2BP3	1.99523e-08	0.795073	0.335	0.219	0.000843864
MANF	2.11143e-08	0.898409	0.498	0.401	0.00089301
LSM5	2.13268e-08	0.56334	0.606	0.51	0.000901996
IL1B	2.13512e-08	-1.25587	0.106	0.218	0.000903026
ENSG00000232884	2.15354e-08	1.21304	0.108	0.041	0.000910818
TM2D2	2.17081e-08	0.604866	0.433	0.314	0.000918121
SMIM29	2.2375e-08	0.598508	0.573	0.461	0.00094633
RAB29	2.36735e-08	0.670178	0.431	0.307	0.00100125
FAM89A	2.40875e-08	-0.697221	0.325	0.454	0.00101876
ARFRP1	2.48059e-08	0.762017	0.423	0.303	0.00104914
B3GALT4	2.6625e-08	0.64429	0.512	0.389	0.00112608
FLT1	2.80454e-08	1.10729	0.189	0.101	0.00118615
TMCO3	2.96058e-08	-0.807675	0.222	0.351	0.00125215
DAXX	2.99465e-08	0.658649	0.443	0.324	0.00126656
IFITM10	3.20868e-08	-1.85352	0.053	0.144	0.00135708
CETN3	3.21718e-08	1.22767	0.154	0.074	0.00136067
APEX2	3.24162e-08	0.909914	0.285	0.175	0.00137101
SGMS1	3.41702e-08	0.535747	0.553	0.428	0.00144519
BTG2	3.42737e-08	-0.712479	0.287	0.416	0.00144957
ARID5B	3.52188e-08	0.530233	0.644	0.545	0.00148955
TSPYL2	3.61161e-08	-1.72003	0.051	0.142	0.00152749
DSC2	3.61835e-08	-1.66174	0.055	0.149	0.00153034
C1orf56	3.65513e-08	0.705783	0.39	0.28	0.0015459
OXSM	3.66782e-08	1.40276	0.114	0.046	0.00155127
IL13RA1	3.73134e-08	-0.80076	0.242	0.372	0.00157813
SEMA4B	3.81918e-08	0.860727	0.276	0.169	0.00161528
CEACAM21	3.84646e-08	1.40113	0.104	0.04	0.00162682
BCL6	4.00444e-08	-0.593809	0.604	0.692	0.00169364
ZRSR2	4.09895e-08	0.561805	0.514	0.394	0.00173361
MRAS	4.16747e-08	1.49132	0.144	0.067	0.00176259
IL21R	4.20167e-08	1.23964	0.157	0.077	0.00177705
ZNF518A	4.47518e-08	0.692677	0.372	0.256	0.00189273
DOCK7	4.49505e-08	0.995089	0.215	0.118	0.00190114
ENSG00000280407	4.50594e-08	-0.913537	0.098	0.206	0.00190574
ASF1A	4.51899e-08	0.832019	0.272	0.166	0.00191126
MMP25	4.66016e-08	-1.29674	0.079	0.18	0.00197097
DMAP1	4.79809e-08	0.57869	0.514	0.39	0.0020293
PCNA	4.90996e-08	0.670142	0.453	0.333	0.00207662
CD300LB	4.97799e-08	-1.59969	0.057	0.149	0.00210539
F13A1	4.98704e-08	-1.74474	0.079	0.175	0.00210922
OAF	5.36135e-08	-0.745329	0.175	0.297	0.00226753
MTX2	5.45249e-08	0.828065	0.354	0.244	0.00230608
ANXA3	5.45882e-08	1.17852	0.136	0.062	0.00230875
COX19	5.50877e-08	-0.535995	0.461	0.58	0.00232988
EMC2	5.60665e-08	0.619849	0.49	0.374	0.00237128
AHR	5.62505e-08	-0.529459	0.449	0.571	0.00237906
SLFN13	5.67897e-08	0.976029	0.175	0.089	0.00240186
DNPEP	5.70432e-08	0.536301	0.587	0.494	0.00241259
CENPBD1P	5.87123e-08	1.10092	0.148	0.071	0.00248318
ADAMTSL4	5.88867e-08	0.56506	0.575	0.462	0.00249056
VPS50	5.91159e-08	0.860114	0.226	0.128	0.00250025
RNF168	6.0254e-08	-0.646284	0.272	0.405	0.00254838
RPL29P4	6.02934e-08	1.04379	0.136	0.061	0.00255005
BAZ1B	6.27972e-08	0.590742	0.504	0.39	0.00265594
NUDT16L2P	6.91362e-08	1.07769	0.181	0.095	0.00292405
MICAL2	7.1256e-08	-1.42726	0.061	0.153	0.0030137
ESYT2	7.41217e-08	-0.657082	0.264	0.383	0.0031349
NPDC1	7.4302e-08	1.13152	0.22	0.125	0.00314253
FAM114A2	7.83435e-08	0.983436	0.258	0.159	0.00331346
PIK3IP1	7.95418e-08	-1.07797	0.195	0.31	0.00336414
EVL	8.01062e-08	0.501452	0.581	0.455	0.00338801
PLPPR2	8.04043e-08	-1.03522	0.116	0.225	0.00340062
H1-3	8.2487e-08	1.41952	0.116	0.049	0.0034887
ACAT1	8.33282e-08	0.578947	0.445	0.322	0.00352428
MTND2P28	8.45056e-08	-1.62689	0.073	0.166	0.00357408
GOSR1	8.45297e-08	0.517396	0.498	0.381	0.0035751
H1-4	8.63986e-08	1.22188	0.179	0.095	0.00365414
GYPC	8.74515e-08	-0.655326	0.346	0.464	0.00369867
SULF2	8.94872e-08	-0.861845	0.191	0.307	0.00378477
PRPF38A	9.13292e-08	0.505405	0.579	0.461	0.00386268
SLC25A22	9.14585e-08	0.906716	0.193	0.104	0.00386814
SNUPN	9.34869e-08	0.722919	0.356	0.243	0.00395393
MT-TE	9.38161e-08	-1.60776	0.055	0.144	0.00396786
SDC4	9.47282e-08	-1.4352	0.077	0.173	0.00400643
ARF5	1.01487e-07	-0.554987	0.39	0.514	0.0042923
IMP3	1.04206e-07	0.590572	0.516	0.41	0.00440727
IVD	1.04818e-07	0.708176	0.329	0.219	0.00443316
FOSB	1.06338e-07	-1.02323	0.181	0.295	0.00449747
FAM72A	1.06402e-07	0.814838	0.242	0.143	0.00450016
TMEM91	1.06475e-07	-0.812546	0.226	0.349	0.00450325
RHOC	1.1161e-07	0.614123	0.543	0.431	0.00472042
SNAPC3	1.15832e-07	0.695209	0.333	0.219	0.004899
ENDOD1	1.18973e-07	0.959133	0.187	0.101	0.00503184
PCYT1A	1.20629e-07	0.509895	0.583	0.489	0.00510188
GRK3	1.21592e-07	-0.533527	0.392	0.517	0.0051426
LINC00900	1.24491e-07	1.44553	0.118	0.052	0.0052652
KCNMA1	1.30833e-07	-1.23879	0.191	0.302	0.00553346
MTF1	1.31518e-07	0.661223	0.421	0.309	0.00556242
CEBPG	1.34839e-07	0.556632	0.571	0.466	0.00570289
KLF9	1.35459e-07	-0.501867	0.614	0.686	0.0057291
ZDHHC21	1.38517e-07	0.744918	0.272	0.166	0.00585845
HOPX	1.43654e-07	-1.44848	0.03	0.107	0.0060757
UBL3	1.45171e-07	-0.668127	0.287	0.418	0.00613988
MT-TK	1.46087e-07	-2.01365	0.026	0.101	0.0061786
CASP10	1.48165e-07	0.518954	0.455	0.332	0.00626651
DCTN5	1.48576e-07	0.513226	0.457	0.334	0.00628386
MAML3	1.48727e-07	-1.09782	0.167	0.278	0.00629026
MT1G	1.55673e-07	1.25593	0.169	0.088	0.00658404
SAV1	1.58898e-07	0.740422	0.295	0.188	0.00672042
KCNMB1	1.59052e-07	0.835	0.309	0.203	0.00672694
DTWD1	1.59451e-07	0.563257	0.323	0.211	0.00674382
ZHX1	1.62224e-07	0.617148	0.437	0.316	0.00686112
COMMD5	1.62681e-07	0.526872	0.571	0.446	0.00688042
UGCG	1.63249e-07	0.779609	0.283	0.179	0.00690445
TMX2	1.66484e-07	0.549434	0.443	0.332	0.00704126
NIT1	1.7307e-07	0.727047	0.47	0.363	0.00731984
MAPK6	1.78608e-07	-0.552524	0.459	0.565	0.00755406
SRGAP1	1.78698e-07	-1.12768	0.104	0.205	0.00755786
UBFD1	1.78887e-07	0.928261	0.283	0.182	0.00756585
CTU1	1.86104e-07	0.650327	0.49	0.391	0.00787108
FCAR	1.86212e-07	-1.19013	0.067	0.161	0.00787565
PEX3	1.90305e-07	0.791548	0.165	0.084	0.00804875
PMF1	2.1726e-07	-0.516744	0.433	0.552	0.00918881
KCTD20	2.17914e-07	-0.710306	0.305	0.424	0.00921646
RRP9	2.20491e-07	0.942124	0.205	0.116	0.00932547
ULK1	2.23552e-07	-0.642925	0.313	0.435	0.00945489
NHERF2	2.46659e-07	1.53644	0.124	0.057	0.0104322
UNC50	2.46896e-07	0.530973	0.512	0.404	0.0104422
SLC52A2	2.47131e-07	0.619215	0.433	0.32	0.0104522
CHKA	2.4881e-07	-0.696933	0.201	0.319	0.0105232
WASHC2A	2.50656e-07	0.571136	0.484	0.366	0.0106012
REC8	2.54937e-07	-0.668241	0.25	0.369	0.0107823
RPE	2.63541e-07	0.656599	0.362	0.25	0.0111462
RGS12	2.72153e-07	1.00898	0.248	0.154	0.0115105
MBOAT1	2.80015e-07	0.906351	0.315	0.209	0.011843
NOTCH4	2.83831e-07	1.14624	0.169	0.09	0.0120043
BTN3A1	2.97738e-07	0.666781	0.398	0.288	0.0125925
URM1	3.07542e-07	0.524613	0.53	0.418	0.0130072
TATDN3	3.11405e-07	0.565448	0.516	0.405	0.0131706
SCN1B	3.13021e-07	0.958872	0.317	0.216	0.0132389
NR1D2	3.15455e-07	-0.650294	0.173	0.291	0.0133418
SNHG32	3.16926e-07	-0.997851	0.132	0.235	0.0134041
CRAT	3.182e-07	0.724672	0.354	0.247	0.0134579
RBL2	3.20532e-07	-0.686581	0.236	0.353	0.0135566
NHLRC3	3.25983e-07	0.551563	0.508	0.41	0.0137871
ENTPD5	3.4235e-07	0.825711	0.171	0.091	0.0144793
SLC4A1AP	3.45112e-07	0.528672	0.551	0.443	0.0145962
RRP1B	3.47513e-07	0.712428	0.343	0.238	0.0146977
SNHG8	3.50162e-07	-0.538672	0.382	0.501	0.0148098
MRPL32	3.50491e-07	0.655176	0.533	0.438	0.0148237
SNAI3	3.52471e-07	-0.997827	0.071	0.164	0.0149074
YARS1	3.78268e-07	0.50061	0.543	0.447	0.0159985
ZFYVE16	3.83812e-07	-0.503277	0.526	0.627	0.016233
ADPRM	3.85289e-07	0.716628	0.25	0.153	0.0162954
IPCEF1	3.92819e-07	0.585785	0.38	0.267	0.0166139
SLBP	3.97244e-07	0.544028	0.535	0.428	0.016801
TGIF1	4.04847e-07	-0.604559	0.246	0.365	0.0171226
GLRX2	4.13882e-07	0.630108	0.441	0.331	0.0175047
ATAD1	4.15306e-07	0.774232	0.343	0.238	0.0175649
TESPA1	4.15386e-07	1.1907	0.14	0.07	0.0175683
TMEM255A	4.16782e-07	0.963469	0.163	0.084	0.0176274
CKS1B	4.2465e-07	0.909571	0.232	0.138	0.0179601
CEPT1	4.24849e-07	0.510341	0.516	0.399	0.0179686
FAM200B	4.30215e-07	-0.630467	0.398	0.503	0.0181955
ADAMTS2	4.39057e-07	-1.04737	0.181	0.284	0.0185695
NFKBIE	4.39333e-07	0.551351	0.533	0.428	0.0185812
HYAL2	4.44423e-07	0.743803	0.299	0.194	0.0187964
SERTAD2	4.59545e-07	-0.545244	0.404	0.517	0.019436
ZNF638	4.70029e-07	0.783066	0.535	0.434	0.0198794
ABTB2	4.78335e-07	1.41546	0.138	0.068	0.0202307
RARS1	4.7836e-07	0.523193	0.461	0.353	0.0202317
TMEM63A	4.86698e-07	0.604239	0.476	0.365	0.0205844
USO1	4.87706e-07	0.596113	0.435	0.323	0.0206271
GCNT2	4.95597e-07	0.891802	0.209	0.122	0.0209608
LINC01094	4.99156e-07	1.54936	0.124	0.059	0.0211113
SLFN11	5.02387e-07	0.678062	0.431	0.322	0.0212479
METTL7B	5.05508e-07	0.707156	0.5	0.405	0.02138
TBC1D10B	5.16921e-07	0.574985	0.504	0.389	0.0218626
MYO1E	5.29397e-07	0.87911	0.195	0.111	0.0223903
SH3PXD2B	5.34396e-07	-1.20176	0.106	0.201	0.0226018
CEP85L	5.36284e-07	-0.916585	0.14	0.245	0.0226816
PSMA6	5.45464e-07	0.557159	0.476	0.369	0.0230698
C3orf14	5.56117e-07	0.950168	0.246	0.153	0.0235204
PREB	5.57755e-07	0.673305	0.384	0.278	0.0235897
ENSG00000279700	5.60155e-07	-0.885239	0.108	0.206	0.0236912
NMRK1	5.85306e-07	0.627231	0.329	0.221	0.0247549
ENSG00000274213	5.87815e-07	-0.729259	0.144	0.248	0.0248611
PDCD7	5.90607e-07	0.512908	0.447	0.338	0.0249791
AP5M1	5.93736e-07	0.549526	0.384	0.27	0.0251115
IGHA1	5.95483e-07	-1.198	0.354	0.464	0.0251853
MIR22HG	6.13565e-07	-0.558666	0.386	0.502	0.0259501
ENSG00000288995	6.16676e-07	-0.844211	0.203	0.313	0.0260817
G3BP1	6.17827e-07	0.564501	0.573	0.48	0.0261304
MOB2	6.35885e-07	0.537305	0.48	0.374	0.0268941
ENSG00000288827	6.58851e-07	-0.908093	0.13	0.234	0.0278654
SVIL	6.64293e-07	-0.71851	0.256	0.369	0.0280956
PEBP1	6.75527e-07	0.513445	0.571	0.471	0.0285707
MALT1	6.76848e-07	-0.569914	0.421	0.53	0.0286266
DNAJC13	6.78787e-07	0.508799	0.569	0.478	0.0287086
RPS6KA3	6.81734e-07	-0.628572	0.293	0.404	0.0288333
DGAT2	7.01102e-07	-0.781943	0.167	0.281	0.0296524
KCNJ2	7.05183e-07	0.843894	0.138	0.067	0.029825
ENSG00000288928	7.07158e-07	-0.932278	0.215	0.324	0.0299085
CRLF3	7.10767e-07	0.657985	0.372	0.265	0.0300612
ARHGEF10L	7.26491e-07	0.94858	0.232	0.141	0.0307262
PITPNC1	7.32222e-07	-0.78663	0.14	0.243	0.0309686
RABGGTA	7.44048e-07	0.682953	0.472	0.369	0.0314688
NOC3L	7.50618e-07	0.873351	0.183	0.099	0.0317467
INTS5	7.50713e-07	1.08151	0.169	0.091	0.0317507
AK6	7.54004e-07	0.639703	0.392	0.29	0.0318898
SYNGR1	7.81612e-07	-0.806376	0.187	0.295	0.0330575
APPBP2	7.87052e-07	0.601784	0.305	0.202	0.0332876
ORAI3	7.87512e-07	0.655138	0.437	0.338	0.033307
GFOD1	7.88017e-07	-0.887	0.114	0.21	0.0333284
SLC16A7	8.22866e-07	-0.722827	0.205	0.315	0.0348023
TRRAP	8.27849e-07	-0.867863	0.102	0.198	0.035013
NIT2	8.35295e-07	0.568466	0.356	0.249	0.035328
MRPL17	8.37271e-07	0.543421	0.451	0.334	0.0354115
GIPC1	8.5001e-07	0.734508	0.317	0.214	0.0359503
ARL13B	8.76242e-07	1.02017	0.14	0.07	0.0370598
TRPM4	8.90657e-07	0.976963	0.142	0.071	0.0376695
RNF24	9.16006e-07	-0.541814	0.392	0.502	0.0387416
CD22	9.17366e-07	-1.20546	0.043	0.118	0.0387991
CPNE3	9.2223e-07	-0.591463	0.341	0.45	0.0390048
IL31RA	9.50156e-07	1.29259	0.13	0.063	0.0401859
MED25	9.50744e-07	0.653784	0.427	0.324	0.0402108
FAM53B	9.57104e-07	-0.92571	0.207	0.312	0.0404798
LRRCC1	9.67001e-07	0.957948	0.187	0.106	0.0408983
ENSG00000273338	9.68161e-07	-1.29342	0.118	0.211	0.0409474
YARS2	9.87622e-07	0.835556	0.203	0.119	0.0417705
ARAP2	1.01144e-06	0.554087	0.516	0.412	0.042778
DDX18	1.03483e-06	-0.517225	0.463	0.569	0.043767
ARMCX3	1.05963e-06	0.528108	0.528	0.434	0.0448161
SKA2	1.06118e-06	0.670016	0.417	0.318	0.0448817
SIMALR	1.07294e-06	1.36713	0.11	0.05	0.0453789
ERAP2	1.11114e-06	-0.7199	0.325	0.416	0.0469946
CDC25B	1.11325e-06	0.75056	0.224	0.136	0.047084
PUDP	1.11419e-06	0.830013	0.285	0.19	0.0471236
CXCL2	1.12037e-06	-1.02687	0.116	0.212	0.0473851
ENSG00000278231	1.14409e-06	-1.08265	0.128	0.226	0.048388
CCDC51	1.14667e-06	0.955903	0.157	0.082	0.0484974
CLEC4A	1.15372e-06	-1.17876	0.087	0.176	0.0487954
DEFB1	1.1559e-06	0.54762	0.366	0.268	0.0488877
LINC02256.1	1.1682e-06	-0.611903	0.25	0.359	0.0494078
