# Supplementary material for: CD163⁺ monocytes and soluble CD163 as prognostic indicators in severe fever with thrombocytopenia syndrome: An integrative analysis
Source: PLoS Negl Trop Dis. 2026 Jun 3;20(6):e0014416. doi: 10.1371/journal.pntd.0014416 (PMC13252838; doi:10.1371/journal.pntd.0014416)
Supplement: S2 Table — (XLSX) [file pntd.0014416.s002.xlsx]

## Sheet: Table S2
Table S2. Differentially expressed genes between non-survivors and survivors in CD163⁺ classical monocytes.
gene	p_val	avg_log2FC	pct.1	pct.2	p_val_adj
FCN1	8.58559e-113	-2.1128	0.868	0.984	3.63119e-108
MTATP8P1	1.54303e-95	6.87061	0.229	0.001	6.52608e-91
ISG15	5.92567e-88	1.16706	0.996	0.992	2.5062e-83
MX1	5.57943e-84	1.12099	0.986	0.95	2.35976e-79
XIST	3.86286e-78	1.70968	0.8	0.218	1.63376e-73
IFIT1	4.75291e-78	1.59077	0.971	0.67	2.01019e-73
CXCL10	6.94662e-70	2.0354	0.668	0.187	2.938e-65
RPS4Y1	1.04586e-69	-8.8316	0	0.62	4.42338e-65
IFIT3	3.55396e-68	1.29031	0.968	0.805	1.50311e-63
RSAD2	1.27346e-64	1.31171	0.971	0.733	5.38597e-60
TNFSF10	3.92567e-63	0.933006	0.993	0.93	1.66032e-58
ISG20	1.3993e-62	1.10484	0.961	0.843	5.9182e-58
CTSS	1.5414e-61	-0.851439	0.982	0.995	6.51918e-57
NEAT1	1.38458e-60	-1.10254	0.975	0.991	5.85596e-56
S100A4	2.50217e-58	-0.821518	0.975	0.995	1.05827e-53
CST3	2.39502e-56	-0.977744	0.943	0.994	1.01295e-51
CFD	1.1765e-55	-2.10052	0.511	0.836	4.97589e-51
IFI35	1.20563e-55	1.05244	0.946	0.832	5.09907e-51
IFIT2	1.52947e-55	1.34997	0.936	0.595	6.46876e-51
MT-ND3	2.87881e-55	-1.52123	0.943	0.976	1.21756e-50
GBP1	6.00428e-55	0.992439	0.982	0.826	2.53945e-50
NAMPT	6.58899e-54	-1.21482	0.954	0.989	2.78675e-49
PSMB9	1.07732e-52	0.780303	0.964	0.941	4.55643e-48
PLBD1	2.82346e-52	-1.60094	0.768	0.919	1.19416e-47
BST2	6.66989e-49	0.778669	0.957	0.935	2.82096e-44
ANPEP	1.47762e-48	-2.53881	0.254	0.688	6.24945e-44
FTH1	1.7436e-47	-0.829423	0.989	0.997	7.37439e-43
IL1RN	8.66098e-47	1.39844	0.861	0.597	3.66308e-42
PHGDH	9.42091e-47	3.70825	0.221	0.024	3.98448e-42
LGALS17A	1.76547e-46	3.20512	0.196	0.017	7.46688e-42
NKG7	2.51676e-44	1.03377	0.946	0.832	1.06444e-39
SLC11A1	7.61826e-44	-1.17915	0.764	0.922	3.22207e-39
LY6E	1.06037e-43	0.559819	1	0.992	4.48474e-39
IGHG4	7.76177e-43	-0.753497	0.907	0.961	3.28276e-38
IRF7	1.15575e-42	0.920203	0.95	0.901	4.88813e-38
LSP1	1.31637e-42	-2.21142	0.214	0.656	5.56746e-38
WARS1	1.21786e-41	0.923616	0.961	0.852	5.15082e-37
GRN	1.5617e-41	-0.709485	0.971	0.985	6.60505e-37
PSME2	6.2541e-41	0.671789	0.964	0.965	2.64511e-36
SSB	1.93546e-40	0.923689	0.921	0.838	8.18583e-36
PSAP	2.99282e-40	-0.849571	0.932	0.974	1.26578e-35
SAMD9L	3.66434e-40	1.07301	0.904	0.731	1.5498e-35
RPS4X	5.37277e-40	0.712216	0.961	0.948	2.27236e-35
ASAH1	1.10896e-39	-0.828971	0.875	0.953	4.69023e-35
S100A6	1.85794e-39	-0.508233	0.996	0.999	7.85798e-35
KCTD14	2.54693e-39	1.81111	0.607	0.271	1.0772e-34
SAT1	2.5013e-38	-0.702056	0.993	0.998	1.0579e-33
NEXN	2.81163e-38	1.22685	0.818	0.535	1.18915e-33
UBE2S	3.74904e-38	1.2647	0.829	0.625	1.58562e-33
STMN1	4.56281e-38	2.27976	0.45	0.145	1.9298e-33
IFIH1	8.84527e-37	1.15864	0.836	0.572	3.74102e-32
TGM1	3.92318e-36	1.86743	0.393	0.108	1.65927e-31
PTPRE	3.9339e-36	-0.892726	0.829	0.925	1.6638e-31
PALM2AKAP2	4.48647e-36	1.73061	0.475	0.156	1.89751e-31
TIMP1	8.30064e-36	-0.9074	0.875	0.955	3.51067e-31
GALM	3.61173e-35	1.66799	0.568	0.239	1.52754e-30
TROAP	1.17402e-34	2.35959	0.296	0.067	4.96538e-30
IGFBP2	1.30016e-34	1.52715	0.571	0.243	5.49889e-30
RPS28	1.65849e-34	-0.5539	0.979	0.991	7.01443e-30
PSAT1	1.93327e-34	2.64442	0.168	0.018	8.17659e-30
MRPL40	2.87451e-34	1.34761	0.775	0.506	1.21575e-29
GLIPR1	3.34161e-34	-1.16165	0.664	0.826	1.4133e-29
EIF5A	2.31806e-33	0.949275	0.879	0.786	9.804e-29
CMPK2	7.39087e-33	0.951946	0.871	0.686	3.1259e-28
RGS2	7.43857e-33	-3.32756	0.146	0.515	3.14607e-28
FXYD6	1.37152e-32	1.39176	0.736	0.448	5.8007e-28
UBE2L6	1.91602e-32	0.653403	0.904	0.879	8.10361e-28
ADISSP	2.61811e-32	1.2557	0.804	0.597	1.1073e-27
CLEC4E	4.67767e-32	-1.62392	0.282	0.655	1.97837e-27
GLDN	6.09991e-32	1.67661	0.243	0.047	2.5799e-27
USP18	1.03766e-31	1.30583	0.686	0.387	4.38866e-27
PRTN3	1.0521e-31	1.82706	0.632	0.353	4.44974e-27
LITAF	3.20459e-31	-1.11332	0.539	0.819	1.35535e-26
NME1	3.3689e-31	1.64253	0.589	0.292	1.42484e-26
KNOP1	4.06923e-31	2.20833	0.25	0.052	1.72104e-26
OAS3	4.24699e-31	0.866366	0.879	0.698	1.79622e-26
HSP90AB1	4.52801e-31	1.09761	0.889	0.771	1.91508e-26
TAP1	4.69782e-31	0.878414	0.886	0.723	1.9869e-26
ANKRD22	4.8258e-31	0.855505	0.868	0.586	2.04102e-26
GATD3	5.7891e-31	2.04429	0.354	0.107	2.44844e-26
EIF1AY	1.11168e-30	-6.81203	0	0.345	4.70173e-26
IFI16	2.64053e-30	0.580836	0.964	0.927	1.11679e-25
C5AR1	3.10097e-30	-1.11071	0.675	0.868	1.31152e-25
HLA-DRB5	3.38855e-30	0.87752	0.879	0.737	1.43315e-25
CXCR4	3.95632e-30	-1.6197	0.307	0.639	1.67329e-25
RNASE6	4.58955e-30	-1.47161	0.457	0.712	1.94111e-25
IRS2	5.93582e-30	-1.55853	0.368	0.684	2.5105e-25
QPCT	6.78482e-30	-2.17944	0.193	0.534	2.86957e-25
PSMA4	6.92014e-30	0.647202	0.929	0.9	2.9268e-25
APLP2	2.08619e-29	-0.61248	0.939	0.967	8.82335e-25
SERPINA1	2.3277e-29	-0.755725	0.914	0.963	9.84477e-25
RAN	3.58749e-29	0.966849	0.864	0.785	1.51729e-24
SDCBP	5.25953e-29	-0.60668	0.886	0.95	2.22447e-24
DDX3Y	5.333e-29	-6.70029	0	0.33	2.25554e-24
CDA	8.0202e-29	-1.52338	0.443	0.73	3.39206e-24
CXCL8	9.90266e-29	-2.81304	0.214	0.554	4.18823e-24
AREG	1.09545e-28	-3.40358	0.111	0.457	4.63308e-24
HSPA8	3.64162e-28	1.30495	0.829	0.753	1.54019e-23
PTTG1	6.68966e-28	2.08491	0.479	0.205	2.82933e-23
CYP19A1	1.2809e-27	1.84882	0.432	0.164	5.41745e-23
ALDH2	2.05912e-27	-1.96726	0.314	0.608	8.70883e-23
FABP5	3.84432e-27	1.4602	0.618	0.353	1.62592e-22
PLAUR	1.37382e-26	-1.31352	0.696	0.83	5.81044e-22
CFH	1.5242e-26	2.19206	0.321	0.099	6.44644e-22
PARP14	1.54425e-26	0.749096	0.939	0.849	6.53123e-22
TYMP	1.59553e-26	0.550342	0.989	0.988	6.74813e-22
BCL2A1	1.78113e-26	-0.703697	0.871	0.935	7.53312e-22
HMGN2	1.87396e-26	1.04128	0.9	0.849	7.92572e-22
TMEM229B	3.62392e-26	1.91472	0.289	0.08	1.5327e-21
VNN2	7.63947e-26	-2.22687	0.221	0.544	3.23104e-21
IER3	1.00512e-25	-2.05988	0.089	0.425	4.25105e-21
HESX1	3.67311e-25	1.08656	0.571	0.272	1.5535e-20
FCGR1A	4.105e-25	0.632076	0.921	0.87	1.73617e-20
LAP3	5.85045e-25	0.520084	0.939	0.917	2.47439e-20
APOL2	6.51556e-25	1.24183	0.568	0.277	2.75569e-20
FBXO6	7.07441e-25	0.982257	0.786	0.586	2.99205e-20
TRIM31	7.15379e-25	2.4646	0.15	0.022	3.02563e-20
OAS2	8.51911e-25	0.678539	0.9	0.814	3.60307e-20
MZT2A	9.13595e-25	1.19198	0.721	0.49	3.86396e-20
RPS29	1.05863e-24	-0.552476	0.95	0.975	4.47737e-20
RTCB	1.15377e-24	0.994494	0.786	0.596	4.87977e-20
CCL2	1.35299e-24	1.05771	0.461	0.186	5.72232e-20
NT5C3A	1.54874e-24	0.749927	0.889	0.746	6.55022e-20
GIMAP7	1.81876e-24	0.898811	0.836	0.636	7.69224e-20
MTND1P23	2.81847e-24	-5.27175	0.068	0.36	1.19204e-19
PSMB8	2.8281e-24	0.560105	0.907	0.887	1.19612e-19
H3-3A	3.65376e-24	-0.897308	0.654	0.822	1.54532e-19
CDKN3	5.63673e-24	2.4123	0.225	0.055	2.384e-19
CSTA	8.16765e-24	-0.758161	0.836	0.911	3.45443e-19
FPR1	1.22802e-23	-0.646163	0.893	0.96	5.19381e-19
BASP1	1.23986e-23	-1.47992	0.289	0.593	5.24387e-19
ENSG00000291236	2.09738e-23	0.913599	0.571	0.268	8.87067e-19
P2RY6	2.18693e-23	1.14818	0.618	0.326	9.2494e-19
ENPP2	2.51647e-23	1.93735	0.243	0.064	1.06431e-18
RPS2	4.49371e-23	0.576097	0.982	0.982	1.90057e-18
PPT1	5.6757e-23	-0.951873	0.636	0.786	2.40048e-18
SLC38A5	7.67316e-23	1.99533	0.193	0.042	3.24529e-18
RPS27	8.26565e-23	-0.52596	0.964	0.973	3.49587e-18
MRPL12	8.62473e-23	1.43742	0.618	0.372	3.64774e-18
APOL1	1.02315e-22	1.11573	0.579	0.298	4.32732e-18
HIF1A	1.09197e-22	-0.88202	0.732	0.848	4.61838e-18
OAS1	1.15054e-22	0.624769	0.925	0.897	4.8661e-18
TREM1	1.75031e-22	-1.64833	0.286	0.574	7.40278e-18
CSF3R	5.17057e-22	-0.764474	0.682	0.84	2.18684e-17
PPIB	5.32904e-22	0.607095	0.925	0.913	2.25386e-17
H1-3	1.06017e-21	2.74999	0.15	0.027	4.48387e-17
DNAJA1	1.38386e-21	0.671462	0.921	0.821	5.85288e-17
EIF1AX	1.62566e-21	0.861579	0.779	0.605	6.87555e-17
SNRPB	1.72778e-21	0.752061	0.868	0.823	7.30746e-17
ETV7	2.40599e-21	1.14085	0.664	0.43	1.01759e-16
HSPB1	2.75156e-21	1.87338	0.493	0.247	1.16374e-16
SERPINB2	3.7059e-21	-3.48364	0.093	0.369	1.56737e-16
RBP7	4.0414e-21	-1.60461	0.411	0.644	1.70927e-16
CYP1B1	8.13375e-21	-1.35841	0.411	0.673	3.44009e-16
ANKRD45	8.222e-21	1.94621	0.207	0.051	3.47741e-16
LGALS3	1.00509e-20	-0.643948	0.875	0.892	4.25092e-16
ICAM3	1.11968e-20	-1.01763	0.582	0.76	4.73557e-16
LGALS9	1.18468e-20	0.55693	0.918	0.869	5.0105e-16
TMEM140	1.33335e-20	1.77041	0.329	0.119	5.63929e-16
PPIA	1.413e-20	0.522026	0.946	0.922	5.97616e-16
TLR7	1.41636e-20	1.11669	0.504	0.239	5.99035e-16
PILRA	1.44782e-20	-0.652978	0.646	0.814	6.12339e-16
H1-4	1.5308e-20	1.9964	0.25	0.075	6.47436e-16
CD55	2.10535e-20	-0.67503	0.839	0.906	8.90435e-16
SELENOW	2.16904e-20	0.835851	0.814	0.67	9.17372e-16
NDUFAF4	3.28524e-20	1.53848	0.296	0.104	1.38946e-15
ATF5	3.50248e-20	1.22388	0.654	0.394	1.48134e-15
TMEM51	4.26859e-20	2.24975	0.214	0.058	1.80536e-15
SNX6	5.297e-20	0.638686	0.882	0.768	2.24031e-15
MPEG1	5.88696e-20	-0.750603	0.807	0.893	2.48983e-15
PARP12	6.381e-20	0.972473	0.718	0.479	2.69878e-15
UTY	7.92748e-20	-6.04625	0	0.239	3.35285e-15
ATP5F1D	1.07708e-19	0.554519	0.893	0.866	4.5554e-15
PARP9	1.58569e-19	0.593639	0.882	0.792	6.7065e-15
ASPH	1.88692e-19	-1.17396	0.504	0.693	7.98053e-15
ZBTB16	2.15177e-19	-1.83633	0.175	0.448	9.1007e-15
ITM2B	2.20366e-19	-0.515052	0.939	0.983	9.32018e-15
ENSG00000257764	2.25498e-19	-0.798586	0.871	0.913	9.53723e-15
MZT2B	2.29126e-19	0.601123	0.864	0.789	9.69064e-15
EVI2A	2.31008e-19	-1.17627	0.514	0.727	9.77026e-15
STK17B	2.58139e-19	-0.661468	0.829	0.915	1.09177e-14
BIRC5	2.79563e-19	2.00645	0.204	0.055	1.18238e-14
CCND3	3.46178e-19	0.540763	0.918	0.868	1.46413e-14
AQP9	3.60993e-19	-0.818376	0.407	0.682	1.52679e-14
WSB1	3.84588e-19	0.58598	0.971	0.911	1.62657e-14
FCGRT	5.01375e-19	-0.603067	0.757	0.855	2.12051e-14
BATF3	5.25428e-19	1.73527	0.279	0.095	2.22225e-14
TUBA1B	5.98253e-19	0.773561	0.886	0.792	2.53025e-14
ATP2B1-AS1	8.29575e-19	-1.50892	0.307	0.568	3.5086e-14
PPM1K	9.02234e-19	1.11861	0.575	0.322	3.81591e-14
PSMA5	9.33769e-19	0.688938	0.807	0.717	3.94928e-14
NUCKS1	9.43067e-19	1.01953	0.729	0.556	3.98861e-14
BCL2L14	1.00978e-18	2.28556	0.111	0.016	4.27077e-14
IL4I1	1.0134e-18	1.72579	0.325	0.125	4.28609e-14
CALR	1.42392e-18	0.742517	0.889	0.837	6.02234e-14
CNP	1.62488e-18	1.02527	0.596	0.362	6.87227e-14
TKT	2.12711e-18	-0.544268	0.907	0.935	8.9964e-14
GPBAR1	3.61376e-18	0.804375	0.754	0.505	1.5284e-13
EMB	4.02985e-18	-1.50842	0.321	0.561	1.70439e-13
MXD1	6.63453e-18	-0.814051	0.764	0.855	2.80601e-13
DYNLL1	8.54536e-18	0.656183	0.846	0.778	3.61417e-13
SRM	8.58549e-18	1.13146	0.586	0.368	3.63115e-13
NASP	1.00822e-17	0.867389	0.7	0.487	4.26415e-13
BTG1	1.41126e-17	-0.586493	0.857	0.93	5.96879e-13
PPP1R14B	1.52915e-17	0.954714	0.732	0.558	6.46738e-13
GCNT1	1.63017e-17	1.32509	0.393	0.178	6.89464e-13
L3MBTL2-AS1	1.83997e-17	2.02863	0.161	0.038	7.78196e-13
PCK2	1.8755e-17	1.61332	0.343	0.147	7.93222e-13
HSPD1	2.00655e-17	0.933242	0.646	0.447	8.48649e-13
ACP2	2.06613e-17	1.18692	0.461	0.233	8.73848e-13
GBP7	2.13432e-17	2.31569	0.154	0.035	9.02689e-13
ZDHHC20	2.62338e-17	-0.875447	0.543	0.738	1.10953e-12
CSGALNACT2	3.1406e-17	-0.898129	0.675	0.783	1.32829e-12
ELANE	3.30435e-17	1.71447	0.411	0.206	1.39754e-12
NOL8	3.81587e-17	1.11169	0.468	0.239	1.61388e-12
RANGAP1	3.9083e-17	1.39287	0.3	0.114	1.65298e-12
MAP1LC3B	4.88081e-17	-0.676344	0.732	0.839	2.06429e-12
SCPEP1	5.00244e-17	-0.684778	0.689	0.829	2.11573e-12
CYTIP	5.97231e-17	-0.822296	0.621	0.773	2.52593e-12
HSPH1	6.33454e-17	1.55296	0.4	0.191	2.67913e-12
EXOSC9	6.45105e-17	1.27062	0.486	0.269	2.72841e-12
ISOC2	7.15891e-17	1.25521	0.539	0.321	3.02779e-12
PEBP1	7.64043e-17	1.01762	0.604	0.387	3.23144e-12
CENPN	9.27933e-17	1.36363	0.243	0.081	3.9246e-12
OPTN	1.05873e-16	1.08596	0.604	0.372	4.47777e-12
ABI3	1.10159e-16	1.16345	0.543	0.336	4.65905e-12
LGALS3BP	1.13872e-16	0.563624	0.893	0.833	4.81608e-12
CENPH	1.23068e-16	2.21063	0.168	0.043	5.20503e-12
DHRS7	1.29017e-16	-0.970643	0.436	0.639	5.45664e-12
SLC25A37	1.56876e-16	-0.600351	0.818	0.91	6.63492e-12
SIRPB1	1.67335e-16	-0.854853	0.532	0.712	7.07727e-12
DUSP1	1.71578e-16	-0.626668	0.932	0.969	7.25672e-12
H1-0	1.72671e-16	1.03575	0.746	0.573	7.30294e-12
RANBP1	1.72998e-16	1.00861	0.654	0.471	7.31679e-12
MT-CYB	1.85823e-16	-0.606101	0.982	0.978	7.8592e-12
PPAN	2.04461e-16	1.34771	0.336	0.137	8.64748e-12
C14orf119	2.2373e-16	0.933894	0.543	0.31	9.46245e-12
MPO	2.59045e-16	1.0248	0.714	0.545	1.0956e-11
EREG	2.85341e-16	-3.63155	0.036	0.256	1.20682e-11
FMNL2	2.99943e-16	1.7046	0.211	0.065	1.26858e-11
PHC2	3.16703e-16	-0.83822	0.646	0.788	1.33946e-11
TK1	3.20341e-16	1.88276	0.243	0.086	1.35485e-11
GASK1B	3.50055e-16	-1.29768	0.45	0.625	1.48052e-11
ZFP36L2	3.51313e-16	-1.20375	0.632	0.751	1.48584e-11
PARP1	3.64265e-16	1.12188	0.464	0.241	1.54062e-11
CNDP2	3.9578e-16	0.758881	0.754	0.603	1.67391e-11
NUDT1	4.14765e-16	0.941581	0.643	0.435	1.75421e-11
CD44	4.73576e-16	-0.58355	0.796	0.858	2.00294e-11
EVI2B	5.48621e-16	-0.636933	0.857	0.938	2.32034e-11
ZBTB43	5.92635e-16	-0.763679	0.671	0.795	2.50649e-11
XPO1	6.16519e-16	0.814832	0.575	0.349	2.6075e-11
PTPN6	6.72633e-16	0.510881	0.925	0.862	2.84483e-11
PSMB5	7.32175e-16	1.04636	0.593	0.377	3.09666e-11
PNPT1	8.60588e-16	0.959499	0.593	0.361	3.63977e-11
MRPS12	1.03093e-15	0.913876	0.682	0.508	4.3602e-11
BAG1	1.0354e-15	0.743175	0.829	0.676	4.37914e-11
GCH1	1.12776e-15	0.818128	0.739	0.545	4.76973e-11
LINC00278	1.12802e-15	-5.60439	0	0.193	4.77084e-11
CD38	1.16784e-15	0.759114	0.679	0.458	4.93926e-11
ADA2	1.20191e-15	-0.64774	0.761	0.861	5.08336e-11
STIMATE	1.24639e-15	2.09399	0.175	0.049	5.27148e-11
ADPRS	1.27877e-15	1.11727	0.493	0.264	5.40844e-11
ETS2	1.32401e-15	-0.985777	0.507	0.678	5.59977e-11
RGL1	1.54125e-15	0.896071	0.525	0.297	6.51855e-11
CEBPD	1.55921e-15	-0.603132	0.939	0.973	6.59452e-11
PFKFB3	1.59928e-15	-0.960208	0.407	0.629	6.76397e-11
IL1R2	1.66908e-15	-2.17496	0.346	0.531	7.05923e-11
SUSD3	2.21219e-15	1.34602	0.382	0.181	9.35624e-11
NENF	2.65167e-15	0.982606	0.575	0.355	1.1215e-10
SCIMP	2.75409e-15	0.812883	0.696	0.494	1.16482e-10
MAP3K2	2.94446e-15	-0.806769	0.625	0.752	1.24533e-10
STIP1	3.28657e-15	1.13352	0.496	0.275	1.39002e-10
GOLM1	3.3023e-15	1.14705	0.489	0.285	1.39668e-10
CHMP5	3.70709e-15	0.594714	0.868	0.805	1.56788e-10
SLC25A19	4.68753e-15	1.73519	0.239	0.088	1.98254e-10
PCLAF	4.85102e-15	1.56389	0.243	0.086	2.05169e-10
GADD45GIP1	5.98545e-15	0.699453	0.846	0.729	2.53149e-10
RABGAP1L	6.78628e-15	0.746491	0.789	0.603	2.87019e-10
EXOSC3	6.83141e-15	1.3714	0.336	0.148	2.88928e-10
GPR183	7.35764e-15	-3.26545	0.068	0.275	3.11184e-10
MAFB	7.62921e-15	-0.670117	0.918	0.945	3.2267e-10
CLU	7.8548e-15	-0.62336	0.879	0.892	3.32211e-10
ZBP1	7.92126e-15	1.06329	0.571	0.36	3.35022e-10
APOL3	7.96835e-15	0.774639	0.614	0.39	3.37014e-10
PSMB2	8.9259e-15	0.56276	0.846	0.77	3.77512e-10
SLAMF8	9.78927e-15	1.86773	0.15	0.039	4.14027e-10
ZWINT	9.98512e-15	1.86525	0.129	0.029	4.22311e-10
LEO1	1.04993e-14	1.34358	0.268	0.104	4.44058e-10
JUN	1.05306e-14	-1.02969	0.693	0.788	4.45381e-10
MEGF9	1.06118e-14	-0.850892	0.636	0.777	4.48818e-10
NOC3L	1.09894e-14	1.61666	0.204	0.065	4.64784e-10
CKS1B	1.11167e-14	1.4593	0.257	0.097	4.7017e-10
PTPA	1.21079e-14	0.91704	0.571	0.358	5.1209e-10
ELAC2	1.46722e-14	1.31942	0.325	0.145	6.20548e-10
ATIC	1.55275e-14	1.31024	0.343	0.156	6.56722e-10
PPIH	1.64882e-14	1.01975	0.489	0.283	6.97353e-10
MIX23	2.80598e-14	1.43742	0.182	0.055	1.18676e-09
C17orf67	2.85595e-14	2.28559	0.143	0.036	1.2079e-09
RBCK1	2.92546e-14	0.607817	0.818	0.721	1.23729e-09
LRP1	3.20569e-14	-0.835463	0.454	0.627	1.35581e-09
SLFN12L	3.49178e-14	1.35353	0.268	0.107	1.47681e-09
FOXO3	3.49588e-14	-1.19479	0.354	0.554	1.47855e-09
CR1	3.68798e-14	-0.968789	0.254	0.496	1.55979e-09
C1QBP	3.81941e-14	0.890828	0.696	0.574	1.61538e-09
JUP	3.95704e-14	0.911266	0.607	0.391	1.67359e-09
GMPR	4.05671e-14	0.844445	0.586	0.376	1.71575e-09
CMKLR1	4.11193e-14	1.32632	0.204	0.068	1.7391e-09
SPATS2L	5.08854e-14	0.721811	0.764	0.588	2.15215e-09
RIGI	5.14507e-14	1.54906	0.218	0.076	2.17605e-09
SEPTIN4	5.19567e-14	1.03725	0.346	0.16	2.19746e-09
RNF130	6.13078e-14	-0.501935	0.768	0.862	2.59295e-09
SLC35A4	6.17756e-14	0.822369	0.571	0.339	2.61274e-09
DCXR	6.22659e-14	0.845783	0.718	0.56	2.63347e-09
SAMD9	6.83026e-14	0.658268	0.814	0.69	2.88879e-09
LAPTM4A	7.17266e-14	-0.648381	0.711	0.829	3.0336e-09
MYDGF	7.34113e-14	0.67312	0.789	0.726	3.10486e-09
MIIP	7.80088e-14	0.916655	0.65	0.47	3.2993e-09
GRWD1	8.30595e-14	1.50531	0.25	0.096	3.51292e-09
COA4	8.48708e-14	0.972478	0.593	0.395	3.58952e-09
SLC2A3	9.08538e-14	-0.578487	0.811	0.88	3.84257e-09
RRP1B	9.57469e-14	1.11959	0.357	0.171	4.04952e-09
HELZ2	1.05098e-13	0.832569	0.704	0.503	4.44501e-09
SNRPD1	1.155e-13	0.718302	0.746	0.625	4.88496e-09
CCDC85B	1.1963e-13	0.602724	0.868	0.774	5.05963e-09
IQSEC1	1.32659e-13	-0.735149	0.471	0.668	5.61067e-09
RMI1	1.89916e-13	1.37957	0.207	0.073	8.03231e-09
F5	1.9951e-13	-1.56185	0.121	0.333	8.43806e-09
SIGLEC14	1.99712e-13	0.935215	0.607	0.353	8.44663e-09
CPD	2.10943e-13	-1.17794	0.382	0.565	8.92161e-09
RPLP0	2.12636e-13	0.586116	0.839	0.764	8.99321e-09
FAM118A	2.27884e-13	1.09902	0.425	0.224	9.63811e-09
DNPH1	2.38608e-13	1.04935	0.45	0.254	1.00917e-08
ZFP36L1	2.55564e-13	-0.979543	0.439	0.643	1.08088e-08
LARP4	2.5816e-13	1.25798	0.311	0.139	1.09186e-08
HAPLN3	2.8343e-13	1.24095	0.329	0.152	1.19874e-08
MTARC1	3.12841e-13	-1.33599	0.293	0.492	1.32313e-08
ITGAX	3.2044e-13	-0.684933	0.432	0.641	1.35527e-08
CENPW	3.26395e-13	1.3185	0.371	0.19	1.38045e-08
YWHAH	3.38872e-13	0.728544	0.689	0.507	1.43323e-08
JARID2	3.39357e-13	-0.697917	0.632	0.76	1.43528e-08
DHX58	3.41792e-13	0.897876	0.529	0.326	1.44557e-08
LMO2	3.67795e-13	0.520669	0.879	0.812	1.55555e-08
COMT	3.75962e-13	0.503175	0.825	0.782	1.59009e-08
VNN3P	4.27564e-13	-2.40672	0.039	0.224	1.80834e-08
MAGOHB	4.47859e-13	1.11222	0.393	0.2	1.89418e-08
NUP205	4.72708e-13	1.2251	0.214	0.076	1.99927e-08
SDF2L1	4.77506e-13	0.96099	0.664	0.496	2.01957e-08
HMGN1	5.09948e-13	0.819483	0.714	0.635	2.15678e-08
TRMT1L	5.67267e-13	1.22168	0.211	0.075	2.3992e-08
MRPL4	6.00126e-13	0.890413	0.593	0.419	2.53817e-08
RNF144B	6.70746e-13	-0.710946	0.471	0.651	2.83685e-08
PSMB7	6.73739e-13	0.500444	0.814	0.743	2.84951e-08
BLNK	7.2614e-13	1.04386	0.214	0.077	3.07114e-08
SMARCD3	7.44329e-13	-1.21884	0.157	0.376	3.14806e-08
SULF2	7.44446e-13	-2.55348	0.064	0.252	3.14856e-08
DNAJC13	7.73649e-13	0.872284	0.639	0.432	3.27207e-08
NDUFS8	7.8852e-13	0.628803	0.782	0.671	3.33497e-08
GPATCH4	8.05517e-13	1.03657	0.329	0.155	3.40686e-08
SEC62	8.351e-13	-0.559892	0.736	0.848	3.53197e-08
MANF	8.40964e-13	1.20733	0.529	0.342	3.55677e-08
NHP2	8.70153e-13	0.719436	0.65	0.457	3.68023e-08
ENSG00000290122	9.45759e-13	-1.56591	0.236	0.446	3.99999e-08
AARS1	9.6676e-13	1.28213	0.211	0.076	4.08881e-08
GAA	1.0253e-12	-0.861375	0.486	0.632	4.3364e-08
CD302	1.04581e-12	-0.98794	0.475	0.633	4.42314e-08
PML	1.13952e-12	0.683218	0.743	0.574	4.81947e-08
LUCAT1	1.14645e-12	-1.65929	0.114	0.31	4.84878e-08
NDUFB7	1.30031e-12	0.507926	0.889	0.841	5.49953e-08
WIPI1	1.49456e-12	-1.83049	0.157	0.358	6.3211e-08
KDM6B	1.4996e-12	-0.854159	0.332	0.547	6.34241e-08
DPYD	1.8308e-12	-0.944909	0.436	0.62	7.74318e-08
BYSL	2.02576e-12	2.02545	0.143	0.042	8.56776e-08
TNFRSF1B	2.17116e-12	-0.598816	0.836	0.873	9.18272e-08
ATP13A3	2.22892e-12	-1.23592	0.357	0.529	9.42699e-08
APOBEC3G	2.3311e-12	0.915337	0.625	0.445	9.85916e-08
HERC6	2.40982e-12	0.952854	0.418	0.224	1.01921e-07
RPSA	2.42767e-12	0.552569	0.864	0.855	1.02676e-07
EMP1	2.50211e-12	1.11457	0.361	0.181	1.05824e-07
SERINC1	2.52047e-12	-0.717814	0.593	0.731	1.06601e-07
TPP1	2.60206e-12	-0.551796	0.711	0.808	1.10052e-07
REL	2.64008e-12	-0.754505	0.486	0.664	1.11659e-07
HERC5	2.71829e-12	0.54297	0.754	0.571	1.14967e-07
ENDOD1	2.99398e-12	1.36802	0.196	0.069	1.26627e-07
MRPL17	3.06262e-12	0.949088	0.421	0.23	1.2953e-07
TNIP2	3.25446e-12	0.889657	0.543	0.338	1.37644e-07
CTSC	3.29109e-12	0.551437	0.918	0.866	1.39193e-07
HEG1	3.56403e-12	1.08266	0.336	0.164	1.50737e-07
C3AR1	3.9951e-12	0.833502	0.729	0.565	1.68969e-07
NDUFB1	4.14591e-12	-0.658918	0.704	0.803	1.75347e-07
FZD5	4.24318e-12	1.93163	0.179	0.062	1.79461e-07
ENSG00000230551	4.31594e-12	-0.84015	0.486	0.637	1.82538e-07
FOSL2	4.96227e-12	-0.732758	0.443	0.637	2.09874e-07
NT5C3B	5.64922e-12	1.41473	0.254	0.11	2.38928e-07
BOLA3	5.66797e-12	1.04676	0.443	0.257	2.39721e-07
AIM2	6.43192e-12	0.715575	0.55	0.338	2.72032e-07
IGF2R	7.25576e-12	-0.657831	0.514	0.669	3.06875e-07
VAPA	7.27773e-12	-0.534565	0.793	0.865	3.07804e-07
GNGT2	7.76438e-12	1.20973	0.357	0.183	3.28387e-07
RETN	7.76778e-12	-0.716114	0.618	0.791	3.28531e-07
G0S2	7.79428e-12	-2.60114	0.064	0.246	3.29651e-07
PHACTR1	7.82723e-12	-1.09587	0.368	0.542	3.31045e-07
SNHG25	7.93937e-12	-1.17271	0.386	0.551	3.35788e-07
PECAM1	8.47103e-12	-0.597726	0.668	0.783	3.58274e-07
BCL3	8.56045e-12	-0.98973	0.368	0.558	3.62056e-07
TOMM40	8.85087e-12	1.26188	0.414	0.244	3.74339e-07
CPQ	8.91016e-12	-1.34296	0.186	0.38	3.76847e-07
BLZF1	9.31762e-12	0.879718	0.361	0.18	3.94079e-07
IVNS1ABP	9.52102e-12	-1.43875	0.214	0.41	4.02682e-07
RUVBL1	9.97857e-12	1.16447	0.364	0.192	4.22034e-07
USP30-AS1	1.15294e-11	0.900078	0.368	0.191	4.87624e-07
TNFAIP8L2	1.17762e-11	0.848431	0.493	0.308	4.98061e-07
PTMS	1.2399e-11	1.15159	0.364	0.189	5.24403e-07
TPM4	1.27528e-11	0.538601	0.818	0.75	5.39366e-07
NUDT2	1.31458e-11	0.958176	0.432	0.245	5.55989e-07
ZNF702P	1.39795e-11	1.44388	0.182	0.065	5.91248e-07
SBF2	1.46389e-11	-0.756022	0.4	0.592	6.19136e-07
CKB	1.47938e-11	2.01838	0.107	0.026	6.25691e-07
MRPL44	1.58047e-11	0.712613	0.664	0.464	6.68446e-07
GNG2	1.76214e-11	-1.64586	0.061	0.243	7.4528e-07
PARP8	1.79845e-11	-1.64743	0.114	0.303	7.60635e-07
AK6	1.90095e-11	1.07003	0.361	0.186	8.03987e-07
TP53INP2	1.92874e-11	-2.39713	0.05	0.22	8.15742e-07
STAP1	1.94358e-11	0.881996	0.325	0.156	8.22016e-07
MRPL27	1.97117e-11	0.624241	0.739	0.576	8.33686e-07
C1QB	2.12598e-11	2.65592	0.139	0.043	8.99161e-07
PLIN2	2.16839e-11	-0.74496	0.757	0.814	9.17099e-07
POLR3H	2.20665e-11	1.4909	0.2	0.077	9.33282e-07
SQSTM1	2.29271e-11	-0.527594	0.721	0.804	9.69677e-07
NCL	2.33734e-11	0.681926	0.782	0.712	9.88553e-07
SLC50A1	2.36165e-11	0.898887	0.414	0.233	9.98837e-07
YPEL3	2.41622e-11	-0.894946	0.368	0.552	1.02192e-06
CXCL16	2.88245e-11	-0.898839	0.196	0.397	1.2191e-06
LDLR	2.9801e-11	-0.999895	0.418	0.591	1.26041e-06
IFI30	3.14444e-11	-0.801737	0.514	0.68	1.32991e-06
SRSF7	3.18374e-11	0.656312	0.736	0.636	1.34653e-06
CBR1	3.23599e-11	0.606321	0.746	0.645	1.36863e-06
NUP214	3.39486e-11	-0.568296	0.629	0.764	1.43582e-06
ST3GAL5	3.58924e-11	0.859702	0.493	0.301	1.51803e-06
CXXC5	3.62348e-11	-1.97082	0.086	0.261	1.53252e-06
SSBP1	3.70923e-11	0.50534	0.761	0.694	1.56878e-06
GLRX3	3.96086e-11	0.768123	0.575	0.413	1.67521e-06
TEFM	4.14089e-11	1.49607	0.186	0.068	1.75135e-06
SGK1	4.35565e-11	-1.64418	0.254	0.426	1.84218e-06
BDH2	4.82392e-11	1.15836	0.332	0.17	2.04023e-06
IRAK3	5.97243e-11	-0.533342	0.729	0.817	2.52598e-06
VNN1	6.30355e-11	-2.63289	0.075	0.241	2.66602e-06
MTHFD2	6.49448e-11	0.579096	0.743	0.61	2.74678e-06
CRISPLD2	6.49728e-11	-1.33953	0.118	0.305	2.74796e-06
BNIP3L	6.58375e-11	-0.647713	0.614	0.721	2.78453e-06
CIBAR1	6.75014e-11	1.46528	0.193	0.075	2.8549e-06
EIF4A3	6.75035e-11	0.71491	0.629	0.464	2.85499e-06
DDX10	7.3756e-11	1.18819	0.236	0.098	3.11944e-06
PEX6	7.72614e-11	1.91335	0.143	0.046	3.2677e-06
DNAJB6	7.73027e-11	-0.562906	0.671	0.764	3.26944e-06
ATP10A	7.74023e-11	0.8355	0.436	0.251	3.27365e-06
CCR2	8.0549e-11	0.833619	0.596	0.442	3.40674e-06
RARS1	8.06499e-11	1.04289	0.425	0.246	3.41101e-06
RFLNB	8.13689e-11	-1.1909	0.336	0.508	3.44141e-06
IRAG1	8.40965e-11	1.23206	0.225	0.091	3.55678e-06
ZDHHC16	8.43573e-11	1.03843	0.236	0.1	3.56781e-06
RPL39L	8.87262e-11	1.58586	0.139	0.044	3.75259e-06
TAP2	9.16326e-11	0.655926	0.643	0.443	3.87551e-06
GART	9.46494e-11	0.787654	0.375	0.198	4.0031e-06
MLKL	9.56749e-11	0.649552	0.671	0.496	4.04648e-06
SORL1	1.037e-10	-1.33147	0.189	0.38	4.38591e-06
ZNF22	1.0604e-10	0.90051	0.4	0.223	4.48484e-06
EPRS1	1.075e-10	0.902235	0.489	0.325	4.54659e-06
TPX2	1.1454e-10	1.91202	0.114	0.032	4.84436e-06
NUCB2	1.15942e-10	0.716544	0.639	0.467	4.90364e-06
CD300E	1.16579e-10	-0.898541	0.336	0.519	4.93061e-06
PHB1	1.17085e-10	0.648199	0.707	0.59	4.95198e-06
SSRP1	1.17172e-10	0.956539	0.421	0.244	4.95565e-06
GIMAP8	1.1833e-10	0.763012	0.325	0.156	5.00464e-06
CCT3	1.18678e-10	0.858435	0.625	0.499	5.01936e-06
AHSA1	1.25511e-10	0.905328	0.539	0.362	5.30837e-06
NUMB	1.26684e-10	-0.521481	0.586	0.748	5.35795e-06
SLC6A6	1.33829e-10	-0.693888	0.496	0.644	5.66016e-06
SOD1	1.36711e-10	0.511954	0.771	0.692	5.78207e-06
CD40	1.38841e-10	0.900601	0.525	0.34	5.87213e-06
CCNB2	1.40885e-10	2.11789	0.104	0.027	5.95859e-06
SLC39A8	1.5423e-10	1.10699	0.454	0.28	6.52302e-06
CCNY	1.55779e-10	-0.85569	0.45	0.59	6.58852e-06
GPR84	1.57278e-10	1.02227	0.4	0.232	6.65193e-06
MYC	2.11089e-10	1.1029	0.343	0.185	8.92779e-06
AIFM2	2.45474e-10	1.12583	0.207	0.084	1.03821e-05
IFIT5	2.7815e-10	0.683898	0.418	0.233	1.17641e-05
TAMM41	2.79212e-10	1.64203	0.157	0.055	1.1809e-05
AHNAK	2.91141e-10	-0.752951	0.554	0.676	1.23135e-05
CLEC2B	3.02828e-10	-0.551515	0.639	0.762	1.28078e-05
MT-ATP8	3.14041e-10	-0.958453	0.289	0.465	1.32821e-05
IGFBP4	3.38138e-10	1.80931	0.114	0.033	1.43012e-05
MRPL20	3.4013e-10	0.521397	0.793	0.698	1.43855e-05
DENND2D	3.43474e-10	1.04789	0.343	0.182	1.45269e-05
PARP10	3.43768e-10	0.782757	0.614	0.442	1.45393e-05
NBN	3.45853e-10	0.85623	0.621	0.45	1.46275e-05
ANP32B	3.66102e-10	0.602942	0.811	0.766	1.54839e-05
ZFHX3	3.99884e-10	-0.994045	0.386	0.556	1.69127e-05
ITPR1	4.00573e-10	0.902601	0.475	0.302	1.69418e-05
PSMD3	4.19181e-10	0.694047	0.614	0.458	1.77289e-05
PLXDC2	4.25692e-10	-0.646518	0.539	0.689	1.80042e-05
PREX1	4.32123e-10	-0.750314	0.554	0.661	1.82762e-05
TBXAS1	4.42756e-10	-0.643109	0.579	0.68	1.87259e-05
NME4	4.54202e-10	0.94335	0.357	0.199	1.921e-05
PUM3	4.97612e-10	1.28011	0.296	0.149	2.1046e-05
TESPA1	4.99896e-10	1.18101	0.143	0.047	2.11426e-05
NDUFC2	5.77673e-10	0.527945	0.8	0.739	2.44321e-05
TIMM9	5.91806e-10	0.965878	0.407	0.231	2.50299e-05
MFGE8	5.92864e-10	-2.57714	0.1	0.257	2.50746e-05
H1-10	6.00519e-10	0.764369	0.825	0.754	2.53983e-05
DESI1	6.20262e-10	0.668012	0.675	0.533	2.62334e-05
SMIM3	6.26162e-10	-0.937533	0.371	0.534	2.64829e-05
CACYBP	6.35319e-10	0.770202	0.593	0.419	2.68702e-05
ARMH1	6.44269e-10	0.832949	0.607	0.445	2.72487e-05
PMVK	6.49954e-10	0.894599	0.461	0.29	2.74891e-05
INSIG1	6.6576e-10	-1.31416	0.314	0.463	2.81577e-05
THOP1	6.72101e-10	1.44731	0.168	0.063	2.84258e-05
SEMA6B	6.77506e-10	-2.26991	0.054	0.205	2.86544e-05
METTL7A	7.03698e-10	-1.28189	0.304	0.454	2.97622e-05
MTHFR	7.31056e-10	-0.804069	0.389	0.542	3.09193e-05
VMP1	7.31596e-10	-0.520117	0.782	0.86	3.09421e-05
PHF19	8.69882e-10	1.19664	0.35	0.2	3.67908e-05
MRTO4	8.78765e-10	1.07948	0.304	0.154	3.71665e-05
VSTM1	8.79589e-10	-0.918349	0.196	0.385	3.72014e-05
TALAM1	9.85802e-10	-0.91399	0.357	0.525	4.16935e-05
DCTPP1	9.96498e-10	0.848706	0.418	0.247	4.21459e-05
PADI2	9.96851e-10	-2.17293	0.057	0.207	4.21608e-05
MTRES1	1.01205e-09	1.50051	0.179	0.068	4.28035e-05
DYNLT1	1.10584e-09	0.620214	0.814	0.719	4.67704e-05
SLFN5	1.12008e-09	-0.780334	0.289	0.482	4.73727e-05
PSMC5	1.15061e-09	0.529816	0.75	0.664	4.86641e-05
POLR3K	1.15574e-09	1.0898	0.35	0.195	4.8881e-05
CXCL11	1.15713e-09	1.19853	0.107	0.03	4.89398e-05
CASP8AP2	1.15838e-09	1.26537	0.2	0.083	4.89924e-05
NOP16	1.1653e-09	1.06613	0.307	0.156	4.92852e-05
TRIM5	1.16983e-09	0.763746	0.493	0.315	4.94767e-05
TFEC	1.22375e-09	0.502254	0.711	0.557	5.17572e-05
STOML2	1.28386e-09	0.81382	0.561	0.404	5.42997e-05
CASP3	1.28888e-09	0.998714	0.357	0.195	5.45121e-05
MEF2D	1.34179e-09	-1.03154	0.336	0.482	5.67496e-05
CKLF	1.35532e-09	-0.544672	0.671	0.793	5.7322e-05
PSMD14	1.46136e-09	0.693089	0.582	0.413	6.18067e-05
ATP6AP2	1.4991e-09	-0.542822	0.711	0.779	6.34031e-05
CYB5A	1.63735e-09	0.769172	0.539	0.376	6.925e-05
TNNT1	1.63741e-09	0.558179	0.618	0.433	6.92526e-05
NPL	1.71122e-09	-0.574174	0.354	0.528	7.23743e-05
TCF7L1	1.74594e-09	1.46853	0.15	0.054	7.38428e-05
ODC1	1.75991e-09	1.06812	0.375	0.22	7.44336e-05
ENG	1.78196e-09	1.36545	0.279	0.139	7.53661e-05
NRGN	1.80239e-09	-1.38006	0.186	0.35	7.62304e-05
TXLNGY.1	1.92734e-09	-4.73897	0	0.116	8.15151e-05
AKR1B1	2.06423e-09	0.961095	0.357	0.2	8.73046e-05
CYRIA	2.09685e-09	-1.17772	0.346	0.499	8.8684e-05
KIAA0040	2.15101e-09	0.721362	0.507	0.338	9.09749e-05
MTHFD1L	2.36641e-09	1.48093	0.121	0.038	0.000100085
NOLC1	2.41986e-09	0.96016	0.336	0.183	0.000102346
RNASEL	2.48314e-09	1.27357	0.232	0.107	0.000105022
RBFA	2.51561e-09	1.30023	0.168	0.065	0.000106395
TMEM106A	2.59631e-09	0.689606	0.339	0.182	0.000109808
SOWAHD	2.61716e-09	1.32151	0.2	0.085	0.00011069
TRPV2	2.62459e-09	1.13754	0.446	0.299	0.000111004
NOP56	2.68493e-09	0.647962	0.586	0.416	0.000113556
UQCC4	2.73885e-09	1.03313	0.296	0.154	0.000115837
TMEM238	2.76167e-09	0.763215	0.407	0.241	0.000116802
SIDT2	3.04955e-09	0.95497	0.429	0.273	0.000128978
TARS1	3.13355e-09	0.951998	0.489	0.315	0.000132531
ARL2	3.13681e-09	0.836349	0.468	0.304	0.000132668
PI4K2B	3.18665e-09	0.804082	0.314	0.166	0.000134776
ENSG00000263272	3.45716e-09	0.921776	0.225	0.101	0.000146217
OGFR	3.68024e-09	0.526695	0.807	0.7	0.000155652
MS4A4A	3.69008e-09	0.545832	0.754	0.642	0.000156068
TRAP1	3.77227e-09	1.06038	0.282	0.145	0.000159544
RTP4	3.79103e-09	0.960748	0.414	0.251	0.000160338
CRAT	3.85275e-09	1.00661	0.339	0.191	0.000162948
BCL6	3.86662e-09	-0.731221	0.611	0.716	0.000163535
ANP32E	3.90373e-09	0.738593	0.664	0.508	0.000165104
DNAJC19	3.94019e-09	0.826992	0.464	0.297	0.000166646
NDUFAF3	4.10013e-09	0.592304	0.729	0.612	0.000173411
ATG2A	4.14363e-09	-0.735454	0.336	0.496	0.00017525
CHID1	4.30396e-09	0.81325	0.364	0.207	0.000182032
POLRMT	4.34298e-09	1.14969	0.193	0.081	0.000183682
CLPP	4.4853e-09	0.7092	0.629	0.482	0.000189701
HDGF	4.52127e-09	0.630435	0.675	0.559	0.000191223
HSPA5	4.62748e-09	0.640167	0.843	0.788	0.000195715
GAB2	4.94146e-09	-0.754555	0.175	0.35	0.000208994
CCR5AS	5.06011e-09	1.35365	0.161	0.062	0.000214012
ZFY	5.30628e-09	-4.77244	0	0.11	0.000224424
ADAM10	5.88914e-09	-0.599363	0.539	0.667	0.000249075
CD93	5.99053e-09	-0.666913	0.511	0.642	0.000253364
CEBPE	6.01786e-09	1.17385	0.139	0.049	0.000254519
ATAD3A	6.0855e-09	1.14285	0.221	0.101	0.00025738
MRPL13	6.19147e-09	0.757281	0.532	0.352	0.000261862
CHMP2B	6.26567e-09	-0.662148	0.525	0.65	0.000265
IVD	6.3385e-09	1.10987	0.307	0.166	0.000268081
YARS1	6.56828e-09	0.633144	0.529	0.352	0.000277799
EXOSC6	6.57079e-09	0.904272	0.411	0.25	0.000277905
PAK1IP1	6.5747e-09	0.767314	0.339	0.186	0.00027807
CD180	6.88894e-09	1.2584	0.329	0.189	0.000291361
PSPH	6.94633e-09	1.09553	0.125	0.041	0.000293788
LYAR	7.00987e-09	0.628569	0.607	0.455	0.000296476
CREB5	7.29043e-09	-0.707657	0.532	0.652	0.000308341
AZU1	7.85159e-09	0.830643	0.432	0.274	0.000332075
ENSG00000289474	7.92668e-09	-4.7908	0.021	0.142	0.000335251
CLEC4D	8.03298e-09	-0.601771	0.286	0.464	0.000339747
SLC1A5	8.06809e-09	0.990529	0.396	0.248	0.000341232
RIOK3	8.1023e-09	-0.550585	0.679	0.792	0.000342679
EBNA1BP2	8.26696e-09	1.00388	0.325	0.183	0.000349643
GABARAPL1	8.4263e-09	-0.766776	0.4	0.54	0.000356382
RCN1	8.56127e-09	0.884102	0.325	0.18	0.00036209
AOAH	8.72173e-09	-0.729223	0.557	0.682	0.000368877
THBD	8.7765e-09	-1.93678	0.093	0.24	0.000371193
NAT10	9.05131e-09	1.10475	0.182	0.076	0.000382816
ZNF385A	9.23873e-09	-0.769703	0.464	0.6	0.000390743
PLEKHJ1	9.62477e-09	0.70613	0.614	0.482	0.00040707
SNRNP25	9.78464e-09	0.976133	0.421	0.267	0.000413832
UBE2F	9.89057e-09	0.555488	0.754	0.667	0.000418312
MOV10	1.00758e-08	0.771938	0.461	0.294	0.000426146
PEX3	1.0103e-08	1.60262	0.143	0.053	0.000427297
TRIM14	1.0132e-08	0.584126	0.564	0.399	0.000428524
DKC1	1.01762e-08	0.971622	0.35	0.201	0.000430392
SLX9	1.02583e-08	0.838558	0.55	0.406	0.000433864
KRT10	1.07451e-08	-1.04936	0.332	0.481	0.000454452
DST	1.07649e-08	1.66337	0.104	0.031	0.000455292
LRRC59	1.14456e-08	0.689488	0.629	0.496	0.000484079
GOPC	1.16876e-08	0.809249	0.404	0.242	0.000494317
PICALM	1.18397e-08	-0.525778	0.629	0.722	0.000500748
WDR18	1.19356e-08	0.878845	0.429	0.268	0.000504803
NCLN	1.26807e-08	0.835776	0.475	0.329	0.000536316
DDIT3	1.27947e-08	-0.647104	0.564	0.686	0.000541137
HMGB3	1.32784e-08	0.888046	0.379	0.226	0.000561597
UBFD1	1.38548e-08	1.24215	0.254	0.127	0.000585977
CISD1	1.42673e-08	0.854276	0.45	0.298	0.000603423
MRPL1	1.52085e-08	1.00077	0.368	0.222	0.00064323
FARSA	1.52656e-08	0.878175	0.421	0.268	0.000645645
REXO4	1.53035e-08	1.10754	0.207	0.095	0.000647248
PPIL1	1.53342e-08	1.28029	0.175	0.073	0.000648543
ID1	1.53571e-08	0.714321	0.468	0.307	0.000649513
KAT6B	1.54566e-08	-1.60093	0.189	0.333	0.000653721
ADAP2	1.54896e-08	0.578916	0.7	0.568	0.000655116
LETM1	1.55378e-08	1.36962	0.25	0.127	0.000657155
SYAP1	1.58235e-08	-0.860241	0.357	0.512	0.00066924
DTYMK	1.60744e-08	1.18053	0.214	0.1	0.000679851
GSPT1	1.6184e-08	0.721789	0.55	0.4	0.000684487
JPX	1.65569e-08	0.656824	0.629	0.496	0.000700256
HIPK2	1.67638e-08	-0.75543	0.425	0.577	0.000709008
DIAPH2	1.67716e-08	-0.794143	0.432	0.554	0.00070934
SEPHS2	1.6987e-08	0.665412	0.654	0.505	0.000718446
IL1B	1.78347e-08	-1.48591	0.032	0.16	0.000754299
NUDCD1	1.82898e-08	1.07253	0.189	0.081	0.00077355
PTGS2	1.87003e-08	-3.02832	0.046	0.175	0.000790911
PET100	1.88641e-08	-0.67486	0.521	0.639	0.000797839
HAX1	1.89348e-08	0.683098	0.621	0.503	0.000800829
PHLDA1	1.90171e-08	-5.35845	0	0.103	0.000804311
ULK1	1.9603e-08	-0.926845	0.25	0.427	0.000829088
TRIM21	2.01913e-08	0.889175	0.343	0.197	0.00085397
GAS6	2.02999e-08	0.688108	0.5	0.335	0.000858566
UTP6	2.11903e-08	0.678549	0.4	0.241	0.000896221
IL15RA	2.17801e-08	0.745809	0.543	0.37	0.000921169
MRPL3	2.24515e-08	0.825836	0.404	0.26	0.000949564
BRIX1	2.26552e-08	1.05836	0.318	0.182	0.000958178
GTF3C6	2.28801e-08	0.507158	0.786	0.686	0.000967689
MDK	2.29446e-08	1.96719	0.132	0.048	0.000970418
APEX1	2.34299e-08	0.766247	0.529	0.388	0.000990944
KRCC1	2.3607e-08	0.808178	0.311	0.166	0.000998432
ENSG00000279491	2.39731e-08	-2.46257	0.054	0.181	0.00101392
ACTN1	2.40693e-08	-0.553424	0.618	0.736	0.00101799
CREBRF	2.42772e-08	-0.519129	0.707	0.795	0.00102678
PARP11	2.42977e-08	0.786979	0.364	0.209	0.00102765
NAA10	2.52313e-08	0.714585	0.604	0.471	0.00106713
RAB31	2.54377e-08	-0.548943	0.661	0.769	0.00107586
SERINC2	2.60842e-08	-2.16388	0.061	0.193	0.0011032
NPM1	2.62414e-08	0.642088	0.782	0.747	0.00110986
PTEN	2.73314e-08	-0.589834	0.675	0.759	0.00115596
BEX3	2.81342e-08	0.935218	0.25	0.124	0.00118991
EMC9	2.81402e-08	0.874893	0.171	0.07	0.00119016
HYOU1	3.02165e-08	1.12201	0.261	0.134	0.00127798
MAPK6	3.03839e-08	-0.950644	0.364	0.499	0.00128506
ADAM8	3.04558e-08	-0.885799	0.257	0.418	0.0012881
SNX11	3.08929e-08	0.868492	0.396	0.241	0.00130658
CD163	3.23196e-08	-0.635883	1	1	0.00136692
NHLRC3	3.24014e-08	0.662706	0.454	0.287	0.00137038
PKD2L1	3.28898e-08	1.26973	0.175	0.076	0.00139104
TSPAN33	3.31399e-08	1.335	0.193	0.086	0.00140162
PEX11B	3.32383e-08	1.15773	0.189	0.083	0.00140578
NT5C	3.34795e-08	0.766731	0.496	0.336	0.00141598
TDRD7	3.3838e-08	0.88889	0.321	0.18	0.00143114
CXorf38	3.48111e-08	0.547305	0.65	0.501	0.0014723
AFF4	3.52246e-08	-0.616459	0.507	0.63	0.00148979
ATP2B1	3.62167e-08	-0.692811	0.468	0.587	0.00153175
PDIA4	3.80928e-08	0.615188	0.571	0.423	0.0016111
SLC16A6	3.87522e-08	-0.824173	0.168	0.328	0.00163899
HNRNPAB	3.88106e-08	0.659576	0.596	0.444	0.00164146
VEGFA	4.02259e-08	-1.12764	0.154	0.309	0.00170132
PADI4	4.10407e-08	-0.901423	0.293	0.454	0.00173578
ENSG00000285492	4.16106e-08	0.858033	0.125	0.044	0.00175988
AIMP2	4.1894e-08	0.854802	0.336	0.194	0.00177186
IL27	4.2279e-08	0.92849	0.311	0.171	0.00178815
TIMM29	4.27561e-08	0.798938	0.329	0.181	0.00180833
DDX60	4.34785e-08	0.685407	0.575	0.433	0.00183888
CDK2AP1	4.54872e-08	0.792401	0.464	0.319	0.00192384
TLR4	4.61653e-08	-0.512559	0.582	0.711	0.00195252
TFPT	4.62121e-08	0.801548	0.525	0.363	0.00195449
MYO9B	4.6281e-08	-0.678825	0.496	0.609	0.00195741
STAT5A	4.63866e-08	0.621133	0.557	0.414	0.00196188
C11orf24	4.64108e-08	0.840046	0.221	0.106	0.0019629
ZNF101	4.70974e-08	0.935623	0.214	0.101	0.00199194
MT1E	4.82223e-08	1.5385	0.5	0.358	0.00203952
KPNB1	4.85588e-08	0.540879	0.743	0.632	0.00205375
CD83	4.97169e-08	-0.9468	0.221	0.377	0.00210273
NUTF2	5.01328e-08	0.775827	0.489	0.332	0.00212032
SLC6A12	5.0922e-08	1.19008	0.15	0.059	0.0021537
PNPLA2	5.10975e-08	-0.612945	0.482	0.617	0.00216112
SCFD2	5.17134e-08	1.30454	0.118	0.04	0.00218717
MAP4	5.20424e-08	0.802128	0.464	0.306	0.00220108
IGHM	5.52886e-08	-0.970237	0.239	0.384	0.00233838
CLUH	5.57603e-08	1.32457	0.189	0.086	0.00235832
CD274	5.6428e-08	0.831219	0.236	0.114	0.00238656
NOB1	5.86796e-08	0.882608	0.364	0.221	0.00248179
ITGB1	5.98771e-08	-0.677168	0.461	0.576	0.00253244
MKI67	5.9915e-08	1.73781	0.204	0.1	0.00253404
GPR35	6.17967e-08	0.698334	0.507	0.355	0.00261363
MLEC	6.28455e-08	0.701777	0.493	0.345	0.00265799
HES1	6.31911e-08	-2.74326	0.025	0.139	0.00267261
CCDC69	6.39734e-08	-0.566247	0.596	0.703	0.00270569
VPS25	6.56077e-08	0.849869	0.482	0.336	0.00277481
MRPL16	6.83576e-08	0.704817	0.654	0.505	0.00289112
PRDX4	6.94542e-08	0.636071	0.439	0.277	0.00293749
FAM107B	7.05868e-08	-0.675408	0.6	0.703	0.0029854
MRPL22	7.12979e-08	0.594453	0.618	0.476	0.00301547
PTPN12	7.26326e-08	-0.502911	0.661	0.748	0.00307192
ZNF593	7.26758e-08	0.823611	0.479	0.317	0.00307375
BOP1	7.43742e-08	1.13097	0.329	0.196	0.00314558
PIK3R1	7.64907e-08	-0.728121	0.468	0.578	0.0032351
CDK4	7.68472e-08	0.68166	0.271	0.14	0.00325017
ANAPC7	7.72278e-08	1.00675	0.254	0.131	0.00326627
ENSG00000276900	8.12467e-08	-1.03681	0.218	0.367	0.00343625
CCT2	8.12548e-08	0.848242	0.471	0.319	0.00343659
RGCC	8.18331e-08	-2.8048	0.046	0.167	0.00346105
ACOT7	8.19962e-08	1.64057	0.111	0.038	0.00346795
LYL1	8.22817e-08	0.747751	0.607	0.485	0.00348002
KCNQ1	8.45246e-08	-0.97368	0.157	0.309	0.00357488
RPP25	8.46704e-08	1.32351	0.118	0.042	0.00358105
HEXD	8.63666e-08	0.76268	0.432	0.273	0.00365279
APEX2	8.71235e-08	1.15181	0.214	0.103	0.0036848
GSDMD	8.92492e-08	0.564671	0.743	0.661	0.0037747
DOCK2	9.01421e-08	-0.626285	0.529	0.648	0.00381247
LINC01684	9.13333e-08	1.97346	0.104	0.034	0.00386285
SLC12A6	9.32806e-08	-0.875811	0.293	0.454	0.00394521
DOHH	9.37007e-08	1.61997	0.179	0.082	0.00396298
FCAR	9.65704e-08	-1.18141	0.061	0.191	0.00408435
ADIPOR1	9.69231e-08	-0.742403	0.425	0.562	0.00409927
SRPRB	9.80395e-08	0.722618	0.261	0.136	0.00414648
MRPL9	1.0036e-07	0.767296	0.464	0.307	0.00424462
NAPRT	1.00715e-07	0.630919	0.689	0.58	0.00425962
CLIC4	1.03557e-07	0.760777	0.471	0.324	0.00437983
AP1S1	1.09161e-07	0.702243	0.529	0.381	0.00461686
MAP3K7CL	1.1441e-07	0.677395	0.414	0.261	0.00483884
CAT	1.17313e-07	-0.649987	0.561	0.654	0.00496165
EEA1	1.17704e-07	0.723696	0.471	0.312	0.00497819
ENSG00000289327	1.1793e-07	1.67671	0.104	0.034	0.00498772
LILRA6	1.18562e-07	-0.970271	0.211	0.362	0.00501448
AGO4	1.2134e-07	-0.846824	0.271	0.427	0.00513197
ITGB1BP1	1.21802e-07	0.515766	0.5	0.333	0.00515148
TRIM69	1.2202e-07	0.572165	0.554	0.392	0.00516071
CYTOR	1.25875e-07	-0.571562	0.596	0.678	0.00532377
LDHB	1.25926e-07	0.602816	0.671	0.572	0.0053259
LARS1	1.27369e-07	1.12194	0.432	0.296	0.00538694
BRF2	1.27539e-07	1.27181	0.211	0.101	0.00539413
VPS4A	1.28143e-07	0.741154	0.536	0.383	0.00541966
DROSHA	1.28363e-07	1.73847	0.136	0.053	0.00542897
RFXANK	1.29053e-07	0.616937	0.657	0.544	0.00545815
CCDC90B	1.3152e-07	0.68861	0.532	0.379	0.00556253
PPM1G	1.33327e-07	0.568525	0.686	0.564	0.00563894
SIGLEC9	1.33369e-07	0.723391	0.454	0.295	0.00564069
PSMF1	1.36658e-07	0.612647	0.657	0.542	0.00577979
MRPS35	1.39649e-07	0.727426	0.464	0.317	0.00590632
PFDN2	1.40362e-07	0.531729	0.704	0.664	0.00593647
IFRD2	1.41965e-07	1.10947	0.196	0.092	0.00600427
CPVL	1.42495e-07	-0.67365	0.596	0.693	0.00602669
BANF1	1.43387e-07	0.509159	0.682	0.565	0.0060644
WDR74	1.45411e-07	0.731245	0.346	0.205	0.00614999
BAK1	1.49864e-07	0.757262	0.461	0.324	0.00633833
RBM28	1.5447e-07	0.863758	0.257	0.135	0.00653314
CUX1	1.56786e-07	-0.585334	0.568	0.691	0.00663112
SLC38A2	1.66727e-07	-0.541527	0.654	0.741	0.00705154
SPINT1	1.78426e-07	-1.38151	0.075	0.209	0.00754635
SLC39A13-AS1	1.80109e-07	-0.717062	0.279	0.416	0.00761755
MRPL47	1.84732e-07	0.676075	0.639	0.498	0.00781304
MTCH2	1.87641e-07	0.563583	0.543	0.399	0.00793608
KIF2A	1.91046e-07	0.686567	0.418	0.264	0.00808012
IPCEF1	1.91125e-07	0.701758	0.443	0.282	0.00808344
ATP13A2	1.91323e-07	1.32276	0.232	0.119	0.00809183
PIM1	1.91635e-07	0.523729	0.782	0.669	0.00810499
POLA2	1.92047e-07	1.53921	0.146	0.06	0.00812243
ERGIC1	1.96062e-07	-0.716811	0.429	0.559	0.00829223
ACTL6A	1.98251e-07	1.09522	0.182	0.083	0.00838482
RUVBL2	2.01349e-07	0.843791	0.379	0.24	0.00851586
RNASEH2C	2.12139e-07	0.538188	0.725	0.637	0.0089722
PSMD2	2.14107e-07	0.66886	0.654	0.518	0.00905545
GIMAP6	2.20668e-07	0.543101	0.4	0.25	0.00933295
KCNMA1	2.24503e-07	-2.07893	0.036	0.149	0.00949515
RN7SL368P	2.34323e-07	-1.63173	0.082	0.207	0.00991044
IFI27L1	2.35769e-07	0.964966	0.325	0.196	0.0099716
MRPS16	2.42606e-07	0.569448	0.589	0.451	0.0102608
LYSMD2	2.54374e-07	0.551808	0.664	0.533	0.0107585
PDZD11	2.54939e-07	0.735536	0.35	0.205	0.0107824
MRPL11	2.67254e-07	0.589597	0.621	0.502	0.0113033
FASTKD2	2.67805e-07	1.05183	0.239	0.124	0.0113265
GPT2	2.68143e-07	0.645915	0.164	0.07	0.0113408
WDR12	2.74476e-07	1.25579	0.196	0.094	0.0116087
C19orf48P	2.79863e-07	1.27537	0.161	0.072	0.0118365
DAXX	2.80947e-07	0.789537	0.386	0.245	0.0118824
RNF24	2.8357e-07	-0.638847	0.429	0.568	0.0119933
CD59	2.83613e-07	1.11995	0.182	0.086	0.0119951
CD68	2.85304e-07	-0.621549	0.5	0.61	0.0120666
EPDR1	2.89023e-07	1.4801	0.121	0.046	0.0122239
TMEM154	2.96457e-07	-0.777047	0.254	0.396	0.0125384
GPN3	2.9998e-07	0.866804	0.339	0.202	0.0126873
SKA2	3.01113e-07	0.786245	0.425	0.275	0.0127353
OSBPL8	3.02405e-07	-0.608248	0.55	0.66	0.0127899
PTGES2	3.15985e-07	0.727828	0.429	0.283	0.0133643
MOB3C	3.19906e-07	1.09175	0.186	0.087	0.0135301
CHAMP1	3.24803e-07	0.929674	0.25	0.132	0.0137372
LONP1	3.30486e-07	0.640581	0.357	0.215	0.0139776
FBL	3.39066e-07	0.64182	0.496	0.354	0.0143405
ZNF706	3.41541e-07	0.557655	0.689	0.596	0.0144451
TMEM147	3.43972e-07	0.540639	0.654	0.525	0.0145479
CPM	3.54612e-07	-1.69569	0.025	0.131	0.014998
DDX55	3.87615e-07	0.987061	0.25	0.132	0.0163938
GNL3	4.23913e-07	0.83517	0.421	0.282	0.017929
CKAP5	4.25335e-07	0.960694	0.2	0.097	0.0179891
ITM2C	4.32503e-07	1.06541	0.225	0.114	0.0182923
SHMT2	4.41106e-07	0.863213	0.35	0.224	0.0186561
CENPX	4.58288e-07	0.718368	0.504	0.366	0.0193828
ZFX	4.59148e-07	0.806374	0.511	0.362	0.0194192
NDUFA9	4.6443e-07	0.544757	0.607	0.503	0.0196426
BCL2L11	4.70114e-07	-0.786336	0.157	0.297	0.019883
UQCC1	4.73507e-07	1.12587	0.171	0.078	0.0200265
SLC25A22	4.82158e-07	0.910513	0.168	0.074	0.0203924
TSR1	4.86536e-07	0.925561	0.221	0.111	0.0205775
GNS	5.08689e-07	-0.577749	0.5	0.614	0.0215145
PHAX	5.10875e-07	0.831902	0.304	0.172	0.0216069
ASF1A	5.14472e-07	1.48914	0.204	0.104	0.0217591
DNAJA3	5.16726e-07	1.35798	0.179	0.083	0.0218544
ARHGAP25	5.25078e-07	0.776379	0.414	0.281	0.0222076
TMEM71	5.3119e-07	-1.02828	0.171	0.313	0.0224661
EIF3B	5.37409e-07	0.647709	0.536	0.393	0.0227292
EIF2S1	5.40545e-07	0.762287	0.543	0.432	0.0228618
PRMT5	5.53077e-07	0.95266	0.246	0.132	0.0233918
PAQR8	5.63291e-07	0.755319	0.121	0.046	0.0238238
HPS6	5.66199e-07	0.645167	0.279	0.155	0.0239468
MPP7	5.72141e-07	-1.57586	0.107	0.235	0.0241981
POLD2	5.75795e-07	1.19224	0.189	0.091	0.0243527
AP5M1	5.93011e-07	0.737702	0.329	0.19	0.0250808
TLE3	6.00814e-07	-0.544515	0.543	0.647	0.0254108
ALOX15B	6.0178e-07	-3.34296	0.021	0.118	0.0254517
ENSG00000270640	6.03833e-07	-1.34441	0.146	0.275	0.0255385
PDK4	6.1537e-07	-1.40991	0.139	0.271	0.0260265
DPH5-DT	6.45564e-07	1.17917	0.143	0.06	0.0273035
PIP4P1	6.64463e-07	-0.819589	0.321	0.456	0.0281028
MRPS26	6.89193e-07	0.647349	0.414	0.268	0.0291487
SCML1	6.90915e-07	0.919129	0.186	0.089	0.0292215
MT-TM	7.02653e-07	-1.29044	0.175	0.3	0.029718
GBP3	7.23247e-07	0.76965	0.407	0.269	0.030589
CASP5	7.39972e-07	0.870102	0.125	0.049	0.0312964
TYW3	7.48606e-07	0.658436	0.329	0.193	0.0316615
PAICS	7.66126e-07	1.02173	0.179	0.085	0.0324025
DLAT	8.11655e-07	0.829692	0.236	0.125	0.0343281
FAM225A	8.18141e-07	1.14216	0.2	0.101	0.0346025
NUP62	8.19968e-07	0.517579	0.589	0.425	0.0346797
ACOT13	8.34157e-07	0.699798	0.45	0.307	0.0352798
ECE1	8.47237e-07	-0.853506	0.196	0.341	0.035833
HSPA4	8.61005e-07	0.700423	0.546	0.414	0.0364153
PNP	8.80236e-07	0.54845	0.561	0.425	0.0372287
C1GALT1	8.88027e-07	0.565006	0.543	0.389	0.0375582
DNPEP	8.95786e-07	0.606411	0.511	0.374	0.0378864
SLAMF7	9.11815e-07	1.10494	0.339	0.212	0.0385643
GPR180	9.21946e-07	1.2545	0.179	0.086	0.0389928
DNAJC9	9.52016e-07	0.978761	0.179	0.084	0.0402646
DNAJC2	9.72988e-07	0.664466	0.546	0.401	0.0411515
ABCA1	9.80816e-07	-0.53418	0.264	0.413	0.0414826
IMP3	9.81185e-07	0.743652	0.421	0.284	0.0414982
TRIP4	9.86166e-07	0.745729	0.404	0.264	0.0417089
DEXI	1.02137e-06	0.978007	0.204	0.103	0.0431979
SCAMP5	1.03895e-06	1.85892	0.1	0.036	0.0439415
CHD2	1.04048e-06	-0.599128	0.554	0.662	0.0440062
HIRIP3	1.05405e-06	1.13319	0.154	0.068	0.04458
ILF2	1.08935e-06	0.607953	0.618	0.514	0.0460729
CHTOP	1.10249e-06	0.512688	0.543	0.387	0.0466287
TBRG4	1.11177e-06	0.912301	0.329	0.2	0.0470212
ZNF618	1.13405e-06	0.892206	0.118	0.045	0.0479636
MECR	1.13618e-06	0.982456	0.168	0.077	0.0480535
TMED3	1.13782e-06	0.585457	0.489	0.336	0.0481231
DTNBP1	1.16486e-06	0.658615	0.5	0.357	0.0492666
