# Supplementary material for: CD163⁺ monocytes and soluble CD163 as prognostic indicators in severe fever with thrombocytopenia syndrome: An integrative analysis
Source: PLoS Negl Trop Dis. 2026 Jun 3;20(6):e0014416. doi: 10.1371/journal.pntd.0014416 (PMC13252838; doi:10.1371/journal.pntd.0014416)
Supplement: S3 Table — (XLSX) [file pntd.0014416.s003.xlsx]

## Sheet: Table S3
Table S3. GO enrichment result of highly expressed genes in CD163⁺ intermediate monocytes.
ONTOLOGY	ID	Description	GeneRatio	BgRatio	RichFactor	FoldEnrichment	zScore	pvalue	p.adjust	qvalue	geneID	Count
BP	GO:0009615	response to virus	78/1054	425/18805	0.183529	3.27445	11.5567	7.13205e-21	3.78355e-17	3.15011e-17	IFIT1/ISG15/IFIT3/MX1/IFIT2/CXCL10/ISG20/RSAD2/IFIH1/GBP1/OAS1/IRF7/NT5C3A/OAS3/HSPB1/OASL/APOBEC3B/IFI16/BST2/USP18/OAS2/CLU/TRIM31/CD40/GBP5/NMI/HIF1A/IFIT5/RTP4/PARP9/HERC5/ZBP1/CXCR4/NCK1/AIM2/DHX58/RNASE2/PML/BAX/RNASE6/GBP7/BATF3/BCL3/EIF5A/GBP3/IRF2/TLR7/ZNFX1/TRIM21/CCL8/APOBEC3G/APOBEC3H/DDIT4/FADD/IRAK3/MOV10/IL27/ITGAX/DDX60/TRIM26/RNF135/RNASEL/STMN1/ATG5/NDUFAF4/RIGI/TRIM27/IVNS1ABP/…	78
BP	GO:0051607	defense response to virus	62/1054	321/18805	0.193146	3.44603	10.7709	6.02818e-18	1.59897e-14	1.33128e-14	IFIT1/ISG15/IFIT3/MX1/IFIT2/CXCL10/ISG20/RSAD2/IFIH1/GBP1/OAS1/IRF7/NT5C3A/OAS3/OASL/APOBEC3B/IFI16/BST2/USP18/OAS2/TRIM31/CD40/GBP5/IFIT5/RTP4/PARP9/HERC5/ZBP1/NCK1/AIM2/DHX58/RNASE2/PML/RNASE6/GBP7/GBP3/IRF2/TLR7/ZNFX1/TRIM21/APOBEC3G/APOBEC3H/DDIT4/FADD/MOV10/IL27/ITGAX/DDX60/TRIM26/RNF135/RNASEL/ATG5/NDUFAF4/RIGI/TRIM27/BCL2L1/TRIM5/IL1B/SLFN13/HYAL2/SLFN11/G3BP1	62
BP	GO:0016032	viral process	67/1054	421/18805	0.159145	2.83939	9.301	7.54756e-15	1.22531e-11	1.02017e-11	IFIT1/ISG15/MX1/ISG20/RSAD2/IFIH1/OAS1/SSB/IRF7/ANPEP/DYNLT1/OAS3/OASL/CHMP5/HSPA1A/APOBEC3B/IFI16/BST2/CTSL/HSP90AB1/OAS2/PABPC1/TRIM31/IFIT5/PARP9/CTSB/CXCR4/CD80/ZDHHC20/RAN/CD81/GBP7/CD55/CCR5/CR1/CCL2/ZNFX1/SCARB2/NECTIN2/TRIM21/CCL8/ITGB1/APOBEC3G/APOBEC3H/N4BP1/PARP10/LDLR/CXCL8/PSMC3/RNASEL/NFIA/GTF2B/ATG5/SLC1A5/AXL/TRIM27/JUN/KPNA2/VCP/TRIM14/MGAT2/FURIN/TRIM5/CCL5/SLC52A2/RRP1B/HYAL2	67
BP	GO:0019058	viral life cycle	54/1054	295/18805	0.183051	3.26591	9.55839	9.23894e-15	1.22531e-11	1.02017e-11	IFIT1/ISG15/MX1/ISG20/RSAD2/IFIH1/OAS1/ANPEP/DYNLT1/OAS3/OASL/CHMP5/HSPA1A/APOBEC3B/IFI16/BST2/CTSL/HSP90AB1/OAS2/PABPC1/TRIM31/IFIT5/CTSB/CXCR4/CD80/CD81/GBP7/CD55/CCR5/CR1/CCL2/ZNFX1/SCARB2/NECTIN2/TRIM21/CCL8/ITGB1/APOBEC3G/APOBEC3H/N4BP1/LDLR/CXCL8/RNASEL/NFIA/ATG5/SLC1A5/AXL/KPNA2/VCP/FURIN/TRIM5/CCL5/SLC52A2/HYAL2	54
BP	GO:0050792	regulation of viral process	35/1054	142/18805	0.246479	4.39757	9.90274	5.93121e-14	6.29301e-11	5.23944e-11	IFIT1/ISG15/MX1/ISG20/RSAD2/IFIH1/OAS1/DYNLT1/OAS3/OASL/APOBEC3B/IFI16/BST2/OAS2/PABPC1/TRIM31/IFIT5/CXCR4/GBP7/ZNFX1/NECTIN2/TRIM21/APOBEC3G/APOBEC3H/N4BP1/CXCL8/RNASEL/ATG5/AXL/TRIM27/KPNA2/TRIM14/FURIN/TRIM5/CCL5	35
CC	GO:0101002	ficolin-1-rich granule	39/1110	185/19880	0.210811	3.7756	9.22342	4.543e-13	2.77123e-10	2.34801e-10	FCN1/CTSS/HSPA8/DYNLT1/HSPA1A/CFD/HSP90AB1/PSMA5/CDA/SIGLEC14/CTSB/SLC11A1/PSMD14/CD55/GAA/PSMC2/ATP6AP2/QPCT/LILRB2/CR1/CD93/SLC2A3/DYNLL1/PSMD11/JUP/KPNB1/CRISPLD2/PSMD3/ITGAX/PSMC3/CAT/CLEC4D/LRG1/ENPP4/PNP/VCP/ADAM8/PSMD2/FCAR	39
BP	GO:0045088	regulation of innate immune response	69/1054	482/18805	0.143154	2.55408	8.42235	5.88967e-13	5.20745e-10	4.33562e-10	ISG15/FCN1/IFI35/RSAD2/IFIH1/OAS1/CTSS/IRF7/HSPA8/OAS3/OASL/HSPA1A/IFI16/USP18/NAGK/PARP14/TRIM31/GBP5/PPT1/NMI/PARP9/SERPING1/ZBP1/CLEC4E/SLAMF8/AIM2/SCIMP/DHX58/TIFA/NR1H3/CFH/CR1/EREG/TLR7/TASL/ZNFX1/NECTIN2/TRIM21/CD274/TRAFD1/RIPK2/CD36/RNF34/N4BP1/P2RX7/AKIRIN2/NLRC4/LAG3/FADD/IRAK3/HSPD1/DDX60/RNF135/FFAR2/TNIP2/PIK3R1/LYAR/ATG5/UFD1/ALPK1/CRTAM/MAPKAPK2/RIGI/PELI1/HMGB2/ADAM8/TRIM5/CCL5/R…	69
BP	GO:0045071	negative regulation of viral genome replication	20/1054	50/18805	0.4	7.13662	10.5874	7.40515e-13	5.61205e-10	4.67248e-10	IFIT1/ISG15/MX1/ISG20/RSAD2/IFIH1/OAS1/OAS3/OASL/APOBEC3B/IFI16/BST2/OAS2/IFIT5/ZNFX1/APOBEC3G/APOBEC3H/N4BP1/RNASEL/CCL5	20
BP	GO:0002696	positive regulation of leukocyte activation	58/1054	372/18805	0.155914	2.78175	8.45773	1.2313e-12	8.16503e-10	6.79805e-10	HLA-DRB5/IL4I1/CTSC/CD38/IRS2/CD40/THBS1/NCK1/CD80/GPR183/HLA-DQA1/HSPH1/CD47/ZBTB16/CD81/CD55/MDK/IGFBP2/FCGR3A/LILRB2/SOCS1/CR1/CCL2/VNN1/NECTIN2/LILRB4/SMARCD3/EXOSC3/CD274/FOXO3/RIPK2/HES1/AKIRIN2/HLA-DQB1/FADD/HSPD1/HLA-DQA2/CLEC4D/PPP3CA/RUNX3/IL15RA/NFKBID/TNIP2/PLA2G4A/EBI3/PDCD1LG2/IL6ST/AXL/PNP/PELI1/STAP1/YWHAG/ADAM8/CCL5/IL1B/BCL6/TESPA1/MALT1	58
BP	GO:0048525	negative regulation of viral process	24/1054	76/18805	0.315789	5.63418	9.86407	1.63486e-12	9.63661e-10	8.02326e-10	IFIT1/ISG15/MX1/ISG20/RSAD2/IFIH1/OAS1/OAS3/OASL/APOBEC3B/IFI16/BST2/OAS2/TRIM31/IFIT5/ZNFX1/TRIM21/APOBEC3G/APOBEC3H/N4BP1/RNASEL/TRIM27/TRIM14/CCL5	24
BP	GO:1903900	regulation of viral life cycle	29/1054	115/18805	0.252174	4.49917	9.17158	4.58115e-12	2.4303e-09	2.02342e-09	IFIT1/ISG15/MX1/ISG20/RSAD2/IFIH1/OAS1/OAS3/OASL/APOBEC3B/IFI16/BST2/OAS2/PABPC1/IFIT5/GBP7/ZNFX1/NECTIN2/TRIM21/APOBEC3G/APOBEC3H/N4BP1/CXCL8/RNASEL/AXL/KPNA2/FURIN/TRIM5/CCL5	29
BP	GO:0050867	positive regulation of cell activation	58/1054	392/18805	0.147959	2.63982	7.99487	1.11821e-11	5.39283e-09	4.48997e-09	HLA-DRB5/IL4I1/CTSC/CD38/IRS2/CD40/THBS1/NCK1/CD80/GPR183/HLA-DQA1/HSPH1/CD47/ZBTB16/CD81/CD55/MDK/IGFBP2/FCGR3A/LILRB2/SOCS1/CR1/CCL2/VNN1/NECTIN2/LILRB4/SMARCD3/EXOSC3/CD274/FOXO3/RIPK2/HES1/AKIRIN2/HLA-DQB1/FADD/HSPD1/HLA-DQA2/CLEC4D/PPP3CA/RUNX3/IL15RA/NFKBID/TNIP2/PLA2G4A/EBI3/PDCD1LG2/IL6ST/AXL/PNP/PELI1/STAP1/YWHAG/ADAM8/CCL5/IL1B/BCL6/TESPA1/MALT1	58
BP	GO:0051251	positive regulation of lymphocyte activation	52/1054	337/18805	0.154303	2.753	7.91263	2.72728e-11	1.20569e-08	1.00383e-08	HLA-DRB5/IL4I1/CD38/IRS2/CD40/NCK1/CD80/GPR183/HLA-DQA1/HSPH1/CD47/ZBTB16/CD81/CD55/MDK/IGFBP2/FCGR3A/LILRB2/SOCS1/CR1/CCL2/VNN1/LILRB4/SMARCD3/EXOSC3/CD274/FOXO3/RIPK2/HES1/AKIRIN2/HLA-DQB1/FADD/HSPD1/HLA-DQA2/PPP3CA/RUNX3/IL15RA/NFKBID/TNIP2/EBI3/PDCD1LG2/IL6ST/AXL/PNP/PELI1/YWHAG/ADAM8/CCL5/IL1B/BCL6/TESPA1/MALT1	52
BP	GO:0002833	positive regulation of response to biotic stimulus	60/1054	425/18805	0.141176	2.51881	7.71718	3.55221e-11	1.44957e-08	1.20689e-08	FCN1/IFI35/RSAD2/IFIH1/OAS1/CTSS/IRF7/HSPA8/OAS3/OASL/HSPA1A/IFI16/NAGK/TRIM31/GBP5/PPT1/NMI/PARP9/ZBP1/CLEC4E/AIM2/SCIMP/DHX58/TIFA/NR1H3/EREG/TLR7/TASL/ZNFX1/NECTIN2/CD274/RIPK2/CD36/RNF34/P2RX7/AKIRIN2/NLRC4/LAG3/FADD/IRAK3/HSPD1/DDX60/RNF135/FFAR2/TNIP2/PIK3R1/CD180/UFD1/ALPK1/CRTAM/MAPKAPK2/RIGI/POMC/PELI1/HMGB2/YWHAG/ADAM8/TRIM5/CCL5/RPS6KA3	60
BP	GO:0045069	regulation of viral genome replication	23/1054	80/18805	0.2875	5.12945	9.01903	4.13724e-11	1.56772e-08	1.30525e-08	IFIT1/ISG15/MX1/ISG20/RSAD2/IFIH1/OAS1/OAS3/OASL/APOBEC3B/IFI16/BST2/OAS2/PABPC1/IFIT5/GBP7/ZNFX1/APOBEC3G/APOBEC3H/N4BP1/CXCL8/RNASEL/CCL5	23
BP	GO:0045089	positive regulation of innate immune response	57/1054	395/18805	0.144304	2.5746	7.70685	4.63956e-11	1.64086e-08	1.36615e-08	FCN1/IFI35/RSAD2/IFIH1/OAS1/CTSS/IRF7/HSPA8/OAS3/OASL/HSPA1A/IFI16/NAGK/TRIM31/GBP5/PPT1/NMI/PARP9/ZBP1/CLEC4E/AIM2/SCIMP/DHX58/TIFA/NR1H3/EREG/TLR7/TASL/ZNFX1/NECTIN2/CD274/RIPK2/CD36/RNF34/P2RX7/AKIRIN2/NLRC4/LAG3/FADD/IRAK3/HSPD1/DDX60/RNF135/FFAR2/TNIP2/PIK3R1/UFD1/ALPK1/CRTAM/MAPKAPK2/RIGI/PELI1/HMGB2/ADAM8/TRIM5/CCL5/RPS6KA3	57
BP	GO:0007159	leukocyte cell-cell adhesion	60/1054	433/18805	0.138568	2.47227	7.55244	7.67435e-11	2.54453e-08	2.11852e-08	HLA-DRB5/IL4I1/SLC39A8/PECAM1/IDO1/GCNT1/NCK1/CD80/HLA-DQA1/HSPH1/CD47/ZBTB16/CD81/CD55/MDK/CD44/IGFBP2/LILRB2/TNFAIP8L2/SOCS1/CR1/CCL2/VNN1/EZR/LILRB4/SMARCD3/CD274/ITGB1/FOXO3/RIPK2/CASP3/HES1/HLA-DQB1/ASCL2/LAG3/FADD/HSPD1/FUT4/HLA-DQA2/PPP3CA/RUNX3/LRG1/NFKBID/EBI3/PDCD1LG2/IL6ST/CRTAM/STAT5A/PNP/PELI1/YWHAG/MIA3/ADAM8/CCL5/IL1B/BCL6/SDC4/ZDHHC21/TESPA1/MALT1	60
BP	GO:0002237	response to molecule of bacterial origin	55/1054	379/18805	0.145119	2.58914	7.61555	8.20718e-11	2.56112e-08	2.13234e-08	CXCL10/GCH1/CHMP5/CMPK2/CD40/GBP5/IDO1/SLC11A1/CD80/SCIMP/LITAF/SELENOW/CD55/GBP3/CCR5/LILRB2/NR1H3/THBD/FOSL2/CCL2/CNP/TAP2/CD274/C2/RIPK2/CASP3/CD36/P2RX7/AKIRIN2/PCK2/HPGD/CXCL8/IRAK3/KMO/CASP7/PTGS2/TNIP2/PTGIR/PTGER4/PDCD1LG2/CD180/AXL/CSF2RB/MAPKAPK2/PELI1/PDCD4/STAP1/HMGB2/TRIM5/IL1B/AHR/FCAR/MALT1/RPS6KA3/CXCL2	55
BP	GO:0050729	positive regulation of inflammatory response	33/1054	163/18805	0.202454	3.61209	8.16151	9.69596e-11	2.85761e-08	2.3792e-08	IFI35/GBP1/NEAT1/CTSC/FCGR1A/GBP5/IDO1/NMI/ZBP1/AIM2/S100A12/CD47/CD81/MDK/GBP3/TLR7/CASP3/LGALS2/CASP5/NLRC4/LDLR/OSM/FFAR2/PTGS2/TRADD/PTGER4/IL6ST/SUCNR1/PDCD4/STAP1/ADAM8/IL1B/HYAL2	33
CC	GO:0030667	secretory granule membrane	49/1110	322/19880	0.152174	2.72542	7.5908	1.517e-10	4.62686e-08	3.92026e-08	ANPEP/GLIPR1/C3AR1/BST2/APLP2/SIGLEC14/FCGR3B/PECAM1/PSAP/SLC11A1/RAB10/CD47/SIGLEC9/CD55/ADGRE5/GAA/ATP6AP2/CD44/LILRB2/CR1/CD93/SLC2A3/DYNLL1/VNN1/MGST1/IQGAP2/CD36/NDUFC2/CYSTM1/PLAUR/MFGE8/ITGAX/CLEC4D/LHFPL2/ENPP4/MCEMP1/KCNAB2/CD59/ATP11B/CEACAM3/ADAM8/LPCAT1/GPR84/MMP25/FCAR/TMEM63A/DNAJC13/SYNGR1/CPNE3	49
BP	GO:0019079	viral genome replication	28/1054	124/18805	0.225806	4.02874	8.2453	1.78542e-10	4.98507e-08	4.15047e-08	IFIT1/ISG15/MX1/ISG20/RSAD2/IFIH1/OAS1/OAS3/OASL/APOBEC3B/IFI16/BST2/OAS2/PABPC1/IFIT5/GBP7/CCL2/ZNFX1/CCL8/APOBEC3G/APOBEC3H/N4BP1/CXCL8/RNASEL/NFIA/ATG5/VCP/CCL5	28
BP	GO:0032496	response to lipopolysaccharide	52/1054	357/18805	0.145658	2.59877	7.43155	2.36057e-10	6.26141e-08	5.21313e-08	CXCL10/GCH1/CHMP5/CMPK2/CD40/GBP5/IDO1/SLC11A1/CD80/SCIMP/LITAF/SELENOW/CD55/GBP3/CCR5/LILRB2/NR1H3/THBD/FOSL2/CCL2/CNP/CD274/C2/RIPK2/CASP3/CD36/P2RX7/AKIRIN2/PCK2/HPGD/CXCL8/IRAK3/KMO/CASP7/PTGS2/TNIP2/PTGIR/PTGER4/PDCD1LG2/CD180/AXL/CSF2RB/MAPKAPK2/PELI1/PDCD4/STAP1/HMGB2/TRIM5/IL1B/FCAR/MALT1/RPS6KA3	52
BP	GO:1903037	regulation of leukocyte cell-cell adhesion	55/1054	395/18805	0.139241	2.48427	7.2647	3.99223e-10	1.00851e-07	8.3967e-08	HLA-DRB5/IL4I1/IDO1/GCNT1/NCK1/CD80/HLA-DQA1/HSPH1/CD47/ZBTB16/CD81/CD55/MDK/CD44/IGFBP2/LILRB2/TNFAIP8L2/SOCS1/CR1/CCL2/VNN1/LILRB4/SMARCD3/CD274/FOXO3/RIPK2/CASP3/HES1/HLA-DQB1/ASCL2/LAG3/FADD/HSPD1/FUT4/HLA-DQA2/PPP3CA/RUNX3/NFKBID/EBI3/PDCD1LG2/IL6ST/CRTAM/STAT5A/PNP/PELI1/YWHAG/MIA3/ADAM8/CCL5/IL1B/BCL6/SDC4/ZDHHC21/TESPA1/MALT1	55
BP	GO:0070661	leukocyte proliferation	50/1054	344/18805	0.145349	2.59325	7.26724	5.65852e-10	1.36447e-07	1.13604e-07	IL4I1/BST2/CD38/IRS2/CLU/CD40/IDO1/SLC11A1/NCK1/CD80/GPR183/BAX/CD81/CD55/IGFBP2/FCGR3A/LILRB2/CR1/CD151/FOSL2/LILRB4/CD274/CCL8/RIPK2/CASP3/HES1/P2RX7/FADD/IL27/HSPD1/DOCK2/PPP3CA/EBI3/PDCD1LG2/CD180/IL6ST/CRTAM/CSF2RB/PNP/PELI1/BCL2L1/CCL5/IL1B/BCL6/AHR/SDC4/PCYT1A/BTN3A1/MALT1/CD22	50
BP	GO:1903039	positive regulation of leukocyte cell-cell adhesion	44/1054	285/18805	0.154386	2.75449	7.27253	9.09695e-10	2.09823e-07	1.74695e-07	HLA-DRB5/IL4I1/GCNT1/NCK1/CD80/HLA-DQA1/HSPH1/CD47/ZBTB16/CD81/CD55/MDK/CD44/IGFBP2/LILRB2/SOCS1/CR1/CCL2/VNN1/LILRB4/SMARCD3/CD274/FOXO3/RIPK2/HES1/HLA-DQB1/FADD/HSPD1/FUT4/HLA-DQA2/PPP3CA/RUNX3/NFKBID/EBI3/PDCD1LG2/IL6ST/PNP/YWHAG/ADAM8/CCL5/IL1B/BCL6/TESPA1/MALT1	44
BP	GO:0032943	mononuclear cell proliferation	46/1054	308/18805	0.149351	2.66465	7.17763	1.14013e-09	2.52015e-07	2.09823e-07	IL4I1/CD38/IRS2/CD40/IDO1/SLC11A1/NCK1/CD80/GPR183/BAX/CD81/CD55/IGFBP2/FCGR3A/LILRB2/CR1/CD151/FOSL2/LILRB4/CD274/RIPK2/CASP3/HES1/P2RX7/FADD/IL27/HSPD1/DOCK2/PPP3CA/EBI3/PDCD1LG2/CD180/IL6ST/CRTAM/PNP/PELI1/BCL2L1/CCL5/IL1B/BCL6/AHR/SDC4/PCYT1A/BTN3A1/MALT1/CD22	46
BP	GO:0002221	pattern recognition receptor signaling pathway	44/1054	288/18805	0.152778	2.72579	7.19174	1.27361e-09	2.70261e-07	2.25014e-07	FCN1/IFI35/RSAD2/IFIH1/OAS1/CTSS/IRF7/HSPA8/OAS3/OASL/HSPA1A/IFI16/NAGK/TRIM31/GBP5/PPT1/NMI/CLEC4E/AIM2/SCIMP/DHX58/TIFA/NR1H3/TLR7/TASL/CD274/RIPK2/CD36/RNF34/P2RX7/NLRC4/IRAK3/HSPD1/DDX60/RNF135/FFAR2/TNIP2/PIK3R1/UFD1/ALPK1/MAPKAPK2/RIGI/PELI1/RPS6KA3	44
BP	GO:0046651	lymphocyte proliferation	45/1054	300/18805	0.15	2.67623	7.13156	1.50244e-09	3.06556e-07	2.55233e-07	IL4I1/CD38/IRS2/CD40/IDO1/SLC11A1/NCK1/CD80/GPR183/BAX/CD81/CD55/IGFBP2/FCGR3A/LILRB2/CR1/CD151/FOSL2/LILRB4/CD274/RIPK2/CASP3/HES1/P2RX7/FADD/IL27/HSPD1/DOCK2/PPP3CA/EBI3/PDCD1LG2/CD180/IL6ST/CRTAM/PNP/PELI1/CCL5/IL1B/BCL6/AHR/SDC4/PCYT1A/BTN3A1/MALT1/CD22	45
BP	GO:0050870	positive regulation of T cell activation	41/1054	261/18805	0.157088	2.8027	7.1462	2.01541e-09	3.95991e-07	3.29694e-07	HLA-DRB5/IL4I1/NCK1/CD80/HLA-DQA1/HSPH1/CD47/ZBTB16/CD81/CD55/MDK/IGFBP2/LILRB2/SOCS1/CR1/CCL2/VNN1/LILRB4/SMARCD3/CD274/FOXO3/RIPK2/HES1/HLA-DQB1/FADD/HSPD1/HLA-DQA2/PPP3CA/RUNX3/NFKBID/EBI3/PDCD1LG2/IL6ST/PNP/YWHAG/ADAM8/CCL5/IL1B/BCL6/TESPA1/MALT1	41
BP	GO:0002218	activation of innate immune response	47/1054	325/18805	0.144615	2.58016	7.00207	2.20476e-09	4.17366e-07	3.47491e-07	FCN1/IFI35/RSAD2/IFIH1/OAS1/CTSS/IRF7/HSPA8/OAS3/OASL/HSPA1A/IFI16/NAGK/TRIM31/GBP5/PPT1/NMI/ZBP1/CLEC4E/AIM2/SCIMP/DHX58/TIFA/NR1H3/TLR7/TASL/ZNFX1/CD274/RIPK2/CD36/RNF34/P2RX7/NLRC4/IRAK3/HSPD1/DDX60/RNF135/FFAR2/TNIP2/PIK3R1/UFD1/ALPK1/MAPKAPK2/RIGI/PELI1/TRIM5/RPS6KA3	47
BP	GO:0002697	regulation of immune effector process	55/1054	414/18805	0.13285	2.37026	6.86962	2.28155e-09	4.17366e-07	3.47491e-07	FCN1/RSAD2/IL4I1/BST2/FCGR1A/CD40/SERPING1/SLAMF8/CD80/SCIMP/LITAF/DHX58/CD81/CD55/CFH/CR1/TLR7/NECTIN2/LILRB4/TAP2/EXOSC3/CD274/RIPK2/CD36/P2RX7/ASCL2/LAG3/FADD/IRAK3/STX4/IL27/HSPD1/DDX60/FFAR2/NFKBID/ATG5/CRTAM/AXL/MAPKAPK2/STAT5A/IL1R1/RIGI/CD59/POMC/STAP1/CD84/YWHAG/CD7/IL1B/IL13RA1/BCL6/AHR/MALT1/TRPM4/CD22	55
BP	GO:0002443	leukocyte mediated immunity	60/1054	483/18805	0.124224	2.21634	6.59898	5.7123e-09	1.01012e-06	8.41011e-07	RSAD2/IRF7/IL4I1/IGHG4/PRDX1/BST2/CTSC/FCGR1A/C1QC/C1QA/C1QB/CLU/FCGR3B/CD40/SERPING1/CD80/SLAMF7/SCIMP/CD81/TREM1/BCL3/CD55/FCGR3A/CR1/NECTIN2/NBN/LILRB4/TAP2/EXOSC3/CD274/C2/P2RX7/LAG3/FADD/KDM5D/STX4/HSPD1/RNF19B/PIK3R1/CRTAM/CSF2RB/IL1R1/RIGI/POMC/STAP1/CD84/YWHAG/CD7/MILR1/IL1B/BCL6/ANXA3/AHR/RNF168/PCYT1A/CEBPG/FCAR/IGHA1/MALT1/TRPM4	60
CC	GO:0000502	proteasome complex	18/1110	64/19880	0.28125	5.03716	7.86656	7.55556e-09	1.29173e-06	1.09446e-06	PSMB9/PSMA4/HSPB1/PSMA5/PSMB5/PSMB2/PSMD14/PSMC2/PSMD11/PSMF1/PSMD3/TXNL1/PSMC3/DNAJB2/PSMC4/VCP/PSMD2/PSMA6	18
CC	GO:0070821	tertiary granule membrane	19/1110	73/19880	0.260274	4.66148	7.62142	1.19175e-08	1.29173e-06	1.09446e-06	SIGLEC14/SLC11A1/CD47/GAA/ATP6AP2/LILRB2/CD93/SLC2A3/DYNLL1/CYSTM1/ITGAX/CLEC4D/MCEMP1/KCNAB2/CD59/ADAM8/GPR84/FCAR/TMEM63A	19
CC	GO:0005774	vacuolar membrane	60/1110	495/19880	0.121212	2.1709	6.41528	1.2835e-08	1.29173e-06	1.09446e-06	HLA-DRB5/ANPEP/ACP2/GLIPR1/HSPA8/C3AR1/CHMP5/BST2/CLTA/CSF3R/SLC39A8/PPT1/SIDT2/PSAP/ATP13A2/SLC11A1/LRP1/LITAF/HLA-DQA1/SLC31A2/GAA/AHNAK/ATP6AP2/DRAM1/THBD/TLR7/TASL/SCARB2/VNN1/MGST1/M6PR/HLA-DQB1/NDUFC2/LDLR/P2RX4/PLD3/ECE1/NEU1/WIPI1/HLA-DQA2/BORCS7/WDR41/SLC38A7/GABARAPL1/SLC2A6/RRAGD/RDH14/HPS6/ATP11B/MEAK7/ATP6V1C1/SLC26A11/GOPC/LPCAT1/ULK1/TMEM63A/AP5M1/DNAJC13/SYNGR1/CPNE3	60
CC	GO:1905369	endopeptidase complex	22/1110	98/19880	0.22449	4.02059	7.28948	1.6681e-08	1.29173e-06	1.09446e-06	FCN1/PSMB9/PSMA4/HSPB1/PSMA5/PSMB5/PSMB2/PSMD14/PSMC2/THBD/CFH/PSMD11/PSMF1/PSMD3/PLAUR/TXNL1/PSMC3/DNAJB2/PSMC4/VCP/PSMD2/PSMA6	22
CC	GO:0005765	lysosomal membrane	56/1110	451/19880	0.124169	2.22385	6.39318	1.69407e-08	1.29173e-06	1.09446e-06	HLA-DRB5/ANPEP/ACP2/GLIPR1/HSPA8/C3AR1/CHMP5/BST2/CLTA/CSF3R/SLC39A8/PPT1/SIDT2/PSAP/ATP13A2/SLC11A1/LRP1/LITAF/HLA-DQA1/SLC31A2/GAA/AHNAK/ATP6AP2/DRAM1/TLR7/TASL/SCARB2/VNN1/MGST1/M6PR/HLA-DQB1/NDUFC2/LDLR/P2RX4/PLD3/ECE1/NEU1/HLA-DQA2/BORCS7/WDR41/SLC38A7/SLC2A6/RRAGD/RDH14/HPS6/ATP11B/MEAK7/ATP6V1C1/SLC26A11/GOPC/LPCAT1/TMEM63A/AP5M1/DNAJC13/SYNGR1/CPNE3	56
CC	GO:0098852	lytic vacuole membrane	56/1110	451/19880	0.124169	2.22385	6.39318	1.69407e-08	1.29173e-06	1.09446e-06	HLA-DRB5/ANPEP/ACP2/GLIPR1/HSPA8/C3AR1/CHMP5/BST2/CLTA/CSF3R/SLC39A8/PPT1/SIDT2/PSAP/ATP13A2/SLC11A1/LRP1/LITAF/HLA-DQA1/SLC31A2/GAA/AHNAK/ATP6AP2/DRAM1/TLR7/TASL/SCARB2/VNN1/MGST1/M6PR/HLA-DQB1/NDUFC2/LDLR/P2RX4/PLD3/ECE1/NEU1/HLA-DQA2/BORCS7/WDR41/SLC38A7/SLC2A6/RRAGD/RDH14/HPS6/ATP11B/MEAK7/ATP6V1C1/SLC26A11/GOPC/LPCAT1/TMEM63A/AP5M1/DNAJC13/SYNGR1/CPNE3	56
BP	GO:0002758	innate immune response-activating signaling pathway	44/1054	305/18805	0.144262	2.57386	6.75251	7.739e-09	1.32437e-06	1.10264e-06	FCN1/IFI35/RSAD2/IFIH1/OAS1/CTSS/IRF7/HSPA8/OAS3/OASL/HSPA1A/IFI16/NAGK/TRIM31/GBP5/PPT1/NMI/CLEC4E/AIM2/SCIMP/DHX58/TIFA/NR1H3/TLR7/TASL/CD274/RIPK2/CD36/RNF34/P2RX7/NLRC4/IRAK3/HSPD1/DDX60/RNF135/FFAR2/TNIP2/PIK3R1/UFD1/ALPK1/MAPKAPK2/RIGI/PELI1/RPS6KA3	44
BP	GO:0050863	regulation of T cell activation	52/1054	395/18805	0.131646	2.34876	6.60147	8.56979e-09	1.42071e-06	1.18286e-06	HLA-DRB5/IL4I1/IDO1/NCK1/CD80/SOD1/HLA-DQA1/HSPH1/CD47/ZBTB16/CD81/CD55/MDK/IGFBP2/LILRB2/TNFAIP8L2/SOCS1/CR1/CCL2/VNN1/LILRB4/SMARCD3/CD274/FOXO3/RIPK2/CASP3/HES1/HLA-DQB1/ASCL2/LAG3/FADD/IL27/HSPD1/HLA-DQA2/PPP3CA/RUNX3/NFKBID/EBI3/PDCD1LG2/IL6ST/CRTAM/STAT5A/PNP/PELI1/YWHAG/ADAM8/CCL5/IL1B/BCL6/SDC4/TESPA1/MALT1	52
CC	GO:0070820	tertiary granule	29/1110	164/19880	0.176829	3.167	6.77637	3.05008e-08	2.06727e-06	1.75156e-06	CTSS/LYZ/CDA/SIGLEC14/SLC11A1/CD47/CD55/GAA/ATP6AP2/QPCT/LILRB2/CR1/CD93/SLC2A3/DYNLL1/OSCAR/CYSTM1/ITGAX/CLEC4D/LRG1/ENPP4/MCEMP1/KCNAB2/CD59/ADAM8/GPR84/FCAR/TMEM63A/NIT2	29
BP	GO:0140374	antiviral innate immune response	17/1054	60/18805	0.283333	5.05511	7.66601	1.83452e-08	2.94912e-06	2.45538e-06	IFIT1/IFIT3/MX1/IFIT2/CXCL10/IFIH1/OAS1/OAS3/OASL/USP18/OAS2/TRIM31/ZBP1/NCK1/DHX58/RNF135/RIGI	17
BP	GO:0002819	regulation of adaptive immune response	35/1054	219/18805	0.159817	2.85139	6.71523	1.93684e-08	3.02204e-06	2.51609e-06	RSAD2/IRF7/IL4I1/FCGR1A/CD40/SLC11A1/CD80/CD81/CD55/CR1/NECTIN2/LILRB4/TAP2/EXOSC3/CD274/RIPK2/P2RX7/AKIRIN2/ASCL2/FADD/IL27/HSPD1/NFKBID/PLA2G4A/IL6ST/STAT5A/IL1R1/TRIM27/YWHAG/CD7/IL1B/BCL6/AHR/MALT1/TRPM4	35
BP	GO:0022409	positive regulation of cell-cell adhesion	46/1054	337/18805	0.136499	2.43535	6.47882	2.04214e-08	3.0953e-06	2.57709e-06	HLA-DRB5/IL4I1/GCNT1/NCK1/CD80/HLA-DQA1/HSPH1/CD47/ZBTB16/CD81/CD55/MDK/CD44/IGFBP2/LILRB2/SOCS1/CR1/CCL2/VNN1/LILRB4/SMARCD3/CD274/FOXO3/RIPK2/HES1/HLA-DQB1/PLAUR/FADD/HSPD1/FUT4/HLA-DQA2/PPP3CA/RUNX3/NFKBID/EBI3/PDCD1LG2/IL6ST/PNP/YWHAG/ADAM8/CCL5/IL1B/BCL6/TESPA1/GCNT2/MALT1	46
BP	GO:0002460	adaptive immune response based on somatic recombination of immune receptors built from immunoglobulin superfamily domains	51/1054	396/18805	0.128788	2.29778	6.36013	2.47702e-08	3.65016e-06	3.03905e-06	RSAD2/IRF7/IL4I1/IGHG4/CTSC/FCGR1A/C1QC/C1QA/C1QB/CLU/FCGR3B/CD40/SERPING1/SLC11A1/CD80/CD81/BCL3/CD55/FCGR3A/CR1/NECTIN2/NBN/LILRB4/TAP2/EXOSC3/CD274/C2/RIPK2/P2RX7/ASCL2/FADD/KDM5D/IL27/HSPD1/NFKBID/PLA2G4A/EBI3/IL6ST/CSF2RB/STAT5A/IL1R1/YWHAG/CD7/IL1B/BCL6/AHR/RNF168/PCYT1A/IGHA1/MALT1/TRPM4	51
CC	GO:0042581	specific granule	28/1110	160/19880	0.175	3.13423	6.59136	6.61492e-08	4.0351e-06	3.41887e-06	LYZ/C3AR1/RETN/CD47/QPCT/CD93/SLC2A3/CD36/JUP/KPNB1/OSCAR/PLAUR/STX4/NEU1/DOCK2/CLEC4D/LRG1/MCEMP1/KCNAB2/CD59/CEACAM3/ADAM8/GPR84/MMP25/ANXA3/FCAR/TMEM63A/NIT2	28
CC	GO:1904813	ficolin-1-rich granule lumen	24/1110	124/19880	0.193548	3.46643	6.69973	7.98584e-08	4.42851e-06	3.7522e-06	FCN1/CTSS/HSPA8/DYNLT1/HSPA1A/CFD/HSP90AB1/PSMA5/CDA/CTSB/PSMD14/PSMC2/QPCT/PSMD11/JUP/KPNB1/CRISPLD2/PSMD3/PSMC3/CAT/LRG1/PNP/VCP/PSMD2	24
BP	GO:0042098	T cell proliferation	34/1054	217/18805	0.156682	2.79545	6.48218	5.08604e-08	7.29229e-06	6.07142e-06	IL4I1/IDO1/SLC11A1/NCK1/CD80/BAX/CD81/CD55/IGFBP2/LILRB2/CR1/CD151/LILRB4/CD274/RIPK2/CASP3/HES1/P2RX7/FADD/IL27/DOCK2/PPP3CA/EBI3/PDCD1LG2/IL6ST/CRTAM/PNP/PELI1/CCL5/IL1B/BCL6/SDC4/BTN3A1/MALT1	34
BP	GO:0002449	lymphocyte mediated immunity	49/1054	384/18805	0.127604	2.27666	6.1591	6.23695e-08	8.57067e-06	7.13578e-06	RSAD2/IRF7/IL4I1/IGHG4/PRDX1/CTSC/FCGR1A/C1QC/C1QA/C1QB/CLU/FCGR3B/CD40/SERPING1/CD80/SLAMF7/CD81/BCL3/CD55/FCGR3A/CR1/NECTIN2/NBN/LILRB4/TAP2/EXOSC3/CD274/C2/P2RX7/LAG3/FADD/KDM5D/HSPD1/RNF19B/PIK3R1/CRTAM/CSF2RB/IL1R1/YWHAG/CD7/IL1B/BCL6/AHR/RNF168/PCYT1A/CEBPG/IGHA1/MALT1/TRPM4	49
BP	GO:0071347	cellular response to interleukin-1	20/1054	88/18805	0.227273	4.0549	6.99929	6.30077e-08	8.57067e-06	7.13578e-06	GBP1/IL1RN/KLF2/CD40/HIF1A/ZBP1/CD47/GBP3/CCL2/HES1/IL1R2/CXCL8/IRAK3/KMO/IL1RAP/TNIP2/IL1R1/CCL5/IL1B/HYAL2	20
BP	GO:0030098	lymphocyte differentiation	53/1054	432/18805	0.122685	2.18889	6.09157	6.75419e-08	8.95774e-06	7.45805e-06	RSAD2/IL4I1/CTSL/KLF6/CLEC4E/SLAMF8/CD80/BLNK/SOD1/RPL22/GPR183/BAX/ZBTB16/LYL1/BCL3/MDK/ZFP36L2/LILRB2/SOCS1/CR1/FOSL2/VNN1/LILRB4/SMARCD3/PREX1/ITGB1/FOXO3/RIPK2/ASCL2/LAG3/FADD/BAK1/IL27/DOCK2/CLEC4D/RUNX3/IL15RA/NFKBID/PTGER4/PIK3R1/ATG5/IL6ST/CRTAM/AXL/STAT5A/PNP/CD79B/ADAM8/IL1B/BCL6/CEBPG/TESPA1/MALT1	53
BP	GO:0008630	intrinsic apoptotic signaling pathway in response to DNA damage	22/1054	106/18805	0.207547	3.70296	6.80014	7.9883e-08	1.03361e-05	8.60562e-06	IFI16/CLU/IER3/PML/BAX/BCL3/AEN/CD44/CDKN2D/HIC1/DDIT4/RPS27L/BAK1/PHLDA3/BBC3/HIPK2/PIK3R1/MUC1/BRCA2/BCL2L11/SNAI1/BCL2L1	22
BP	GO:0070555	response to interleukin-1	23/1054	116/18805	0.198276	3.53755	6.68012	9.91546e-08	1.25242e-05	1.04274e-05	GBP1/IL1RN/KLF2/CD38/CD40/HIF1A/ZBP1/CD47/GBP3/CCL2/RIPK2/HES1/IL1R2/CXCL8/IRAK3/KMO/IL1RAP/TNIP2/MTHFR/IL1R1/CCL5/IL1B/HYAL2	23
BP	GO:0045785	positive regulation of cell adhesion	58/1054	499/18805	0.116232	2.07377	5.92377	1.09235e-07	1.34766e-05	1.12203e-05	HLA-DRB5/IL4I1/GCNT1/NCK1/CD80/HLA-DQA1/HSPH1/CD47/ZBTB16/CD81/CD55/MDK/CD44/IGFBP2/LILRB2/SOCS1/CR1/TGM2/CCL2/VNN1/LILRB4/SMARCD3/CD274/RRAS/ARL2/PREX1/FOXO3/RIPK2/CD36/JUP/HES1/HLA-DQB1/PLAUR/MYADM/VEGFA/FADD/ZFHX3/STX4/HSPD1/FUT4/HLA-DQA2/PPP3CA/RUNX3/RIN2/NFKBID/EBI3/PDCD1LG2/IL6ST/PNP/YWHAG/ADAM8/CCL5/IL1B/BCL6/SDC4/TESPA1/GCNT2/MALT1	58
BP	GO:0002367	cytokine production involved in immune response	24/1054	127/18805	0.188976	3.37163	6.53459	1.36517e-07	1.64596e-05	1.37039e-05	RSAD2/BST2/SCIMP/LITAF/CD81/TREM1/CD55/TLR7/LILRB4/RIPK2/CD36/P2RX7/IRAK3/FFAR2/ATG5/AXL/MAPKAPK2/IL1R1/RIGI/CD7/IL1B/BCL6/MALT1/TRPM4	24
BP	GO:0050727	regulation of inflammatory response	53/1054	442/18805	0.11991	2.13937	5.90662	1.428e-07	1.68346e-05	1.40162e-05	IFI35/GBP1/NEAT1/CTSC/USP18/FCGR1A/IER3/SLC39A8/GBP5/IDO1/NMI/ZBP1/SLAMF8/SOD1/AIM2/S100A12/CD47/CD81/MDK/GBP3/TNFAIP8L2/CYP19A1/NR1H3/MGLL/TLR7/CASP3/LGALS2/CASP5/NLRC4/LDLR/AOAH/OSM/RHBDD3/FFAR2/PTGS2/TRADD/PTGER4/IL6ST/SUCNR1/IL1R1/PDCD4/STAP1/ADAM8/ABHD12/AKNA/FURIN/CCL5/IL1B/BCL6/AHR/NR1D2/HYAL2/PSMA6	53
BP	GO:0002768	immune response-regulating cell surface receptor signaling pathway	47/1054	372/18805	0.126344	2.25418	5.95341	1.56141e-07	1.80071e-05	1.49924e-05	FCN1/IFI35/GBP1/OAS1/IGHG4/C3AR1/CD38/CMKLR1/FCGR1A/FCGR3B/CD40/NMI/CLEC4E/RBCK1/NCK1/BLNK/SCIMP/BAX/CD47/CD81/FPR3/FCGR3A/LILRB2/NR1H3/CR1/FOSL2/EZR/NECTIN2/LILRB4/CD72/RIPK2/HLA-DQB1/CLEC4D/FFAR2/NFKBID/TNIP2/PIK3R1/PELI1/STAP1/CD79B/RAB29/FCAR/BTN3A1/TESPA1/IGHA1/MALT1/CD22	47
BP	GO:0002274	myeloid leukocyte activation	36/1054	251/18805	0.143426	2.55895	6.05876	2.04347e-07	2.2931e-05	1.90919e-05	IFI35/CTSC/C1QA/CLU/NMI/THBS1/SLC11A1/S100A12/BATF3/FCGR3A/TMEM106A/NR1H3/CD93/BATF2/NECTIN2/LILRB4/PREX1/LDLR/CXCL8/STX4/HSPD1/DOCK2/TMEM229B/CLEC4D/TNIP2/PLA2G4A/SUCNR1/STAP1/CD84/MILR1/CCL5/ANXA3/MT1G/FCAR/HYAL2/IL31RA	36
BP	GO:0070663	regulation of leukocyte proliferation	38/1054	273/18805	0.139194	2.48344	6.01623	2.07482e-07	2.2931e-05	1.90919e-05	IL4I1/BST2/CD38/IRS2/CD40/IDO1/NCK1/CD80/GPR183/CD81/CD55/IGFBP2/FCGR3A/LILRB2/CR1/LILRB4/CD274/CCL8/RIPK2/CASP3/HES1/FADD/IL27/PPP3CA/EBI3/PDCD1LG2/IL6ST/CRTAM/CSF2RB/PNP/PELI1/BCL2L1/CCL5/IL1B/BCL6/AHR/SDC4/CD22	38
BP	GO:0044403	biological process involved in symbiotic interaction	33/1054	220/18805	0.15	2.67623	6.09395	2.27847e-07	2.4668e-05	2.05381e-05	IFIT1/ANPEP/DYNLT1/CHMP5/HSPA1A/BST2/CTSL/HSP90AB1/TRIM31/CTSB/CXCR4/CD80/CD81/TREM1/APOL1/CD55/CCR5/CR1/SCARB2/NECTIN2/TRIM21/ITGB1/LDLR/CXCL8/HSPD1/SLC1A5/AXL/POMC/KPNA2/FURIN/TRIM5/SLC52A2/HYAL2	33
CC	GO:0005925	focal adhesion	50/1110	424/19880	0.117925	2.11202	5.62852	4.8668e-07	2.47396e-05	2.09614e-05	RPS29/HSPA8/HSPB1/HSPA1A/RPL37A/RPL23/PABPC1/MARCKS/RPL38/RHOB/RPL31/LRP1/RPL22/RAB10/CD81/ADGRE5/NEXN/AHNAK/CD44/TGM2/CD151/TPM4/IRF2/SCARB2/EZR/NECTIN2/ALOX15B/RRAS/ARL2/ITGB1/TRIP6/JUP/ACTN1/RPS17/PLAUR/TSPAN4/CAT/ARHGAP24/CD59/PXN/YWHAG/ALCAM/FLT1/DOCK7/EVL/SDC4/NHERF2/G3BP1/SVIL/CPNE3	50
CC	GO:0009897	external side of plasma membrane	48/1110	401/19880	0.119701	2.14383	5.627	5.31347e-07	2.49324e-05	2.11248e-05	FCN1/CXCL10/ANPEP/FCGR1A/CSF3R/FCGR3B/CD40/PECAM1/THBS1/CTSB/CLEC4E/CXCR4/CD80/SLAMF7/CCR1/ATP6AP2/CCR5/FCGR3A/THBD/CD274/ITGB1/CD36/P2RX7/PLAUR/LDLR/LAG3/MFGE8/ITGAX/ECE1/HEG1/CLEC4D/PDCD1LG2/IL6ST/CSF2RB/IL1R1/CD59/CD79B/CD84/ALCAM/MILR1/IL13RA1/CEACAM21/IL21R/BTN3A1/HYAL2/CD22/IL31RA/CLEC4A	48
BP	GO:0002440	production of molecular mediator of immune response	34/1054	231/18805	0.147186	2.62603	6.05921	2.37853e-07	2.52362e-05	2.10112e-05	RSAD2/BST2/CD40/SCIMP/LITAF/CD81/TREM1/CD55/CR1/TLR7/NBN/LILRB4/EXOSC3/RIPK2/CD36/P2RX7/IRAK3/STX4/HSPD1/FFAR2/ATG5/AXL/MAPKAPK2/IL1R1/RIGI/CD7/IL1B/IL13RA1/BCL6/RNF168/PCYT1A/MALT1/TRPM4/CD22	34
CC	GO:1905368	peptidase complex	23/1110	129/19880	0.178295	3.19324	6.07733	6.88148e-07	2.99836e-05	2.54045e-05	FCN1/PSMB9/PSMA4/HSPB1/PSMA5/PSMB5/PSMB2/PSMD14/PSMC2/THBD/CFH/PSMD11/PSMF1/PSMD3/PLAUR/TXNL1/PSMC3/DNAJB2/PSMC4/VCP/PSMD2/PSMA6/TRRAP	23
CC	GO:0034774	secretory granule lumen	41/1110	324/19880	0.126543	2.26638	5.58885	8.47437e-07	3.44625e-05	2.91994e-05	FCN1/LYZ/HSPA8/DYNLT1/CTSC/CFD/RETN/HSP90AB1/CLU/PSMA5/CDA/SERPING1/THBS1/S100A12/RNASE2/PSMD14/PSMC2/PRTN3/QPCT/PSMD11/JUP/KPNB1/CRISPLD2/OSCAR/ACTN1/PSMD3/VEGFA/F5/NEU1/DOCK2/PSMC3/CAT/LRG1/PNP/POMC/VCP/PADI2/PSMD2/F13A1/NHLRC3/NIT2	41
CC	GO:0101003	ficolin-1-rich granule membrane	15/1110	61/19880	0.245902	4.40408	6.47515	9.07037e-07	3.45808e-05	2.92997e-05	SIGLEC14/SLC11A1/CD55/GAA/ATP6AP2/LILRB2/CR1/CD93/SLC2A3/DYNLL1/ITGAX/CLEC4D/ENPP4/ADAM8/FCAR	15
CC	GO:0030055	cell-substrate junction	50/1110	434/19880	0.115207	2.06335	5.44671	9.76663e-07	3.5045e-05	2.9693e-05	RPS29/HSPA8/HSPB1/HSPA1A/RPL37A/RPL23/PABPC1/MARCKS/RPL38/RHOB/RPL31/LRP1/RPL22/RAB10/CD81/ADGRE5/NEXN/AHNAK/CD44/TGM2/CD151/TPM4/IRF2/SCARB2/EZR/NECTIN2/ALOX15B/RRAS/ARL2/ITGB1/TRIP6/JUP/ACTN1/RPS17/PLAUR/TSPAN4/CAT/ARHGAP24/CD59/PXN/YWHAG/ALCAM/FLT1/DOCK7/EVL/SDC4/NHERF2/G3BP1/SVIL/CPNE3	50
BP	GO:0071887	leukocyte apoptotic process	23/1054	124/18805	0.185484	3.30932	6.28679	3.51601e-07	3.60998e-05	3.0056e-05	IRF7/IRS2/CTSL/IDO1/GIMAP8/HIF1A/BAX/BCL3/CCR5/CD274/CASP3/P2RX7/FADD/BAK1/BBC3/CASP7/AXL/BCL2L11/ADAM8/BCL2L1/CCL5/BCL6/FCAR	23
BP	GO:0030217	T cell differentiation	42/1054	324/18805	0.12963	2.31279	5.80819	3.53853e-07	3.60998e-05	3.0056e-05	RSAD2/IL4I1/CTSL/CLEC4E/CD80/SOD1/RPL22/GPR183/ZBTB16/BCL3/MDK/ZFP36L2/LILRB2/SOCS1/CR1/FOSL2/VNN1/LILRB4/SMARCD3/PREX1/FOXO3/RIPK2/ASCL2/LAG3/FADD/IL27/DOCK2/CLEC4D/RUNX3/NFKBID/PTGER4/PIK3R1/ATG5/IL6ST/CRTAM/STAT5A/PNP/ADAM8/IL1B/BCL6/TESPA1/MALT1	42
MF	GO:0140375	immune receptor activity	29/1103	156/18639	0.185897	3.14138	6.73584	3.37126e-08	3.68479e-05	3.24706e-05	C3AR1/CMKLR1/FCGR1A/CSF3R/FCGR3B/CXCR4/HLA-DQA1/CCR1/FPR3/CCR5/CD44/FCGR3A/LILRB2/CR1/LILRB4/HLA-DQB1/IL1R2/LILRA6/HLA-DQA2/IL1RAP/IL15RA/EBI3/IL6ST/CSF2RB/IL1R1/IL13RA1/IL21R/FCAR/IL31RA	29
BP	GO:0050900	leukocyte migration	48/1054	395/18805	0.121519	2.16809	5.71717	3.73138e-07	3.7349e-05	3.10961e-05	CXCL10/C3AR1/CMKLR1/CSF3R/PECAM1/THBS1/SLAMF8/CXCR4/GCNT1/S100A12/GPR183/CD47/CCR1/CD81/TREM1/MDK/PRTN3/CCR5/CYP19A1/JAML/CCL2/CCL8/PREX1/ITGB1/ASCL2/P2RX4/VEGFA/FADD/CXCL8/FUT4/LGMN/FFAR2/SRP54/HSD3B7/PTGER4/CXCL11/PIK3R1/CRTAM/IL1R1/STAP1/MIA3/ADAM8/PADI2/PTPRO/CCL5/IL1B/FLT1/TRPM4	48
BP	GO:0002822	regulation of adaptive immune response based on somatic recombination of immune receptors built from immunoglobulin superfamily domains	31/1054	204/18805	0.151961	2.71122	5.98806	3.92848e-07	3.85937e-05	3.21324e-05	RSAD2/IL4I1/FCGR1A/CD40/SLC11A1/CD80/CD81/CD55/CR1/NECTIN2/LILRB4/TAP2/EXOSC3/CD274/RIPK2/P2RX7/ASCL2/FADD/IL27/HSPD1/NFKBID/PLA2G4A/STAT5A/IL1R1/YWHAG/CD7/IL1B/BCL6/AHR/MALT1/TRPM4	31
BP	GO:0006956	complement activation	16/1054	65/18805	0.246154	4.39177	6.6747	4.07309e-07	3.92868e-05	3.27094e-05	FCN1/IGHG4/C1QC/CFD/C1QA/C1QB/CLU/SERPING1/CD55/CFH/CR1/C2/RGCC/CD59/IL1B/IGHA1	16
BP	GO:0097529	myeloid leukocyte migration	34/1054	237/18805	0.14346	2.55955	5.88741	4.40131e-07	4.14803e-05	3.45357e-05	CXCL10/C3AR1/CMKLR1/CSF3R/PECAM1/THBS1/SLAMF8/S100A12/CD47/CCR1/CD81/TREM1/MDK/PRTN3/CYP19A1/JAML/CCL2/CCL8/PREX1/P2RX4/VEGFA/CXCL8/FUT4/LGMN/SRP54/PTGER4/PIK3R1/IL1R1/STAP1/ADAM8/PTPRO/CCL5/IL1B/FLT1	34
BP	GO:0032944	regulation of mononuclear cell proliferation	35/1054	248/18805	0.141129	2.51796	5.86363	4.45688e-07	4.14803e-05	3.45357e-05	IL4I1/CD38/IRS2/CD40/IDO1/NCK1/CD80/GPR183/CD81/CD55/IGFBP2/FCGR3A/LILRB2/CR1/LILRB4/CD274/RIPK2/CASP3/HES1/FADD/IL27/PPP3CA/EBI3/PDCD1LG2/IL6ST/CRTAM/PNP/PELI1/BCL2L1/CCL5/IL1B/BCL6/AHR/SDC4/CD22	35
CC	GO:0060205	cytoplasmic vesicle lumen	41/1110	329/19880	0.12462	2.23193	5.47933	1.26385e-06	4.28305e-05	3.62895e-05	FCN1/LYZ/HSPA8/DYNLT1/CTSC/CFD/RETN/HSP90AB1/CLU/PSMA5/CDA/SERPING1/THBS1/S100A12/RNASE2/PSMD14/PSMC2/PRTN3/QPCT/PSMD11/JUP/KPNB1/CRISPLD2/OSCAR/ACTN1/PSMD3/VEGFA/F5/NEU1/DOCK2/PSMC3/CAT/LRG1/PNP/POMC/VCP/PADI2/PSMD2/F13A1/NHLRC3/NIT2	41
BP	GO:0002718	regulation of cytokine production involved in immune response	23/1054	126/18805	0.18254	3.25679	6.19347	4.73484e-07	4.33074e-05	3.60569e-05	RSAD2/BST2/SCIMP/LITAF/CD81/CD55/TLR7/LILRB4/RIPK2/CD36/P2RX7/IRAK3/FFAR2/ATG5/AXL/MAPKAPK2/IL1R1/RIGI/CD7/IL1B/BCL6/MALT1/TRPM4	23
BP	GO:0006909	phagocytosis	34/1054	238/18805	0.142857	2.54879	5.85929	4.86457e-07	4.37399e-05	3.6417e-05	FCN1/FCGR1A/PECAM1/CD302/THBS1/SLC11A1/LRP1/SOD1/P2RY6/CD47/PRTN3/NR1H3/TGM2/ARHGAP25/CD93/ICAM3/CCL2/ITGB1/C2/CD36/P2RX7/LDLR/MSR1/MESD/MFGE8/DOCK2/ELMO2/IL15RA/RAB39A/LYAR/ATG5/AXL/STAP1/ANXA3	34
CC	GO:0031983	vesicle lumen	41/1110	330/19880	0.124242	2.22517	5.45766	1.36725e-06	4.3896e-05	3.71923e-05	FCN1/LYZ/HSPA8/DYNLT1/CTSC/CFD/RETN/HSP90AB1/CLU/PSMA5/CDA/SERPING1/THBS1/S100A12/RNASE2/PSMD14/PSMC2/PRTN3/QPCT/PSMD11/JUP/KPNB1/CRISPLD2/OSCAR/ACTN1/PSMD3/VEGFA/F5/NEU1/DOCK2/PSMC3/CAT/LRG1/PNP/POMC/VCP/PADI2/PSMD2/F13A1/NHLRC3/NIT2	41
BP	GO:0006163	purine nucleotide metabolic process	52/1054	448/18805	0.116071	2.07089	5.59009	5.19162e-07	4.59026e-05	3.82176e-05	MT-ND3/GIMAP7/MT-ATP6/MT-ND2/HSPA8/NAMPT/MT-ND1/HSPA1A/CD38/TKT/IER3/MT-ND5/ATP5MJ/IDO1/HIF1A/PARP9/GMPR/RAN/PFKFB3/SDHB/MT-ND4L/MT-ATP8/ARL2/ATP5ME/NDUFB1/PARP10/DCK/NUDT2/P2RX7/EIF6/NDUFC2/PCK2/DDIT4/TPST1/SLC25A25/KMO/ATP1B1/GART/NME1/MT-ND6/FBP1/NT5C/SLC2A6/GPD2/KCNAB2/PNP/VCP/AMPD2/FDXR/SLC25A22/RPE/NMRK1	52
BP	GO:0002753	cytoplasmic pattern recognition receptor signaling pathway	29/1054	186/18805	0.155914	2.78175	5.95057	5.35291e-07	4.65528e-05	3.8759e-05	RSAD2/IFIH1/OAS1/IRF7/HSPA8/OAS3/OASL/HSPA1A/IFI16/NAGK/TRIM31/GBP5/PPT1/SCIMP/DHX58/TIFA/TLR7/TASL/RIPK2/CD36/RNF34/P2RX7/DDX60/RNF135/TNIP2/UFD1/ALPK1/RIGI/PELI1	29
CC	GO:0044391	ribosomal subunit	28/1110	186/19880	0.150538	2.69612	5.6516	1.60539e-06	4.89645e-05	4.14868e-05	RPS4Y1/RPS28/RPL34/RPS29/RPS27/RPL37/RPL37A/MRPL40/RPL23/RPS21/RPL21/RPL38/RPL31/RPS25/RPL22/MRPL27/RPL36A/RPS17/RPS27L/MRPL18/MRPL44/LARP4/MRPS31/MRPL35/RPL39L/MRPL39/MRPL32/MRPL17	28
BP	GO:0071674	mononuclear cell migration	33/1054	230/18805	0.143478	2.55988	5.79994	6.45925e-07	5.52683e-05	4.60153e-05	CXCL10/C3AR1/CMKLR1/PECAM1/THBS1/SLAMF8/CXCR4/S100A12/GPR183/CD47/CCR1/CD81/MDK/CCR5/CYP19A1/JAML/CCL2/ASCL2/P2RX4/FADD/FUT4/LGMN/HSD3B7/CXCL11/CRTAM/STAP1/MIA3/ADAM8/PADI2/PTPRO/CCL5/FLT1/TRPM4	33
BP	GO:0070665	positive regulation of leukocyte proliferation	27/1054	168/18805	0.160714	2.86739	5.92429	7.10112e-07	5.96057e-05	4.96265e-05	BST2/CD38/IRS2/CD40/NCK1/CD80/GPR183/CD81/CD55/IGFBP2/FCGR3A/LILRB2/CD274/RIPK2/HES1/FADD/PPP3CA/EBI3/PDCD1LG2/IL6ST/CSF2RB/PNP/PELI1/BCL2L1/CCL5/IL1B/BCL6	27
BP	GO:0032479	regulation of type I interferon production	23/1054	129/18805	0.178295	3.18105	6.05694	7.30324e-07	5.96057e-05	4.96265e-05	ISG15/IFIH1/OAS1/IRF7/OAS3/XAF1/OAS2/NMI/DHX58/GBP7/TLR7/TRIM21/RIPK2/REL/HSPD1/RNF135/ATG5/UFD1/RIGI/TRIM27/KPNA2/HMGB2/G3BP1	23
BP	GO:0032606	type I interferon production	23/1054	129/18805	0.178295	3.18105	6.05694	7.30324e-07	5.96057e-05	4.96265e-05	ISG15/IFIH1/OAS1/IRF7/OAS3/XAF1/OAS2/NMI/DHX58/GBP7/TLR7/TRIM21/RIPK2/REL/HSPD1/RNF135/ATG5/UFD1/RIGI/TRIM27/KPNA2/HMGB2/G3BP1	23
CC	GO:0022626	cytosolic ribosome	21/1110	118/19880	0.177966	3.18736	5.79525	2.14208e-06	6.22223e-05	5.27198e-05	RPS4Y1/RPS28/RPL34/RPS29/RPS27/RPL37/RPL37A/RPL23/RPS21/RPL21/RPL38/RPL31/RPS25/RPL22/PELO/RPL36A/RPS17/RPS27L/LARP4/GSPT1/RPL39L	21
BP	GO:0071222	cellular response to lipopolysaccharide	33/1054	232/18805	0.142241	2.53781	5.743	7.88546e-07	6.28781e-05	5.23511e-05	CXCL10/CHMP5/CMPK2/CD40/GBP5/CD80/SCIMP/LITAF/CD55/GBP3/CCR5/LILRB2/NR1H3/CCL2/CD274/RIPK2/CD36/CXCL8/IRAK3/KMO/CASP7/PTGS2/TNIP2/PDCD1LG2/CD180/AXL/PDCD4/STAP1/HMGB2/TRIM5/IL1B/FCAR/MALT1	33
BP	GO:0050670	regulation of lymphocyte proliferation	34/1054	243/18805	0.139918	2.49635	5.72081	7.94124e-07	6.28781e-05	5.23511e-05	IL4I1/CD38/IRS2/CD40/IDO1/NCK1/CD80/GPR183/CD81/CD55/IGFBP2/FCGR3A/LILRB2/CR1/LILRB4/CD274/RIPK2/CASP3/HES1/FADD/IL27/PPP3CA/EBI3/PDCD1LG2/IL6ST/CRTAM/PNP/PELI1/CCL5/IL1B/BCL6/AHR/SDC4/CD22	34
CC	GO:0005840	ribosome	33/1110	244/19880	0.135246	2.42224	5.43586	2.29292e-06	6.35764e-05	5.38671e-05	RPS4Y1/OAS1/RPS28/RPL34/RPS29/RPS27/RPL37/RPL37A/MRPL40/RPL23/RPS21/RPL21/RPL38/RPL31/RPS25/NCK1/RPL22/MRPL27/PELO/RPL36A/RPS17/RPS27L/MRPL18/MRPL44/LARP4/MRPS31/GSPT1/MRPL35/RPL39L/MRPL39/MRPL32/PSMA6/MRPL17	33
BP	GO:0030099	myeloid cell differentiation	52/1054	455/18805	0.114286	2.03903	5.46703	8.35386e-07	6.51724e-05	5.42613e-05	ISG15/IRF7/CHMP5/HSPA1A/KLF2/IFI16/C1QC/CSF3R/HIF1A/PML/GPR183/ZBTB16/CCR1/CD81/SELENOW/BATF3/PRTN3/SOCS1/FOSL2/TPM4/BATF2/LILRB4/SNX10/FOXO3/CASP3/CDKN1C/OSCAR/ACTN1/TCTA/EIF6/DNASE2/VEGFA/FADD/RASSF2/TESC/HIPK2/PPP3CA/SRP54/MAF/PIK3R1/LYAR/SLC1A5/KCNQ1/STAT5A/PIR/HMGB2/MYC/LEO1/BCL6/CEBPG/MT1G/IL31RA	52
BP	GO:0046631	alpha-beta T cell activation	30/1054	201/18805	0.149254	2.66292	5.77564	8.89391e-07	6.838e-05	5.69319e-05	RSAD2/CTSL/CD80/RPL22/GPR183/HSPH1/ZBTB16/CD81/BCL3/CD55/SOCS1/FOSL2/LILRB4/CD274/RIPK2/ASCL2/IL27/DOCK2/RUNX3/NFKBID/PTGER4/PIK3R1/EBI3/IL6ST/CRTAM/STAT5A/PNP/BCL6/MALT1/CLEC4A	30
BP	GO:0032946	positive regulation of mononuclear cell proliferation	25/1054	150/18805	0.166667	2.97359	5.91343	9.09333e-07	6.89145e-05	5.73769e-05	CD38/IRS2/CD40/NCK1/CD80/GPR183/CD81/CD55/IGFBP2/FCGR3A/LILRB2/CD274/RIPK2/HES1/FADD/PPP3CA/EBI3/PDCD1LG2/IL6ST/PNP/PELI1/BCL2L1/CCL5/IL1B/BCL6	25
BP	GO:0030595	leukocyte chemotaxis	33/1054	234/18805	0.141026	2.51612	5.68666	9.59932e-07	7.17245e-05	5.97165e-05	CXCL10/C3AR1/CMKLR1/CSF3R/THBS1/SLAMF8/CXCR4/S100A12/GPR183/CCR1/TREM1/MDK/CCR5/CYP19A1/JAML/CCL2/CCL8/PREX1/VEGFA/CXCL8/LGMN/FFAR2/SRP54/HSD3B7/CXCL11/STAP1/ADAM8/PADI2/PTPRO/CCL5/IL1B/FLT1/TRPM4	33
BP	GO:0071219	cellular response to molecule of bacterial origin	34/1054	246/18805	0.138211	2.46591	5.63937	1.05709e-06	7.78871e-05	6.48474e-05	CXCL10/CHMP5/CMPK2/CD40/GBP5/CD80/SCIMP/LITAF/CD55/GBP3/CCR5/LILRB2/NR1H3/CCL2/CD274/RIPK2/CD36/CXCL8/IRAK3/KMO/CASP7/PTGS2/TNIP2/PDCD1LG2/CD180/AXL/PDCD4/STAP1/HMGB2/TRIM5/IL1B/AHR/FCAR/MALT1	34
BP	GO:2000106	regulation of leukocyte apoptotic process	19/1054	95/18805	0.2	3.56831	6.11514	1.10249e-06	8.01194e-05	6.67059e-05	IRF7/IRS2/IDO1/GIMAP8/HIF1A/BAX/BCL3/CCR5/CD274/P2RX7/FADD/BBC3/AXL/BCL2L11/ADAM8/BCL2L1/CCL5/BCL6/FCAR	19
BP	GO:0050777	negative regulation of immune response	31/1054	214/18805	0.14486	2.58452	5.68052	1.13604e-06	8.14414e-05	6.78066e-05	ISG15/OAS1/IL4I1/OAS3/IFI16/USP18/PARP14/NMI/SERPING1/SLAMF8/CD80/DHX58/CD55/NR1H3/CR1/NECTIN2/LILRB4/TRIM21/CD274/TRAFD1/ASCL2/IRAK3/WDR41/LYAR/ATG5/STAT5A/TRIM27/CD59/FURIN/BCL6/AHR	31
BP	GO:0035966	response to topologically incorrect protein	26/1054	164/18805	0.158537	2.82854	5.73094	1.48044e-06	0.000103604	8.62586e-05	DNAJA1/OPTN/HSPA8/HSPB1/HSPA1A/HSP90AB1/CLU/FBXO6/THBS1/NCK1/HSPH1/BAX/AKIRIN2/BAK1/BBC3/HSPD1/PARP8/SERPINH1/EIF2S1/PIK3R1/DNAJB2/UFD1/VCP/BCL2L11/MANF/DAXX	26
BP	GO:0097193	intrinsic apoptotic signaling pathway	41/1054	330/18805	0.124242	2.21668	5.43343	1.48424e-06	0.000103604	8.62586e-05	DNAJA1/HSPB1/HSPA1A/IFI16/CLU/IER3/CYP1B1/HIF1A/NCK1/SOD1/PML/BAX/BCL3/EIF5A/AEN/CD44/VNN1/NBN/CDKN2D/CASP3/HIC1/PLAUR/DDIT4/RPS27L/SEPTIN4/BAK1/PHLDA3/BBC3/HIPK2/PTGS2/PIK3R1/STYXL1/IVNS1ABP/MUC1/BRCA2/MYC/BCL2L11/SNAI1/BCL2L1/DAXX/SGMS1	41
BP	GO:0002700	regulation of production of molecular mediator of immune response	29/1054	197/18805	0.147208	2.62642	5.59179	1.79302e-06	0.000122596	0.000102071	RSAD2/BST2/CD40/SCIMP/LITAF/CD81/CD55/CR1/TLR7/LILRB4/EXOSC3/RIPK2/CD36/P2RX7/IRAK3/STX4/FFAR2/ATG5/AXL/MAPKAPK2/IL1R1/RIGI/CD7/IL1B/IL13RA1/BCL6/MALT1/TRPM4/CD22	29
BP	GO:0051701	biological process involved in interaction with host	27/1054	176/18805	0.153409	2.73706	5.6417	1.80255e-06	0.000122596	0.000102071	IFIT1/ANPEP/DYNLT1/CHMP5/HSPA1A/CTSL/HSP90AB1/TRIM31/CTSB/CXCR4/CD80/CD81/CD55/CCR5/CR1/SCARB2/NECTIN2/TRIM21/ITGB1/LDLR/CXCL8/SLC1A5/AXL/FURIN/TRIM5/SLC52A2/HYAL2	27
BP	GO:0044409	symbiont entry into host	23/1054	136/18805	0.169118	3.01732	5.75332	1.89653e-06	0.000127356	0.000106034	ANPEP/DYNLT1/HSPA1A/CTSL/CTSB/CXCR4/CD80/CD81/CD55/CCR5/CR1/SCARB2/NECTIN2/TRIM21/ITGB1/LDLR/CXCL8/SLC1A5/AXL/FURIN/TRIM5/SLC52A2/HYAL2	23
BP	GO:0050671	positive regulation of lymphocyte proliferation	24/1054	147/18805	0.163265	2.91291	5.67354	2.18077e-06	0.000144612	0.000120401	CD38/IRS2/CD40/NCK1/CD80/GPR183/CD81/CD55/IGFBP2/FCGR3A/LILRB2/CD274/RIPK2/HES1/FADD/PPP3CA/EBI3/PDCD1LG2/IL6ST/PNP/PELI1/CCL5/IL1B/BCL6	24
BP	GO:0007162	negative regulation of cell adhesion	39/1054	312/18805	0.125	2.23019	5.33926	2.29002e-06	0.000149982	0.000124872	GBP1/IL4I1/IL1RN/CYP1B1/IDO1/THBS1/CD80/MDK/LILRB2/TNFAIP8L2/SOCS1/CR1/LILRB4/CD274/CASP3/ASCL2/MYADM/LAG3/VEGFA/PLXNC1/ACVRL1/RUNX3/TGFBI/PIK3R1/PLXND1/RGCC/PDCD1LG2/CRTAM/STAT5A/PELI1/MUC1/MIA3/AP1AR/AKNA/PTPRO/BCL6/SDC4/NOTCH4/GCNT2	39
BP	GO:0070230	positive regulation of lymphocyte apoptotic process	8/1054	18/18805	0.444444	7.92958	7.16718	2.50606e-06	0.00016213	0.000134986	IDO1/BAX/CD274/P2RX7/BBC3/BCL2L11/ADAM8/CCL5	8
BP	GO:0060759	regulation of response to cytokine stimulus	29/1054	201/18805	0.144279	2.57415	5.46734	2.70944e-06	0.000173176	0.000144183	ISG15/IFIH1/OAS1/IRF7/IL1RN/OAS3/HSPA1A/USP18/PARP14/CD40/HIF1A/PARP9/ZBP1/CXCR4/NR1H3/RIPK2/IL1R2/FADD/IRAK3/DICER1/IL6ST/AXL/MAPKAPK2/IL1R1/RIGI/STAP1/PADI2/CCL5/ULK1	29
BP	GO:0097530	granulocyte migration	24/1054	149/18805	0.161074	2.87381	5.59555	2.78707e-06	0.000176017	0.000146548	CXCL10/C3AR1/CMKLR1/CSF3R/PECAM1/THBS1/SLAMF8/S100A12/TREM1/MDK/PRTN3/JAML/CCL2/CCL8/PREX1/VEGFA/CXCL8/FUT4/SRP54/PTGER4/IL1R1/ADAM8/CCL5/IL1B	24
BP	GO:0002699	positive regulation of immune effector process	35/1054	270/18805	0.12963	2.31279	5.29439	3.29333e-06	0.000205543	0.000171131	FCN1/RSAD2/FCGR1A/CD40/CD80/SCIMP/DHX58/CD81/CD55/CR1/TLR7/NECTIN2/TAP2/EXOSC3/RIPK2/CD36/P2RX7/LAG3/FADD/STX4/HSPD1/DDX60/FFAR2/NFKBID/CRTAM/MAPKAPK2/IL1R1/RIGI/POMC/STAP1/YWHAG/CD7/IL1B/IL13RA1/MALT1	35
BP	GO:0043123	positive regulation of canonical NF-kappaB signal transduction	30/1054	214/18805	0.140187	2.50115	5.38164	3.34481e-06	0.000206328	0.000171785	TNFSF10/S100A4/BST2/CD40/IFIT5/RBCK1/CXXC5/APOL3/S100A12/LITAF/TIFA/TMEM106A/TLR7/RIPK2/CD36/VEGFA/FADD/REL/IRAK3/PELI2/CLEC4D/TRADD/TNIP2/ALPK1/PELI1/TRIM5/IL1B/RHOC/CASP10/MALT1	30
BP	GO:0046718	symbiont entry into host cell	22/1054	131/18805	0.167939	2.99629	5.58695	3.55278e-06	0.000216638	0.000180369	ANPEP/DYNLT1/HSPA1A/CTSL/CTSB/CXCR4/CD80/CD81/CD55/CCR5/CR1/SCARB2/NECTIN2/TRIM21/ITGB1/LDLR/SLC1A5/AXL/FURIN/TRIM5/SLC52A2/HYAL2	22
BP	GO:0007249	canonical NF-kappaB signal transduction	39/1054	318/18805	0.122642	2.18812	5.20682	3.65284e-06	0.000220208	0.000183341	TNFSF10/S100A4/OPTN/HSPB1/PRDX1/BST2/CD40/SLC39A8/IFIT5/RBCK1/CXXC5/APOL3/S100A12/LITAF/TIFA/GBP7/BCL3/TMEM106A/TLR7/LILRB4/RIPK2/CD36/VEGFA/FADD/RASSF2/REL/IRAK3/PELI2/CLEC4D/TRADD/TNIP2/ALPK1/PELI1/ADAM8/TRIM5/IL1B/RHOC/CASP10/MALT1	39
BP	GO:0071216	cellular response to biotic stimulus	35/1054	273/18805	0.128205	2.28738	5.22108	4.23342e-06	0.00025234	0.000210094	CXCL10/CHMP5/CDA/CMPK2/CD40/GBP5/CD80/SCIMP/LITAF/CD55/GBP3/CCR5/LILRB2/NR1H3/CCL2/CD274/RIPK2/CD36/CXCL8/IRAK3/KMO/CASP7/PTGS2/TNIP2/PDCD1LG2/CD180/AXL/PDCD4/STAP1/HMGB2/TRIM5/IL1B/AHR/FCAR/MALT1	35
BP	GO:0042129	regulation of T cell proliferation	27/1054	184/18805	0.146739	2.61805	5.37446	4.28644e-06	0.000252662	0.000210362	IL4I1/IDO1/NCK1/CD80/CD81/CD55/IGFBP2/LILRB2/CR1/LILRB4/CD274/RIPK2/CASP3/HES1/FADD/IL27/PPP3CA/EBI3/PDCD1LG2/IL6ST/CRTAM/PNP/PELI1/CCL5/IL1B/BCL6/SDC4	27
CC	GO:0036464	cytoplasmic ribonucleoprotein granule	33/1110	261/19880	0.126437	2.26447	5.00055	9.89359e-06	0.000262395	0.000222323	ISG20/SSB/PSMA4/DDX3Y/APOBEC3B/PABPC1/HELZ2/PSMC2/SOCS1/ZNFX1/TRIM21/TUBA1A/APOBEC3G/APOBEC3H/KPNB1/XRN1/SAMD4A/MOV10/LARP4/TDRD7/PSMC3/RNF135/HIPK2/EIF2S1/TSTD1/UHMK1/VCP/ANG/IGF2BP2/TRIM5/IGF2BP3/PSMA6/G3BP1	33
BP	GO:0006959	humoral immune response	38/1054	309/18805	0.122977	2.19411	5.15724	4.54587e-06	0.000265009	0.000220642	FCN1/CXCL10/IGHG4/LYZ/C1QC/CFD/C1QA/C1QB/CLU/SERPING1/SLC11A1/BLNK/S100A12/GPR183/CD81/TREM1/RNASE6/BCL3/CD55/PRTN3/CFH/CR1/CCL2/CCL8/C2/HLA-DQB1/CXCL8/CXCL11/EBI3/RGCC/CD59/POMC/ANG/CCL5/IL1B/IGHA1/CXCL2/DEFB1	38
BP	GO:0001906	cell killing	34/1054	263/18805	0.129278	2.30651	5.19933	4.81033e-06	0.000277378	0.00023094	CXCL10/GBP1/LYZ/PRDX1/CTSC/FCGR1A/FCGR3B/GBP5/SLAMF7/S100A12/TREM1/APOL1/GBP7/CD55/GBP3/FCGR3A/CFH/CR1/NECTIN2/TAP2/CCL8/P2RX7/LAG3/FADD/CXCL8/RNF19B/CXCL11/PIK3R1/CRTAM/CD59/POMC/STAP1/CEBPG/CXCL2	34
BP	GO:0032609	type II interferon production	21/1054	124/18805	0.169355	3.02155	5.50339	5.1301e-06	0.000289523	0.000241051	ISG15/SLC11A1/CD47/BCL3/CR1/TLR7/LILRB4/CD274/RIPK2/FADD/IL27/HSPD1/EBI3/PDCD1LG2/CRTAM/AXL/IL1R1/TRIM27/IL1B/CEBPG/BTN3A1	21
BP	GO:0032649	regulation of type II interferon production	21/1054	124/18805	0.169355	3.02155	5.50339	5.1301e-06	0.000289523	0.000241051	ISG15/SLC11A1/CD47/BCL3/CR1/TLR7/LILRB4/CD274/RIPK2/FADD/IL27/HSPD1/EBI3/PDCD1LG2/CRTAM/AXL/IL1R1/TRIM27/IL1B/CEBPG/BTN3A1	21
BP	GO:0002709	regulation of T cell mediated immunity	19/1054	106/18805	0.179245	3.19801	5.52979	6.09457e-06	0.000340333	0.000283355	RSAD2/IL4I1/CD80/CD81/CD55/NECTIN2/LILRB4/TAP2/CD274/P2RX7/FADD/HSPD1/IL1R1/YWHAG/CD7/IL1B/AHR/MALT1/TRPM4	19
BP	GO:0070228	regulation of lymphocyte apoptotic process	14/1054	62/18805	0.225806	4.02874	5.82066	6.42935e-06	0.000355288	0.000295806	IRS2/IDO1/GIMAP8/HIF1A/BAX/BCL3/CD274/P2RX7/FADD/BBC3/BCL2L11/ADAM8/CCL5/BCL6	14
BP	GO:0006986	response to unfolded protein	23/1054	146/18805	0.157534	2.81066	5.35183	6.54943e-06	0.000358193	0.000298225	DNAJA1/OPTN/HSPA8/HSPB1/HSPA1A/HSP90AB1/FBXO6/THBS1/NCK1/HSPH1/BAX/BAK1/BBC3/HSPD1/PARP8/SERPINH1/EIF2S1/PIK3R1/DNAJB2/VCP/BCL2L11/MANF/DAXX	23
BP	GO:0002821	positive regulation of adaptive immune response	22/1054	136/18805	0.161765	2.88613	5.37917	6.66789e-06	0.000360951	0.000300521	RSAD2/FCGR1A/CD40/SLC11A1/CD81/CD55/NECTIN2/TAP2/EXOSC3/RIPK2/P2RX7/AKIRIN2/FADD/HSPD1/NFKBID/PLA2G4A/IL6ST/IL1R1/YWHAG/CD7/IL1B/MALT1	22
CC	GO:0035577	azurophil granule membrane	13/1110	58/19880	0.224138	4.01429	5.59052	1.43646e-05	0.000364119	0.000308511	GLIPR1/C3AR1/BST2/PSAP/GAA/VNN1/MGST1/NDUFC2/ATP11B/LPCAT1/DNAJC13/SYNGR1/CPNE3	13
CC	GO:0035770	ribonucleoprotein granule	34/1110	278/19880	0.122302	2.19042	4.86071	1.49229e-05	0.000364119	0.000308511	ISG20/SSB/PSMA4/DDX3Y/APOBEC3B/PABPC1/HELZ2/PSMC2/SOCS1/ZNFX1/TRIM21/TUBA1A/APOBEC3G/APOBEC3H/KPNB1/XRN1/SAMD4A/MOV10/LARP4/TDRD7/PSMC3/RNF135/HIPK2/EIF2S1/TSTD1/UHMK1/TBRG4/VCP/ANG/IGF2BP2/TRIM5/IGF2BP3/PSMA6/G3BP1	34
BP	GO:0001959	regulation of cytokine-mediated signaling pathway	27/1054	189/18805	0.142857	2.54879	5.21453	7.14522e-06	0.000382883	0.000318781	ISG15/OAS1/IRF7/IL1RN/OAS3/HSPA1A/USP18/PARP14/CD40/HIF1A/PARP9/ZBP1/CXCR4/NR1H3/RIPK2/IL1R2/FADD/IRAK3/DICER1/IL6ST/AXL/MAPKAPK2/IL1R1/STAP1/PADI2/CCL5/ULK1	27
BP	GO:0070234	positive regulation of T cell apoptotic process	7/1054	15/18805	0.466667	8.32606	6.9165	7.366e-06	0.000390766	0.000325344	IDO1/CD274/P2RX7/BBC3/BCL2L11/ADAM8/CCL5	7
BP	GO:0002456	T cell mediated immunity	22/1054	137/18805	0.160584	2.86507	5.33875	7.53022e-06	0.000395172	0.000329013	RSAD2/IL4I1/CTSC/CD80/CD81/CD55/CR1/NECTIN2/LILRB4/TAP2/CD274/P2RX7/FADD/KDM5D/HSPD1/IL1R1/YWHAG/CD7/IL1B/AHR/MALT1/TRPM4	22
BP	GO:0042771	intrinsic apoptotic signaling pathway in response to DNA damage by p53 class mediator	12/1054	47/18805	0.255319	4.55529	5.94655	7.59803e-06	0.000395172	0.000329013	IFI16/PML/BCL3/AEN/CD44/DDIT4/RPS27L/PHLDA3/BBC3/HIPK2/MUC1/BRCA2	12
BP	GO:0006935	chemotaxis	50/1054	466/18805	0.107296	1.91433	4.87015	8.1559e-06	0.000420069	0.000349741	CXCL10/S100A4/LSP1/HSPB1/C3AR1/CMKLR1/CSF3R/THBS1/SLAMF8/CXCR4/S100A12/RNASE2/GPR183/CCR1/TREM1/FPR3/MDK/CCR5/ENPP2/CYP19A1/JAML/CCL2/CCL8/PREX1/PLAUR/P2RX4/VEGFA/CXCL8/STX4/DOCK2/HBEGF/ELMO2/LGMN/FFAR2/SRP54/HSD3B7/CXCL11/SUCNR1/STAP1/HMGB2/ADAM8/PADI2/PTPRO/CCL5/IL1B/FLT1/SEMA4B/TRPM4/CXCL2/DEFB1	50
BP	GO:0046632	alpha-beta T cell differentiation	22/1054	138/18805	0.15942	2.84431	5.2987	8.49235e-06	0.000433192	0.000360667	RSAD2/CTSL/CD80/RPL22/GPR183/ZBTB16/BCL3/SOCS1/FOSL2/LILRB4/RIPK2/ASCL2/IL27/RUNX3/NFKBID/PTGER4/PIK3R1/IL6ST/STAT5A/PNP/BCL6/MALT1	22
CC	GO:0005775	vacuolar lumen	25/1110	178/19880	0.140449	2.51544	4.93878	1.95693e-05	0.000459127	0.00038901	CTSS/LYZ/ACP2/HSPA8/CTSC/CTSL/RETN/VCAN/PPT1/PSAP/ATP13A2/CTSB/RNASE2/GAA/PRTN3/SDC3/SCARB2/PLD3/NEU1/LGMN/IFI30/VCP/PADI2/SDC4/NHLRC3	25
BP	GO:0042330	taxis	50/1054	468/18805	0.106838	1.90615	4.83718	9.17518e-06	0.000463565	0.000385955	CXCL10/S100A4/LSP1/HSPB1/C3AR1/CMKLR1/CSF3R/THBS1/SLAMF8/CXCR4/S100A12/RNASE2/GPR183/CCR1/TREM1/FPR3/MDK/CCR5/ENPP2/CYP19A1/JAML/CCL2/CCL8/PREX1/PLAUR/P2RX4/VEGFA/CXCL8/STX4/DOCK2/HBEGF/ELMO2/LGMN/FFAR2/SRP54/HSD3B7/CXCL11/SUCNR1/STAP1/HMGB2/ADAM8/PADI2/PTPRO/CCL5/IL1B/FLT1/SEMA4B/TRPM4/CXCL2/DEFB1	50
BP	GO:0002703	regulation of leukocyte mediated immunity	33/1054	260/18805	0.126923	2.26451	5.00297	9.77569e-06	0.000489246	0.000407337	RSAD2/IL4I1/BST2/FCGR1A/CD40/CD80/SCIMP/CD81/CD55/CR1/NECTIN2/LILRB4/TAP2/EXOSC3/CD274/P2RX7/LAG3/FADD/STX4/HSPD1/CRTAM/IL1R1/RIGI/POMC/STAP1/CD84/YWHAG/CD7/IL1B/BCL6/AHR/MALT1/TRPM4	33
BP	GO:0045824	negative regulation of innate immune response	18/1054	100/18805	0.18	3.21148	5.40304	1.00065e-05	0.000496118	0.000413058	ISG15/OAS1/OAS3/IFI16/USP18/PARP14/NMI/SERPING1/SLAMF8/DHX58/NR1H3/CR1/NECTIN2/TRIM21/TRAFD1/IRAK3/LYAR/ATG5	18
BP	GO:0002478	antigen processing and presentation of exogenous peptide antigen	11/1054	41/18805	0.268293	4.78676	5.91468	1.08568e-05	0.000528398	0.000439935	HLA-DRB5/CTSS/FCGR1A/CTSL/HLA-DQA1/TAP2/HLA-DQB1/HLA-DQA2/LGMN/IFI30/CLEC4A	11
BP	GO:0032728	positive regulation of interferon-beta production	11/1054	41/18805	0.268293	4.78676	5.91468	1.08568e-05	0.000528398	0.000439935	ISG15/IFIH1/OAS1/IRF7/OAS3/OAS2/TLR7/RIPK2/RNF135/RIGI/HMGB2	11
BP	GO:0042113	B cell activation	35/1054	287/18805	0.121951	2.1758	4.89115	1.28468e-05	0.000619566	0.000515839	IL4I1/BST2/CD38/IRS2/KLF6/CD40/SLAMF8/BLNK/GPR183/BAX/CD81/LYL1/BCL3/ZFP36L2/CR1/FOSL2/NBN/EXOSC3/ITGB1/CASP3/AKIRIN2/BAK1/HSPD1/TNIP2/PIK3R1/CD180/PELI1/CD79B/BCL6/AHR/RNF168/PCYT1A/CEBPG/MALT1/CD22	35
CC	GO:0043202	lysosomal lumen	17/1110	98/19880	0.173469	3.10682	5.08431	2.76158e-05	0.000623912	0.00052863	CTSS/ACP2/HSPA8/CTSL/VCAN/PPT1/PSAP/ATP13A2/CTSB/GAA/SDC3/SCARB2/PLD3/NEU1/LGMN/IFI30/SDC4	17
BP	GO:1903706	regulation of hemopoiesis	47/1054	436/18805	0.107798	1.92329	4.75304	1.34109e-05	0.000640945	0.000533639	ISG15/IRF7/IL4I1/HSPA1A/C1QC/CSF3R/HIF1A/SLAMF8/CD80/SOD1/ZBTB16/CCR1/MDK/ZFP36L2/LILRB2/SOCS1/CR1/VNN1/LILRB4/SMARCD3/FOXO3/RIPK2/TCTA/TSC22D1/EIF6/ASCL2/LAG3/FADD/RASSF2/IL27/TESC/PPP3CA/RUNX3/IL15RA/NFKBID/PIK3R1/CRTAM/AXL/STAT5A/PNP/HMGB2/MYC/ADAM8/LEO1/BCL6/TESPA1/MALT1	47
BP	GO:0070232	regulation of T cell apoptotic process	11/1054	42/18805	0.261905	4.67279	5.80635	1.39692e-05	0.00065568	0.000545907	IDO1/GIMAP8/HIF1A/BCL3/CD274/P2RX7/FADD/BBC3/BCL2L11/ADAM8/CCL5	11
BP	GO:0071706	tumor necrosis factor superfamily cytokine production	27/1054	196/18805	0.137755	2.45777	4.99906	1.409e-05	0.00065568	0.000545907	IFIH1/OAS1/OAS3/HSPB1/FCGR1A/OAS2/CLU/THBS1/CD47/BCL3/FCGR3A/TMEM106A/LILRB4/CD274/RIPK2/CD36/FADD/IRAK3/DICER1/PIK3R1/AXL/MAPKAPK2/RIGI/TRIM27/POMC/ADAM8/CLEC4A	27
BP	GO:1903555	regulation of tumor necrosis factor superfamily cytokine production	27/1054	196/18805	0.137755	2.45777	4.99906	1.409e-05	0.00065568	0.000545907	IFIH1/OAS1/OAS3/HSPB1/FCGR1A/OAS2/CLU/THBS1/CD47/BCL3/FCGR3A/TMEM106A/LILRB4/CD274/RIPK2/CD36/FADD/IRAK3/DICER1/PIK3R1/AXL/MAPKAPK2/RIGI/TRIM27/POMC/ADAM8/CLEC4A	27
BP	GO:0060326	cell chemotaxis	38/1054	325/18805	0.116923	2.08609	4.81272	1.47174e-05	0.00067892	0.000565256	CXCL10/HSPB1/C3AR1/CMKLR1/CSF3R/THBS1/SLAMF8/CXCR4/S100A12/GPR183/CCR1/TREM1/MDK/CCR5/CYP19A1/JAML/CCL2/CCL8/PREX1/P2RX4/VEGFA/CXCL8/HBEGF/ELMO2/LGMN/FFAR2/SRP54/HSD3B7/CXCL11/STAP1/HMGB2/ADAM8/PADI2/PTPRO/CCL5/IL1B/FLT1/TRPM4	38
BP	GO:0046686	response to cadmium ion	12/1054	50/18805	0.24	4.28197	5.66233	1.51066e-05	0.000690864	0.0005752	MT-CYB/HESX1/SLC39A8/MT1E/SLC11A1/MT2A/CAT/MT1M/DAXX/PCNA/MTF1/MT1G	12
BP	GO:0009205	purine ribonucleoside triphosphate metabolic process	32/1054	254/18805	0.125984	2.24776	4.87862	1.54459e-05	0.000700347	0.000583096	MT-ND3/GIMAP7/MT-ATP6/MT-ND2/HSPA8/MT-ND1/HSPA1A/IER3/MT-ND5/ATP5MJ/HIF1A/RAN/PFKFB3/SDHB/MT-ND4L/MT-ATP8/ARL2/ATP5ME/NDUFB1/NUDT2/P2RX7/EIF6/NDUFC2/DDIT4/SLC25A25/ATP1B1/NME1/MT-ND6/FBP1/SLC2A6/VCP/AMPD2	32
BP	GO:0042116	macrophage activation	19/1054	113/18805	0.168142	2.99991	5.19583	1.58527e-05	0.000712701	0.000593381	IFI35/CTSC/C1QA/CLU/NMI/THBS1/SLC11A1/FCGR3A/TMEM106A/NR1H3/CD93/LDLR/HSPD1/TMEM229B/TNIP2/PLA2G4A/SUCNR1/STAP1/IL31RA	19
MF	GO:0003725	double-stranded RNA binding	17/1103	75/18639	0.226667	3.83032	6.15959	1.34156e-06	0.000733164	0.000646069	IFIH1/OAS1/OAS3/OASL/TUBA1B/HSP90AB1/OAS2/SIDT2/ZBP1/DHX58/TLR7/ACTN1/MRPL44/HSPD1/DDX60/DICER1/RIGI	17
BP	GO:0072331	signal transduction by p53 class mediator	24/1054	165/18805	0.145455	2.59514	5.01477	1.6706e-05	0.000744749	0.000620064	RPL37/IFI16/RPL23/PML/BAX/BCL3/EIF5A/AEN/AARS1/CD44/NBN/FOXO3/RNF34/HIC1/SGK1/DDIT4/RPS27L/PHLDA3/BBC3/HIPK2/MUC1/BRCA2/MYC/SNAI1	24
BP	GO:0070227	lymphocyte apoptotic process	16/1054	85/18805	0.188235	3.35841	5.31019	1.71919e-05	0.000760024	0.000632782	IRS2/IDO1/GIMAP8/HIF1A/BAX/BCL3/CD274/P2RX7/FADD/BAK1/BBC3/CASP7/BCL2L11/ADAM8/CCL5/BCL6	16
BP	GO:0032481	positive regulation of type I interferon production	15/1054	76/18805	0.197368	3.52136	5.36684	1.734e-05	0.000760235	0.000632957	ISG15/IFIH1/OAS1/IRF7/OAS3/OAS2/DHX58/TLR7/RIPK2/HSPD1/RNF135/RIGI/KPNA2/HMGB2/G3BP1	15
BP	GO:0002429	immune response-activating cell surface receptor signaling pathway	39/1054	340/18805	0.114706	2.04653	4.74516	1.77766e-05	0.00076661	0.000638265	FCN1/IFI35/GBP1/OAS1/IGHG4/C3AR1/CD38/CMKLR1/NMI/RBCK1/NCK1/BLNK/SCIMP/BAX/CD47/CD81/FPR3/NR1H3/CR1/FOSL2/EZR/NECTIN2/LILRB4/CD72/RIPK2/HLA-DQB1/FFAR2/NFKBID/TNIP2/PIK3R1/PELI1/STAP1/CD79B/RAB29/BTN3A1/TESPA1/IGHA1/MALT1/CD22	39
BP	GO:1902105	regulation of leukocyte differentiation	39/1054	340/18805	0.114706	2.04653	4.74516	1.77766e-05	0.00076661	0.000638265	IRF7/IL4I1/C1QC/SLAMF8/CD80/SOD1/ZBTB16/CCR1/MDK/ZFP36L2/LILRB2/SOCS1/CR1/VNN1/LILRB4/SMARCD3/FOXO3/RIPK2/TCTA/ASCL2/LAG3/FADD/RASSF2/IL27/TESC/PPP3CA/RUNX3/IL15RA/NFKBID/PIK3R1/CRTAM/AXL/STAT5A/PNP/MYC/ADAM8/BCL6/TESPA1/MALT1	39
BP	GO:0002705	positive regulation of leukocyte mediated immunity	23/1054	155/18805	0.148387	2.64746	5.01851	1.79189e-05	0.00076661	0.000638265	RSAD2/FCGR1A/CD40/SCIMP/CD81/CD55/NECTIN2/TAP2/EXOSC3/P2RX7/LAG3/FADD/STX4/HSPD1/CRTAM/IL1R1/RIGI/POMC/STAP1/YWHAG/CD7/IL1B/MALT1	23
BP	GO:0002832	negative regulation of response to biotic stimulus	21/1054	135/18805	0.155556	2.77535	5.04445	1.98459e-05	0.000837762	0.000697505	ISG15/OAS1/IL4I1/OAS3/IFI16/USP18/PARP14/NMI/SERPING1/SLAMF8/DHX58/NR1H3/CR1/NECTIN2/TRIM21/CD274/TRAFD1/IRAK3/LYAR/ATG5/AHR	21
BP	GO:0060760	positive regulation of response to cytokine stimulus	14/1054	68/18805	0.205882	3.67326	5.38121	1.98978e-05	0.000837762	0.000697505	IFIH1/IRF7/HSPA1A/PARP14/CD40/HIF1A/PARP9/ZBP1/CXCR4/RIPK2/FADD/AXL/IL1R1/RIGI	14
BP	GO:0009165	nucleotide biosynthetic process	30/1054	234/18805	0.128205	2.28738	4.82871	2.01129e-05	0.000840148	0.000699492	MT-ND3/MT-ATP6/MT-ND2/NAMPT/MT-ND1/CDA/CMPK2/MT-ND5/ATP5MJ/IDO1/PARP9/SDHB/MT-ND4L/MT-ATP8/ATP5ME/NDUFB1/PARP10/DCK/NUDT2/NDUFC2/KMO/GART/NME1/MT-ND6/PNP/VCP/RFK/AMPD2/NMRK1/AK6	30
CC	GO:0035579	specific granule membrane	16/1110	91/19880	0.175824	3.149	4.99656	3.97511e-05	0.000866007	0.000733752	C3AR1/CD47/CD93/SLC2A3/CD36/PLAUR/CLEC4D/MCEMP1/KCNAB2/CD59/CEACAM3/ADAM8/GPR84/MMP25/FCAR/TMEM63A	16
BP	GO:0032608	interferon-beta production	13/1054	60/18805	0.216667	3.86567	5.41743	2.2018e-05	0.000905469	0.000753876	ISG15/IFIH1/OAS1/IRF7/OAS3/OAS2/NMI/TLR7/RIPK2/REL/RNF135/RIGI/HMGB2	13
BP	GO:0032648	regulation of interferon-beta production	13/1054	60/18805	0.216667	3.86567	5.41743	2.2018e-05	0.000905469	0.000753876	ISG15/IFIH1/OAS1/IRF7/OAS3/OAS2/NMI/TLR7/RIPK2/REL/RNF135/RIGI/HMGB2	13
BP	GO:0032729	positive regulation of type II interferon production	15/1054	78/18805	0.192308	3.43107	5.24257	2.40036e-05	0.000979531	0.000815539	ISG15/SLC11A1/BCL3/TLR7/RIPK2/FADD/IL27/HSPD1/EBI3/CRTAM/IL1R1/TRIM27/IL1B/CEBPG/BTN3A1	15
BP	GO:0045619	regulation of lymphocyte differentiation	29/1054	225/18805	0.128889	2.29958	4.77865	2.48577e-05	0.00100142	0.000833764	IL4I1/SLAMF8/CD80/SOD1/ZBTB16/MDK/ZFP36L2/LILRB2/SOCS1/CR1/VNN1/LILRB4/SMARCD3/FOXO3/RIPK2/ASCL2/LAG3/IL27/RUNX3/IL15RA/NFKBID/CRTAM/AXL/STAT5A/PNP/ADAM8/BCL6/TESPA1/MALT1	29
BP	GO:0045621	positive regulation of lymphocyte differentiation	21/1054	137/18805	0.153285	2.73484	4.96597	2.49176e-05	0.00100142	0.000833764	IL4I1/CD80/ZBTB16/MDK/LILRB2/SOCS1/CR1/VNN1/LILRB4/SMARCD3/FOXO3/RIPK2/RUNX3/IL15RA/NFKBID/AXL/PNP/ADAM8/BCL6/TESPA1/MALT1	21
BP	GO:2000108	positive regulation of leukocyte apoptotic process	9/1054	30/18805	0.3	5.35247	5.81353	2.5877e-05	0.00102899	0.000856714	IDO1/BAX/CD274/P2RX7/BBC3/BCL2L11/ADAM8/CCL5/FCAR	9
BP	GO:0019882	antigen processing and presentation	19/1054	117/18805	0.162393	2.89735	5.0164	2.63116e-05	0.00102899	0.000856714	HLA-DRB5/CTSS/TAP1/FCGR1A/CTSL/THBS1/SLC11A1/RAB10/HLA-DQA1/LILRB2/TAP2/HLA-DQB1/KDM5D/HLA-DQA2/LGMN/IFI30/ATG5/ERAP2/CLEC4A	19
BP	GO:0009259	ribonucleotide metabolic process	41/1054	371/18805	0.110512	1.97171	4.60625	2.64323e-05	0.00102899	0.000856714	MT-ND3/GIMAP7/MT-ATP6/MT-ND2/HSPA8/MT-ND1/HSPA1A/IER3/CDA/MT-ND5/ATP5MJ/HIF1A/RAN/PFKFB3/SDHB/MT-ND4L/MT-ATP8/ARL2/ATP5ME/DPYD/NDUFB1/DCK/NUDT2/P2RX7/EIF6/NDUFC2/DDIT4/TPST1/SLC25A25/ATP1B1/GART/NME1/MT-ND6/FBP1/NT5C/SLC2A6/PNP/VCP/RFK/AMPD2/ENTPD5	41
BP	GO:0070231	T cell apoptotic process	13/1054	61/18805	0.213115	3.8023	5.34173	2.65605e-05	0.00102899	0.000856714	IDO1/GIMAP8/HIF1A/BAX/BCL3/CD274/P2RX7/FADD/BAK1/BBC3/BCL2L11/ADAM8/CCL5	13
BP	GO:0009144	purine nucleoside triphosphate metabolic process	32/1054	261/18805	0.122605	2.18747	4.70734	2.67672e-05	0.00102899	0.000856714	MT-ND3/GIMAP7/MT-ATP6/MT-ND2/HSPA8/MT-ND1/HSPA1A/IER3/MT-ND5/ATP5MJ/HIF1A/RAN/PFKFB3/SDHB/MT-ND4L/MT-ATP8/ARL2/ATP5ME/NDUFB1/NUDT2/P2RX7/EIF6/NDUFC2/DDIT4/SLC25A25/ATP1B1/NME1/MT-ND6/FBP1/SLC2A6/VCP/AMPD2	32
BP	GO:0009199	ribonucleoside triphosphate metabolic process	32/1054	261/18805	0.122605	2.18747	4.70734	2.67672e-05	0.00102899	0.000856714	MT-ND3/GIMAP7/MT-ATP6/MT-ND2/HSPA8/MT-ND1/HSPA1A/IER3/MT-ND5/ATP5MJ/HIF1A/RAN/PFKFB3/SDHB/MT-ND4L/MT-ATP8/ARL2/ATP5ME/NDUFB1/NUDT2/P2RX7/EIF6/NDUFC2/DDIT4/SLC25A25/ATP1B1/NME1/MT-ND6/FBP1/SLC2A6/VCP/AMPD2	32
BP	GO:0002695	negative regulation of leukocyte activation	27/1054	204/18805	0.132353	2.36138	4.76388	2.91749e-05	0.00111347	0.000927057	IL4I1/IDO1/CD80/MDK/LILRB2/TNFAIP8L2/NR1H3/SOCS1/CR1/LILRB4/CD274/CASP3/ASCL2/LDLR/LAG3/RHBDD3/RUNX3/PDCD1LG2/CRTAM/AXL/STAT5A/PELI1/CD84/MILR1/BCL6/SDC4/IL31RA	27
BP	GO:0043122	regulation of canonical NF-kappaB signal transduction	35/1054	300/18805	0.116667	2.08151	4.60132	3.30984e-05	0.00124615	0.00103752	TNFSF10/S100A4/OPTN/HSPB1/BST2/CD40/SLC39A8/IFIT5/RBCK1/CXXC5/APOL3/S100A12/LITAF/TIFA/GBP7/TMEM106A/TLR7/LILRB4/RIPK2/CD36/VEGFA/FADD/REL/IRAK3/PELI2/CLEC4D/TRADD/TNIP2/ALPK1/PELI1/TRIM5/IL1B/RHOC/CASP10/MALT1	35
BP	GO:0048002	antigen processing and presentation of peptide antigen	14/1054	71/18805	0.197183	3.51805	5.1798	3.32217e-05	0.00124615	0.00103752	HLA-DRB5/CTSS/TAP1/FCGR1A/CTSL/SLC11A1/HLA-DQA1/TAP2/HLA-DQB1/HLA-DQA2/LGMN/IFI30/ERAP2/CLEC4A	14
BP	GO:0002262	myeloid cell homeostasis	25/1054	183/18805	0.136612	2.43737	4.76119	3.3356e-05	0.00124615	0.00103752	ISG15/CHMP5/HSPA1A/PRDX1/KLF2/HIF1A/SOD1/BAX/SELENOW/FOXO3/CASP3/RPS17/DNASE2/VEGFA/BAK1/HIPK2/LYAR/SLC1A5/KCNQ1/AXL/HMGB2/BCL2L11/BCL6/CEBPG/FCAR	25
CC	GO:0015934	large ribosomal subunit	18/1110	114/19880	0.157895	2.82788	4.75957	5.9518e-05	0.00125193	0.00106074	RPL34/RPL37/RPL37A/MRPL40/RPL23/RPL21/RPL38/RPL31/RPL22/MRPL27/RPL36A/MRPL18/MRPL44/MRPL35/RPL39L/MRPL39/MRPL32/MRPL17	18
BP	GO:0002455	humoral immune response mediated by circulating immunoglobulin	12/1054	54/18805	0.222222	3.96479	5.31634	3.46868e-05	0.00128681	0.00107137	IGHG4/C1QC/C1QA/C1QB/CLU/SERPING1/CD81/BCL3/CD55/CR1/C2/IGHA1	12
BP	GO:0009141	nucleoside triphosphate metabolic process	33/1054	277/18805	0.119134	2.12553	4.5985	3.6199e-05	0.00133358	0.00111031	MT-ND3/GIMAP7/MT-ATP6/MT-ND2/HSPA8/MT-ND1/HSPA1A/IER3/CMPK2/MT-ND5/ATP5MJ/HIF1A/RAN/PFKFB3/SDHB/MT-ND4L/MT-ATP8/ARL2/ATP5ME/NDUFB1/NUDT2/P2RX7/EIF6/NDUFC2/DDIT4/SLC25A25/ATP1B1/NME1/MT-ND6/FBP1/SLC2A6/VCP/AMPD2	33
BP	GO:0002824	positive regulation of adaptive immune response based on somatic recombination of immune receptors built from immunoglobulin superfamily domains	20/1054	130/18805	0.153846	2.74485	4.86446	3.65427e-05	0.00133696	0.00111313	RSAD2/FCGR1A/CD40/SLC11A1/CD81/CD55/NECTIN2/TAP2/EXOSC3/RIPK2/P2RX7/FADD/HSPD1/NFKBID/PLA2G4A/IL1R1/YWHAG/CD7/IL1B/MALT1	20
BP	GO:0046034	ATP metabolic process	29/1054	230/18805	0.126087	2.24959	4.64622	3.75119e-05	0.00136302	0.00113482	MT-ND3/MT-ATP6/MT-ND2/HSPA8/MT-ND1/HSPA1A/IER3/MT-ND5/ATP5MJ/HIF1A/PFKFB3/SDHB/MT-ND4L/MT-ATP8/ARL2/ATP5ME/NDUFB1/NUDT2/P2RX7/EIF6/NDUFC2/DDIT4/SLC25A25/ATP1B1/MT-ND6/FBP1/SLC2A6/VCP/AMPD2	29
CC	GO:0005839	proteasome core complex	7/1110	20/19880	0.35	6.26847	5.7324	6.76531e-05	0.00137561	0.00116553	PSMB9/PSMA4/PSMA5/PSMB5/PSMB2/PSMF1/PSMA6	7
MF	GO:0009055	electron transfer activity	21/1103	116/18639	0.181034	3.0592	5.57949	3.98896e-06	0.00145331	0.00128067	MT-ND3/MT-CYB/MT-CO3/MT-ND2/MT-ND1/MT-ND5/ASPH/IDO1/ALDH2/AIFM2/CYP19A1/SDHB/MT-ND4L/PHGDH/NDUFB1/NDUFC2/CYB5A/NQO2/MT-ND6/FDX2/GLRX2	21
BP	GO:0034341	response to type II interferon	19/1054	121/18805	0.157025	2.80157	4.84442	4.25448e-05	0.00153538	0.00127833	GBP1/GCH1/BST2/PARP14/CD40/GBP5/PARP9/SLC11A1/CD47/GBP7/GBP3/NR1H3/GBP4/CCL2/TRIM21/NUB1/STX4/CCL5/FCAR	19
BP	GO:0019693	ribose phosphate metabolic process	41/1054	379/18805	0.108179	1.93009	4.45721	4.3245e-05	0.0015501	0.00129058	MT-ND3/GIMAP7/MT-ATP6/MT-ND2/HSPA8/MT-ND1/HSPA1A/IER3/CDA/MT-ND5/ATP5MJ/HIF1A/RAN/PFKFB3/SDHB/MT-ND4L/MT-ATP8/ARL2/ATP5ME/DPYD/NDUFB1/DCK/NUDT2/P2RX7/EIF6/NDUFC2/DDIT4/TPST1/SLC25A25/ATP1B1/GART/NME1/MT-ND6/FBP1/NT5C/SLC2A6/PNP/VCP/RFK/AMPD2/ENTPD5	41
BP	GO:0022408	negative regulation of cell-cell adhesion	27/1054	209/18805	0.129187	2.30489	4.62244	4.48778e-05	0.00159783	0.00133032	IL4I1/IL1RN/IDO1/CD80/MDK/LILRB2/TNFAIP8L2/SOCS1/CR1/LILRB4/CD274/CASP3/ASCL2/MYADM/LAG3/VEGFA/RUNX3/RGCC/PDCD1LG2/CRTAM/STAT5A/PELI1/MIA3/AKNA/BCL6/SDC4/NOTCH4	27
BP	GO:0030522	intracellular receptor signaling pathway	42/1054	393/18805	0.10687	1.90673	4.42648	4.64991e-05	0.00164452	0.0013692	RSAD2/IFIH1/OAS1/IRF7/DNAJA1/HSPA8/OAS3/OASL/HSPA1A/KLF2/IFI16/YWHAH/NAGK/TRIM31/GBP5/PPT1/PTGES3/SCIMP/DHX58/PML/TIFA/NR1H3/TLR7/TASL/ALOX15B/RIPK2/CD36/RNF34/P2RX7/KDM5D/DDX60/FKBP4/RNF135/TNIP2/UFD1/ALPK1/RIGI/PELI1/PADI2/DAXX/AHR/NR1D2	42
BP	GO:0045926	negative regulation of growth	29/1054	233/18805	0.124464	2.22062	4.5684	4.7659e-05	0.00166601	0.00138709	HSPA1A/BST2/CDA/PPT1/HIF1A/MT1E/RGS2/PML/MT2A/BTG1/JARID2/ALOX15B/CDKN2D/SPART/BBC3/ACVRL1/LGMN/FBP1/DNAJB2/MT1M/EAF2/TSPYL2/BCL6/MT1G/SAV1/ULK1/HYAL2/SERTAD2/CRLF3	29
BP	GO:0045582	positive regulation of T cell differentiation	19/1054	122/18805	0.155738	2.7786	4.80253	4.7791e-05	0.00166601	0.00138709	IL4I1/CD80/ZBTB16/MDK/LILRB2/SOCS1/CR1/VNN1/LILRB4/SMARCD3/FOXO3/RIPK2/RUNX3/NFKBID/PNP/ADAM8/BCL6/TESPA1/MALT1	19
BP	GO:0072524	pyridine-containing compound metabolic process	25/1054	187/18805	0.13369	2.38523	4.63886	4.80488e-05	0.00166601	0.00138709	NAMPT/CD38/TKT/IER3/IDO1/HIF1A/PARP9/PFKFB3/ARL2/PARP10/P2RX7/EIF6/PCK2/DDIT4/KMO/FBP1/SLC2A6/GPD2/KCNAB2/PNP/VCP/FDXR/SLC25A22/RPE/NMRK1	25
BP	GO:0006958	complement activation, classical pathway	10/1054	40/18805	0.25	4.46039	5.33844	5.31528e-05	0.00183101	0.00152446	IGHG4/C1QC/C1QA/C1QB/CLU/SERPING1/CD55/CR1/C2/IGHA1	10
BP	GO:0046634	regulation of alpha-beta T cell activation	19/1054	123/18805	0.154472	2.75601	4.76105	5.36041e-05	0.00183464	0.00152749	CD80/HSPH1/ZBTB16/CD81/CD55/SOCS1/LILRB4/CD274/RIPK2/ASCL2/IL27/RUNX3/NFKBID/EBI3/CRTAM/STAT5A/PNP/BCL6/MALT1	19
BP	GO:0002706	regulation of lymphocyte mediated immunity	26/1054	200/18805	0.13	2.3194	4.571	5.54026e-05	0.00188404	0.00156862	RSAD2/IL4I1/FCGR1A/CD40/CD80/CD81/CD55/CR1/NECTIN2/LILRB4/TAP2/EXOSC3/CD274/P2RX7/LAG3/FADD/HSPD1/CRTAM/IL1R1/YWHAG/CD7/IL1B/BCL6/AHR/MALT1/TRPM4	26
BP	GO:0035710	CD4-positive, alpha-beta T cell activation	20/1054	134/18805	0.149254	2.66292	4.70732	5.68594e-05	0.00192127	0.00159961	RSAD2/CTSL/CD80/GPR183/CD81/BCL3/CD55/SOCS1/CD274/RIPK2/ASCL2/IL27/RUNX3/NFKBID/PTGER4/PIK3R1/IL6ST/STAT5A/BCL6/MALT1	20
BP	GO:0071276	cellular response to cadmium ion	8/1054	26/18805	0.307692	5.48971	5.58217	5.98412e-05	0.00200922	0.00167284	HESX1/SLC39A8/MT1E/SLC11A1/MT2A/MT1M/DAXX/MT1G	8
CC	GO:0036019	endolysosome	8/1110	28/19880	0.285714	5.11712	5.30148	0.000104963	0.00206541	0.00174998	CTSS/CTSL/CLTA/CTSB/TLR7/TASL/LDLR/LGMN	8
BP	GO:0072672	neutrophil extravasation	6/1054	14/18805	0.428571	7.64638	6.06189	6.21757e-05	0.00207448	0.00172717	PECAM1/MDK/PRTN3/JAML/IL1R1/ADAM8	6
BP	GO:0002263	cell activation involved in immune response	36/1054	323/18805	0.111455	1.98853	4.36668	6.74285e-05	0.00222798	0.00185497	IFI35/CD40/NMI/SLC11A1/CLEC4E/LRP1/CD80/GPR183/CD81/BCL3/MDK/FCGR3A/CR1/NBN/EXOSC3/RIPK2/ASCL2/STX4/IL27/HSPD1/DOCK2/CLEC4D/NFKBID/PTGER4/PIK3R1/CD180/IL6ST/SUCNR1/STAT5A/CD84/MILR1/BCL6/ANXA3/RNF168/PCYT1A/MALT1	36
BP	GO:0032640	tumor necrosis factor production	25/1054	191/18805	0.13089	2.33528	4.51964	6.8318e-05	0.00222798	0.00185497	IFIH1/OAS1/OAS3/HSPB1/FCGR1A/OAS2/CLU/THBS1/CD47/BCL3/FCGR3A/TMEM106A/LILRB4/RIPK2/CD36/FADD/IRAK3/DICER1/PIK3R1/AXL/MAPKAPK2/RIGI/TRIM27/POMC/CLEC4A	25
BP	GO:0032680	regulation of tumor necrosis factor production	25/1054	191/18805	0.13089	2.33528	4.51964	6.8318e-05	0.00222798	0.00185497	IFIH1/OAS1/OAS3/HSPB1/FCGR1A/OAS2/CLU/THBS1/CD47/BCL3/FCGR3A/TMEM106A/LILRB4/RIPK2/CD36/FADD/IRAK3/DICER1/PIK3R1/AXL/MAPKAPK2/RIGI/TRIM27/POMC/CLEC4A	25
BP	GO:0002720	positive regulation of cytokine production involved in immune response	15/1054	85/18805	0.176471	3.14851	4.83758	6.84563e-05	0.00222798	0.00185497	RSAD2/SCIMP/CD81/CD55/TLR7/RIPK2/CD36/P2RX7/FFAR2/MAPKAPK2/IL1R1/RIGI/CD7/IL1B/MALT1	15
BP	GO:0050868	negative regulation of T cell activation	20/1054	136/18805	0.147059	2.62376	4.63089	7.03731e-05	0.00225295	0.00187577	IL4I1/IDO1/CD80/MDK/LILRB2/TNFAIP8L2/SOCS1/CR1/LILRB4/CD274/CASP3/ASCL2/LAG3/RUNX3/PDCD1LG2/CRTAM/STAT5A/PELI1/BCL6/SDC4	20
BP	GO:0019362	pyridine nucleotide metabolic process	24/1054	180/18805	0.133333	2.37887	4.52946	7.04977e-05	0.00225295	0.00187577	NAMPT/CD38/TKT/IER3/IDO1/HIF1A/PARP9/PFKFB3/ARL2/PARP10/P2RX7/EIF6/PCK2/DDIT4/KMO/FBP1/SLC2A6/GPD2/KCNAB2/VCP/FDXR/SLC25A22/RPE/NMRK1	24
BP	GO:0046496	nicotinamide nucleotide metabolic process	24/1054	180/18805	0.133333	2.37887	4.52946	7.04977e-05	0.00225295	0.00187577	NAMPT/CD38/TKT/IER3/IDO1/HIF1A/PARP9/PFKFB3/ARL2/PARP10/P2RX7/EIF6/PCK2/DDIT4/KMO/FBP1/SLC2A6/GPD2/KCNAB2/VCP/FDXR/SLC25A22/RPE/NMRK1	24
BP	GO:0042102	positive regulation of T cell proliferation	17/1054	105/18805	0.161905	2.88863	4.72885	7.15859e-05	0.00227403	0.00189331	NCK1/CD80/CD81/CD55/IGFBP2/LILRB2/CD274/RIPK2/HES1/FADD/PPP3CA/EBI3/PDCD1LG2/IL6ST/PNP/CCL5/IL1B	17
BP	GO:0045580	regulation of T cell differentiation	25/1054	192/18805	0.130208	2.32312	4.4903	7.44551e-05	0.0023511	0.00195748	IL4I1/CD80/SOD1/ZBTB16/MDK/LILRB2/SOCS1/CR1/VNN1/LILRB4/SMARCD3/FOXO3/RIPK2/ASCL2/LAG3/IL27/RUNX3/NFKBID/CRTAM/STAT5A/PNP/ADAM8/BCL6/TESPA1/MALT1	25
BP	GO:0050866	negative regulation of cell activation	28/1054	227/18805	0.123348	2.20072	4.43496	7.49621e-05	0.0023531	0.00195915	IL4I1/IDO1/CD80/MDK/LILRB2/TNFAIP8L2/NR1H3/SOCS1/THBD/CR1/LILRB4/CD274/CASP3/ASCL2/LDLR/LAG3/RHBDD3/RUNX3/PDCD1LG2/CRTAM/AXL/STAT5A/PELI1/CD84/MILR1/BCL6/SDC4/IL31RA	28
BP	GO:0072332	intrinsic apoptotic signaling pathway by p53 class mediator	15/1054	86/18805	0.174419	3.1119	4.78316	7.86857e-05	0.00245546	0.00204437	IFI16/PML/BAX/BCL3/EIF5A/AEN/CD44/DDIT4/RPS27L/PHLDA3/BBC3/HIPK2/MUC1/BRCA2/MYC	15
BP	GO:0019884	antigen processing and presentation of exogenous antigen	11/1054	50/18805	0.22	3.92514	5.0467	8.0727e-05	0.00250443	0.00208514	HLA-DRB5/CTSS/FCGR1A/CTSL/HLA-DQA1/TAP2/HLA-DQB1/HLA-DQA2/LGMN/IFI30/CLEC4A	11
CC	GO:0005838	proteasome regulatory particle	7/1110	22/19880	0.318182	5.69861	5.36216	0.000134882	0.0025712	0.00217853	PSMD14/PSMC2/PSMD11/PSMD3/PSMC3/PSMC4/PSMD2	7
CC	GO:0005766	primary lysosome	21/1110	155/19880	0.135484	2.4265	4.33568	0.000148228	0.00265938	0.00225324	LYZ/GLIPR1/C3AR1/BST2/CTSC/RETN/PSAP/RNASE2/GAA/PRTN3/VNN1/MGST1/NDUFC2/VCP/ATP11B/PADI2/LPCAT1/NHLRC3/DNAJC13/SYNGR1/CPNE3	21
CC	GO:0042582	azurophil granule	21/1110	155/19880	0.135484	2.4265	4.33568	0.000148228	0.00265938	0.00225324	LYZ/GLIPR1/C3AR1/BST2/CTSC/RETN/PSAP/RNASE2/GAA/PRTN3/VNN1/MGST1/NDUFC2/VCP/ATP11B/PADI2/LPCAT1/NHLRC3/DNAJC13/SYNGR1/CPNE3	21
BP	GO:0043367	CD4-positive, alpha-beta T cell differentiation	17/1054	107/18805	0.158879	2.83464	4.63745	9.12227e-05	0.00279732	0.00232899	RSAD2/CTSL/CD80/GPR183/BCL3/SOCS1/RIPK2/ASCL2/IL27/RUNX3/NFKBID/PTGER4/PIK3R1/IL6ST/STAT5A/BCL6/MALT1	17
BP	GO:1990266	neutrophil migration	17/1054	107/18805	0.158879	2.83464	4.63745	9.12227e-05	0.00279732	0.00232899	CXCL10/C3AR1/CSF3R/PECAM1/SLAMF8/S100A12/TREM1/MDK/PRTN3/JAML/PREX1/CXCL8/FUT4/SRP54/IL1R1/ADAM8/IL1B	17
BP	GO:0051091	positive regulation of DNA-binding transcription factor activity	25/1054	195/18805	0.128205	2.28738	4.40336	9.59368e-05	0.00289173	0.0024076	HSPA1A/CLU/TRIM31/RBCK1/AIM2/S100A12/TRIM21/RIPK2/JUP/NLRC4/IRAK3/SLCO3A1/TRIM26/HIPK2/TRADD/RGCC/TRIM27/TRIM14/TRIM5/IL1B/ARID5B/ANXA3/CEBPG/PSMA6/MALT1	25
BP	GO:1902107	positive regulation of leukocyte differentiation	25/1054	195/18805	0.128205	2.28738	4.40336	9.59368e-05	0.00289173	0.0024076	IL4I1/CD80/ZBTB16/CCR1/MDK/LILRB2/SOCS1/CR1/VNN1/LILRB4/SMARCD3/FOXO3/RIPK2/FADD/TESC/PPP3CA/RUNX3/IL15RA/NFKBID/AXL/PNP/ADAM8/BCL6/TESPA1/MALT1	25
BP	GO:1903708	positive regulation of hemopoiesis	25/1054	195/18805	0.128205	2.28738	4.40336	9.59368e-05	0.00289173	0.0024076	IL4I1/CD80/ZBTB16/CCR1/MDK/LILRB2/SOCS1/CR1/VNN1/LILRB4/SMARCD3/FOXO3/RIPK2/FADD/TESC/PPP3CA/RUNX3/IL15RA/NFKBID/AXL/PNP/ADAM8/BCL6/TESPA1/MALT1	25
BP	GO:0043277	apoptotic cell clearance	10/1054	43/18805	0.232558	4.1492	5.03766	0.000103147	0.0030915	0.00257392	FCN1/THBS1/LRP1/NR1H3/TGM2/CCL2/C2/CD36/MFGE8/AXL	10
BP	GO:0006979	response to oxidative stress	42/1054	408/18805	0.102941	1.83663	4.16317	0.000108642	0.00323791	0.00269582	MT-ND3/GCH1/MT-ND1/HSPA1A/PRDX1/KLF2/CD38/CYP1B1/ADPRS/AREG/ATOX1/MT-ND5/HIF1A/RHOB/ATP13A2/PSMB5/SOD1/PML/AIFM2/NFE2L1/VNN1/MGST1/FOXO3/CASP3/CD36/NUDT2/BAK1/STX4/CAT/PTGS2/EIF2S1/MT-ND6/FOXO1/KEAP1/AXL/PXN/MEAK7/PCNA/MTF1/IPCEF1/GLRX2/HYAL2	42
BP	GO:0002366	leukocyte activation involved in immune response	35/1054	319/18805	0.109718	1.95754	4.20304	0.000115816	0.00343242	0.00285777	IFI35/CD40/NMI/SLC11A1/CLEC4E/CD80/GPR183/CD81/BCL3/MDK/FCGR3A/CR1/NBN/EXOSC3/RIPK2/ASCL2/STX4/IL27/HSPD1/DOCK2/CLEC4D/NFKBID/PTGER4/PIK3R1/CD180/IL6ST/SUCNR1/STAT5A/CD84/MILR1/BCL6/ANXA3/RNF168/PCYT1A/MALT1	35
BP	GO:0001961	positive regulation of cytokine-mediated signaling pathway	12/1054	61/18805	0.196721	3.50981	4.7842	0.000122636	0.00359897	0.00299644	IRF7/HSPA1A/PARP14/CD40/HIF1A/PARP9/ZBP1/CXCR4/RIPK2/FADD/AXL/IL1R1	12
BP	GO:0006164	purine nucleotide biosynthetic process	25/1054	198/18805	0.126263	2.25272	4.318	0.000122793	0.00359897	0.00299644	MT-ND3/MT-ATP6/MT-ND2/NAMPT/MT-ND1/MT-ND5/ATP5MJ/IDO1/PARP9/SDHB/MT-ND4L/MT-ATP8/ATP5ME/NDUFB1/PARP10/DCK/NUDT2/NDUFC2/KMO/GART/NME1/MT-ND6/VCP/AMPD2/NMRK1	25
CC	GO:0030139	endocytic vesicle	37/1110	358/19880	0.103352	1.85102	3.95137	0.000235994	0.00411304	0.0034849	HLA-DRB5/CTSS/TAP1/FCGR1A/CTSL/CLTA/CSF3R/AREG/SLC11A1/CLEC4E/LRP1/RAB10/SCIMP/HLA-DQA1/HSPH1/EREG/TLR7/SCARB2/TAP2/CD36/M6PR/HLA-DQB1/LDLR/MSR1/SRGAP2/STX4/HLA-DQA2/HBEGF/RIN2/RAB39A/ATG5/TRIM14/ANG/ADAM8/ANXA3/HYAL2/MYO1E	37
BP	GO:0010758	regulation of macrophage chemotaxis	8/1054	29/18805	0.275862	4.92181	5.15013	0.000141471	0.00412364	0.00343326	C3AR1/CMKLR1/THBS1/SLAMF8/MDK/CYP19A1/STAP1/CCL5	8
BP	GO:0002685	regulation of leukocyte migration	28/1054	236/18805	0.118644	2.11679	4.20697	0.000147253	0.00426873	0.00355406	CXCL10/C3AR1/CMKLR1/THBS1/SLAMF8/GCNT1/CD47/CCR1/CD81/MDK/CYP19A1/CCL2/CCL8/ASCL2/P2RX4/VEGFA/FADD/CXCL8/FUT4/LGMN/PTGER4/PIK3R1/IL1R1/STAP1/MIA3/ADAM8/PADI2/CCL5	28
BP	GO:2001242	regulation of intrinsic apoptotic signaling pathway	24/1054	189/18805	0.126984	2.26559	4.26105	0.000152324	0.00439174	0.00365648	DNAJA1/HSPB1/HSPA1A/CLU/HIF1A/NCK1/SOD1/BAX/EIF5A/CD44/VNN1/CDKN2D/PLAUR/SEPTIN4/BBC3/PTGS2/STYXL1/IVNS1ABP/MUC1/MYC/BCL2L11/SNAI1/BCL2L1/SGMS1	24
BP	GO:1903038	negative regulation of leukocyte cell-cell adhesion	21/1054	155/18805	0.135484	2.41724	4.31723	0.000155613	0.00446232	0.00371524	IL4I1/IDO1/CD80/MDK/LILRB2/TNFAIP8L2/SOCS1/CR1/LILRB4/CD274/CASP3/ASCL2/LAG3/RUNX3/PDCD1LG2/CRTAM/STAT5A/PELI1/MIA3/BCL6/SDC4	21
BP	GO:0002504	antigen processing and presentation of peptide or polysaccharide antigen via MHC class II	9/1054	37/18805	0.243243	4.33984	4.95509	0.000157835	0.00450169	0.00374802	HLA-DRB5/CTSS/CTSL/THBS1/HLA-DQA1/HLA-DQB1/HLA-DQA2/LGMN/IFI30	9
BP	GO:0001818	negative regulation of cytokine production	40/1054	389/18805	0.102828	1.83461	4.05316	0.000160661	0.00455778	0.00379472	GBP1/OAS1/OAS3/XAF1/KLF2/BST2/CMKLR1/IDO1/NMI/THBS1/SLC11A1/DHX58/PML/GBP7/BCL3/CR1/EZR/LILRB4/ATP2B1/CD274/CASP3/N4BP1/IL1R2/LAG3/REL/IRAK3/PTGER4/DICER1/RGCC/PDCD1LG2/ATG5/UFD1/AXL/TRIM27/POMC/PDCD4/CD84/FURIN/BCL6/CLEC4A	40
CC	GO:0010494	cytoplasmic stress granule	15/1110	96/19880	0.15625	2.79842	4.29534	0.000269448	0.00456565	0.00386839	SSB/PABPC1/ZNFX1/TRIM21/KPNB1/MOV10/LARP4/RNF135/HIPK2/EIF2S1/VCP/ANG/IGF2BP2/IGF2BP3/G3BP1	15
BP	GO:0002711	positive regulation of T cell mediated immunity	13/1054	72/18805	0.180556	3.22139	4.60174	0.000161888	0.00456818	0.00380338	RSAD2/CD81/CD55/NECTIN2/TAP2/P2RX7/FADD/HSPD1/IL1R1/YWHAG/CD7/IL1B/MALT1	13
MF	GO:0001618	virus receptor activity	16/1103	81/18639	0.197531	3.33797	5.28856	1.78028e-05	0.00457293	0.00402969	ANPEP/HSPA1A/CXCR4/CD80/CD81/CD55/CCR5/CR1/SCARB2/NECTIN2/ITGB1/LDLR/SLC1A5/AXL/SLC52A2/HYAL2	16
MF	GO:0140272	exogenous protein binding	16/1103	82/18639	0.195122	3.29726	5.2286	2.09191e-05	0.00457293	0.00402969	ANPEP/HSPA1A/CXCR4/CD80/CD81/CD55/CCR5/CR1/SCARB2/NECTIN2/ITGB1/LDLR/SLC1A5/AXL/SLC52A2/HYAL2	16
BP	GO:0048545	response to steroid hormone	36/1054	338/18805	0.106509	1.90028	4.06981	0.000168974	0.00470775	0.00391958	MT-ND3/DNAJA1/IL1RN/HSPA8/HSPA1A/CD38/YWHAH/CYP1B1/AREG/PAQR8/THBS1/PTGES3/ZFP36L2/IGFBP2/NR1H3/FOSL2/FOXO3/CASP3/PCK2/SGK1/DDIT4/KDM5D/FKBP4/PTGS2/ABHD2/TBL1X/JUN/HMGB2/BCL2L11/PADI2/DAXX/PCNA/ANXA3/FOSB/KLF9/PDCD7	36
BP	GO:0034113	heterotypic cell-cell adhesion	12/1054	63/18805	0.190476	3.39839	4.6464	0.000169413	0.00470775	0.00391958	IL1RN/CD47/CD44/LILRB2/ITGB1/JUP/MYADM/GLDN/ITGAX/IL1B/DSC2/GCNT2	12
BP	GO:0051099	positive regulation of binding	16/1054	102/18805	0.156863	2.79868	4.43845	0.000169497	0.00470775	0.00391958	PARP9/LRP1/RAN/TRIM21/RIPK2/HES1/PLAUR/H1-0/DPH3/HIPK2/NME1/CLIC2/STMN1/GTF2B/CEBPG/MED25	16
BP	GO:0002698	negative regulation of immune effector process	19/1054	134/18805	0.141791	2.52977	4.33042	0.000172983	0.00477954	0.00397936	IL4I1/BST2/SERPING1/SLAMF8/CD80/CD55/CR1/NECTIN2/LILRB4/CD274/ASCL2/IRAK3/AXL/STAT5A/CD59/CD84/BCL6/AHR/CD22	19
BP	GO:0097305	response to alcohol	31/1054	276/18805	0.112319	2.00394	4.09422	0.000183043	0.0050313	0.00418897	MT-CYB/KLF2/CYP1B1/CDA/TBXAS1/RGS2/GRIN3A/SOD1/P2RY6/PSMD14/CCR5/NFE2L1/FOXO3/GNG2/JUP/XRN1/SGK1/HPGD/BAK1/CAT/BORCS7/PTGER4/FBP1/GRAMD1B/BCL2L1/BTG2/DMAP1/AHR/FOSB/KLF9/KCNMB1	31
BP	GO:0061687	detoxification of inorganic compound	7/1054	23/18805	0.304348	5.43004	5.18006	0.000188882	0.00516505	0.00430032	SLC39A8/MT1E/SLC11A1/MT2A/CAT/MT1M/MT1G	7
BP	GO:0039530	MDA-5 signaling pathway	5/1054	11/18805	0.454545	8.1098	5.74749	0.000190522	0.00518319	0.00431542	IFIH1/IRF7/OAS3/DHX58/DDX60	5
BP	GO:0042100	B cell proliferation	15/1054	93/18805	0.16129	2.87767	4.42318	0.000195605	0.00529432	0.00440795	CD38/IRS2/CD40/GPR183/BAX/CD81/FOSL2/CASP3/HSPD1/CD180/PELI1/BCL6/AHR/PCYT1A/CD22	15
BP	GO:0045589	regulation of regulatory T cell differentiation	9/1054	38/18805	0.236842	4.22563	4.85002	0.000196628	0.00529497	0.00440849	IL4I1/MDK/LILRB2/SOCS1/CR1/LILRB4/FOXO3/LAG3/BCL6	9
CC	GO:0022624	proteasome accessory complex	7/1110	25/19880	0.28	5.01477	4.88453	0.0003281	0.00540921	0.00458313	PSMD14/PSMC2/PSMD11/PSMD3/PSMC3/PSMC4/PSMD2	7
BP	GO:1903557	positive regulation of tumor necrosis factor superfamily cytokine production	17/1054	114/18805	0.149123	2.66058	4.33342	0.000202119	0.00541535	0.00450872	IFIH1/OAS1/OAS3/HSPB1/FCGR1A/OAS2/CLU/THBS1/FCGR3A/TMEM106A/RIPK2/CD36/FADD/PIK3R1/MAPKAPK2/RIGI/ADAM8	17
BP	GO:0034612	response to tumor necrosis factor	28/1054	241/18805	0.116183	2.07288	4.08467	0.000210047	0.00559949	0.00466203	GBP1/GCH1/HSPA1A/KLF2/CYP1B1/CD40/THBS1/AIM2/TIFA/EIF5A/GBP3/ZFP36L2/CCL2/TUBA1A/FOXO3/CASP3/NUB1/HES1/PCK2/CXCL8/PTGS2/TRADD/DICER1/MAPKAPK2/CCL5/FCAR/ULK1/HYAL2	28
BP	GO:0016064	immunoglobulin mediated immune response	25/1054	205/18805	0.121951	2.1758	4.12466	0.000213061	0.00565144	0.00470528	IRF7/IGHG4/FCGR1A/C1QC/C1QA/C1QB/CLU/FCGR3B/CD40/SERPING1/CD81/BCL3/CD55/FCGR3A/CR1/NECTIN2/NBN/EXOSC3/C2/HSPD1/CSF2RB/BCL6/RNF168/PCYT1A/IGHA1	25
BP	GO:0016078	tRNA decay	6/1054	17/18805	0.352941	6.29702	5.32414	0.000221546	0.00584728	0.00486833	EXOSC9/EXOSC3/DICER1/ELAC2/ANG/SLFN13	6
BP	GO:0045807	positive regulation of endocytosis	21/1054	159/18805	0.132075	2.35643	4.18541	0.000223073	0.00585844	0.00487763	FCN1/FCGR1A/CLU/PPT1/SLC11A1/LRP1/SOD1/CD47/CD151/CCL2/C2/CD36/DTNBP1/VEGFA/DOCK2/PPP3CA/IL15RA/LYAR/AXL/STAP1/ATAD1	21
BP	GO:0042742	defense response to bacterium	36/1054	343/18805	0.104956	1.87258	3.97419	0.000225472	0.00589227	0.00490579	ISG15/GBP1/OAS1/IGHG4/OPTN/LYZ/OAS3/FCGR1A/NAGK/OAS2/GBP5/SLC11A1/CLEC4E/RBCK1/SLAMF8/S100A12/TREM1/RNASE6/GBP7/BCL3/GBP3/GBP4/ZNFX1/RIPK2/CD36/P2RX7/AKIRIN2/NLRC4/CLEC4D/CASP7/HMGB2/ANG/IL1B/ANXA3/IGHA1/DEFB1	36
BP	GO:1905521	regulation of macrophage migration	10/1054	47/18805	0.212766	3.79608	4.67669	0.000227179	0.00590776	0.00491869	C3AR1/CMKLR1/THBS1/SLAMF8/CD81/MDK/CYP19A1/P2RX4/STAP1/CCL5	10
BP	GO:0071675	regulation of mononuclear cell migration	20/1054	148/18805	0.135135	2.41102	4.19931	0.000228975	0.00592543	0.0049334	CXCL10/C3AR1/CMKLR1/THBS1/SLAMF8/CD47/CCR1/CD81/MDK/CYP19A1/CCL2/ASCL2/P2RX4/FADD/LGMN/STAP1/MIA3/ADAM8/PADI2/CCL5	20
BP	GO:0002825	regulation of T-helper 1 type immune response	8/1054	31/18805	0.258065	4.60427	4.89389	0.000235277	0.0060007	0.00499607	SLC11A1/CD80/RIPK2/ASCL2/IL27/PLA2G4A/IL1R1/IL1B	8
BP	GO:0019886	antigen processing and presentation of exogenous peptide antigen via MHC class II	8/1054	31/18805	0.258065	4.60427	4.89389	0.000235277	0.0060007	0.00499607	HLA-DRB5/CTSS/CTSL/HLA-DQA1/HLA-DQB1/HLA-DQA2/LGMN/IFI30	8
BP	GO:0150146	cell junction disassembly	8/1054	31/18805	0.258065	4.60427	4.89389	0.000235277	0.0060007	0.00499607	C1QC/C1QA/C1QB/ITGB1/PLXNC1/IQSEC1/PIK3R1/IL1B	8
BP	GO:0002285	lymphocyte activation involved in immune response	27/1054	231/18805	0.116883	2.08538	4.04453	0.000245175	0.00622322	0.00518133	CD40/SLC11A1/CLEC4E/CD80/GPR183/CD81/BCL3/MDK/FCGR3A/CR1/NBN/EXOSC3/RIPK2/ASCL2/IL27/HSPD1/CLEC4D/NFKBID/PTGER4/PIK3R1/CD180/IL6ST/STAT5A/BCL6/RNF168/PCYT1A/MALT1	27
BP	GO:0046635	positive regulation of alpha-beta T cell activation	13/1054	75/18805	0.173333	3.09254	4.42455	0.000247394	0.00624965	0.00520334	CD80/HSPH1/ZBTB16/CD81/CD55/SOCS1/LILRB4/RIPK2/RUNX3/NFKBID/EBI3/PNP/MALT1	13
BP	GO:0034101	erythrocyte homeostasis	20/1054	149/18805	0.134228	2.39484	4.16526	0.000250836	0.00626318	0.0052146	ISG15/CHMP5/HSPA1A/PRDX1/KLF2/HIF1A/SELENOW/FOXO3/CASP3/RPS17/DNASE2/VEGFA/HIPK2/LYAR/SLC1A5/KCNQ1/AXL/HMGB2/BCL6/CEBPG	20
BP	GO:2001235	positive regulation of apoptotic signaling pathway	20/1054	149/18805	0.134228	2.39484	4.16526	0.000250836	0.00626318	0.0052146	TNFSF10/CTSC/CLU/BCL2L14/THBS1/RBCK1/NCK1/SOD1/PML/BAX/EIF5A/VNN1/G0S2/FADD/SEPTIN4/BBC3/STYXL1/MYC/BCL2L11/HYAL2	20
BP	GO:0045591	positive regulation of regulatory T cell differentiation	7/1054	24/18805	0.291667	5.20379	5.02136	0.000253833	0.00626318	0.0052146	IL4I1/LILRB2/SOCS1/CR1/LILRB4/FOXO3/BCL6	7
BP	GO:0051131	chaperone-mediated protein complex assembly	7/1054	24/18805	0.291667	5.20379	5.02136	0.000253833	0.00626318	0.0052146	HSPA1A/HSP90AB1/CLU/PTGES3/HSPD1/BBS12/HOPX	7
BP	GO:0071294	cellular response to zinc ion	7/1054	24/18805	0.291667	5.20379	5.02136	0.000253833	0.00626318	0.0052146	MT1E/ATP13A2/MT2A/P2RX4/MT1M/MTF1/MT1G	7
BP	GO:0019724	B cell mediated immunity	25/1054	208/18805	0.120192	2.14442	4.04416	0.000267098	0.00655996	0.0054617	IRF7/IGHG4/FCGR1A/C1QC/C1QA/C1QB/CLU/FCGR3B/CD40/SERPING1/CD81/BCL3/CD55/FCGR3A/CR1/NECTIN2/NBN/EXOSC3/C2/HSPD1/CSF2RB/BCL6/RNF168/PCYT1A/IGHA1	25
BP	GO:0019674	NAD metabolic process	10/1054	48/18805	0.208333	3.71699	4.59263	0.000272719	0.00666717	0.00555096	NAMPT/CD38/IDO1/PARP9/PARP10/PCK2/KMO/GPD2/SLC25A22/NMRK1	10
CC	GO:0000932	P-body	15/1110	100/19880	0.15	2.68649	4.11146	0.000423778	0.00669274	0.00567064	ISG20/PSMA4/APOBEC3B/PSMC2/TRIM21/APOBEC3G/APOBEC3H/XRN1/SAMD4A/MOV10/PSMC3/IGF2BP2/TRIM5/IGF2BP3/PSMA6	15
CC	GO:0022627	cytosolic small ribosomal subunit	9/1110	42/19880	0.214286	3.83784	4.47703	0.000427896	0.00669274	0.00567064	RPS4Y1/RPS28/RPS29/RPS27/RPS21/RPS25/RPS17/RPS27L/LARP4	9
BP	GO:0051250	negative regulation of lymphocyte activation	22/1054	173/18805	0.127168	2.26887	4.08549	0.000276256	0.00672265	0.00559715	IL4I1/IDO1/CD80/MDK/LILRB2/TNFAIP8L2/SOCS1/CR1/LILRB4/CD274/CASP3/ASCL2/LAG3/RHBDD3/RUNX3/PDCD1LG2/CRTAM/AXL/STAT5A/PELI1/BCL6/SDC4	22
BP	GO:0045123	cellular extravasation	13/1054	76/18805	0.171053	3.05185	4.36745	0.000283372	0.00683312	0.00568913	PECAM1/GCNT1/CD47/MDK/PRTN3/JAML/CCL2/ITGB1/FADD/FUT4/PTGER4/IL1R1/ADAM8	13
BP	GO:0062208	positive regulation of pattern recognition receptor signaling pathway	13/1054	76/18805	0.171053	3.05185	4.36745	0.000283372	0.00683312	0.00568913	IFI35/RSAD2/OASL/HSPA1A/NAGK/GBP5/DHX58/NR1H3/TASL/CD36/P2RX7/DDX60/PELI1	13
BP	GO:0010563	negative regulation of phosphorus metabolic process	30/1054	271/18805	0.110701	1.97508	3.9398	0.000296817	0.00700505	0.00583227	WARS1/DNAJA1/HSPB1/IRS2/PARP14/IER3/CDA/SNX6/RGS2/NCK1/MIDN/SOCS1/DYNLL1/LILRB4/CDKN2D/AMDHD2/PREX1/CDKN1C/DDIT4/RASSF2/IRAK3/HEG1/FBP1/TRIM27/PDCD4/STAP1/YWHAG/LPCAT1/IL1B/HYAL2	30
BP	GO:0045936	negative regulation of phosphate metabolic process	30/1054	271/18805	0.110701	1.97508	3.9398	0.000296817	0.00700505	0.00583227	WARS1/DNAJA1/HSPB1/IRS2/PARP14/IER3/CDA/SNX6/RGS2/NCK1/MIDN/SOCS1/DYNLL1/LILRB4/CDKN2D/AMDHD2/PREX1/CDKN1C/DDIT4/RASSF2/IRAK3/HEG1/FBP1/TRIM27/PDCD4/STAP1/YWHAG/LPCAT1/IL1B/HYAL2	30
BP	GO:1901293	nucleoside phosphate biosynthetic process	34/1054	322/18805	0.10559	1.88389	3.89829	0.000297608	0.00700505	0.00583227	MT-ND3/MT-ATP6/MT-ND2/NAMPT/MT-ND1/NAGK/CDA/CMPK2/MT-ND5/ATP5MJ/PPT1/IDO1/PARP9/SDHB/MT-ND4L/MT-ATP8/AMDHD2/ATP5ME/NDUFB1/PARP10/DCK/NUDT2/NDUFC2/KMO/GART/NME1/MT-ND6/PNP/VCP/RFK/AMPD2/ACAT1/NMRK1/AK6	34
BP	GO:0002369	T cell cytokine production	9/1054	40/18805	0.225	4.01435	4.65033	0.000298155	0.00700505	0.00583227	RSAD2/CD81/CD55/LILRB4/IL1R1/CD7/IL1B/MALT1/TRPM4	9
BP	GO:0002724	regulation of T cell cytokine production	9/1054	40/18805	0.225	4.01435	4.65033	0.000298155	0.00700505	0.00583227	RSAD2/CD81/CD55/LILRB4/IL1R1/CD7/IL1B/MALT1/TRPM4	9
BP	GO:0001562	response to protozoan	8/1054	32/18805	0.25	4.46039	4.77383	0.000298424	0.00700505	0.00583227	GBP1/IER3/CD40/SLC11A1/GBP7/BCL3/GBP4/BATF2	8
BP	GO:0002292	T cell differentiation involved in immune response	15/1054	97/18805	0.154639	2.759	4.23227	0.000314406	0.00730299	0.00608033	CLEC4E/CD80/GPR183/BCL3/RIPK2/ASCL2/IL27/CLEC4D/NFKBID/PTGER4/PIK3R1/IL6ST/STAT5A/BCL6/MALT1	15
BP	GO:0062197	cellular response to chemical stress	34/1054	323/18805	0.105263	1.87806	3.87868	0.000315204	0.00730299	0.00608033	DNAJA1/GCH1/HSPA1A/PRDX1/KLF2/CYP1B1/ADPRS/HIF1A/RHOB/ATP13A2/SOD1/PML/AIFM2/NFE2L1/TRIM21/MGST1/FOXO3/CASP3/CD36/NUDT2/STX4/SLC12A6/CAT/PTGS2/EIF2S1/FBP1/FOXO1/ATG5/KEAP1/AXL/PXN/MEAK7/PCNA/GLRX2	34
BP	GO:0003159	morphogenesis of an endothelium	6/1054	18/18805	0.333333	5.94719	5.11682	0.000316623	0.00730299	0.00608033	CXCL10/RHOB/CXCR4/ITGAX/ACVRL1/CCM2	6
BP	GO:0061154	endothelial tube morphogenesis	6/1054	18/18805	0.333333	5.94719	5.11682	0.000316623	0.00730299	0.00608033	CXCL10/RHOB/CXCR4/ITGAX/ACVRL1/CCM2	6
BP	GO:0015986	proton motive force-driven ATP synthesis	13/1054	77/18805	0.168831	3.01221	4.31129	0.00032372	0.00743436	0.00618971	MT-ND3/MT-ATP6/MT-ND2/MT-ND1/MT-ND5/ATP5MJ/SDHB/MT-ND4L/MT-ATP8/ATP5ME/NDUFB1/NDUFC2/MT-ND6	13
BP	GO:0042088	T-helper 1 type immune response	10/1054	49/18805	0.204082	3.64113	4.51079	0.00032565	0.00744643	0.00619976	SLC11A1/CD80/BCL3/RIPK2/ASCL2/IL27/PLA2G4A/EBI3/IL1R1/IL1B	10
BP	GO:0002687	positive regulation of leukocyte migration	20/1054	152/18805	0.131579	2.34757	4.06475	0.000327758	0.00746248	0.00621312	CXCL10/C3AR1/CMKLR1/THBS1/CD47/CCR1/MDK/CCL8/ASCL2/P2RX4/VEGFA/FADD/CXCL8/FUT4/LGMN/PIK3R1/IL1R1/MIA3/ADAM8/CCL5	20
BP	GO:0097306	cellular response to alcohol	16/1054	108/18805	0.148148	2.64319	4.173	0.000332089	0.00751578	0.00625749	KLF2/CYP1B1/P2RY6/NFE2L1/FOXO3/GNG2/JUP/XRN1/SGK1/PTGER4/FBP1/GRAMD1B/BTG2/AHR/KLF9/KCNMB1	16
BP	GO:0009150	purine ribonucleotide metabolic process	36/1054	350/18805	0.102857	1.83513	3.84296	0.000332933	0.00751578	0.00625749	MT-ND3/GIMAP7/MT-ATP6/MT-ND2/HSPA8/MT-ND1/HSPA1A/IER3/MT-ND5/ATP5MJ/HIF1A/RAN/PFKFB3/SDHB/MT-ND4L/MT-ATP8/ARL2/ATP5ME/NDUFB1/NUDT2/P2RX7/EIF6/NDUFC2/DDIT4/TPST1/SLC25A25/ATP1B1/GART/NME1/MT-ND6/FBP1/NT5C/SLC2A6/PNP/VCP/AMPD2	36
BP	GO:0002407	dendritic cell chemotaxis	7/1054	25/18805	0.28	4.99564	4.87127	0.000335606	0.00754402	0.00628101	SLAMF8/CXCR4/GPR183/CCR1/CCR5/CCL5/TRPM4	7
BP	GO:0002702	positive regulation of production of molecular mediator of immune response	19/1054	141/18805	0.134752	2.40418	4.07816	0.000337139	0.0075465	0.00628307	RSAD2/CD40/SCIMP/CD81/CD55/TLR7/EXOSC3/RIPK2/CD36/P2RX7/STX4/FFAR2/MAPKAPK2/IL1R1/RIGI/CD7/IL1B/IL13RA1/MALT1	19
BP	GO:0042776	proton motive force-driven mitochondrial ATP synthesis	12/1054	68/18805	0.176471	3.14851	4.3249	0.000357239	0.00796282	0.00662969	MT-ND3/MT-ATP6/MT-ND2/MT-ND1/MT-ND5/SDHB/MT-ND4L/MT-ATP8/ATP5ME/NDUFB1/NDUFC2/MT-ND6	12
BP	GO:0046209	nitric oxide metabolic process	14/1054	88/18805	0.159091	2.83843	4.21215	0.000365796	0.00811944	0.00676009	GCH1/KLF2/HSP90AB1/CLU/CYP1B1/DDAH2/CD47/MTARC1/TMEM106A/CD36/P2RX4/PTGS2/IL1B/ZDHHC21	14
BP	GO:0048872	homeostasis of number of cells	35/1054	339/18805	0.103245	1.84205	3.81228	0.000373086	0.00821505	0.00683969	ISG15/CHMP5/HSPA1A/PRDX1/KLF2/HIF1A/SOD1/AIM2/GPR183/BAX/SELENOW/FOSL2/TUBA1A/FOXO3/CASP3/LGALS2/P2RX7/RPS17/DNASE2/VEGFA/FADD/SEPTIN4/RASSF2/BAK1/HIPK2/OCIAD2/LYAR/SLC1A5/KCNQ1/AXL/HMGB2/BCL2L11/BCL6/CEBPG/FCAR	35
BP	GO:0030511	positive regulation of transforming growth factor beta receptor signaling pathway	8/1054	33/18805	0.242424	4.32523	4.65862	0.000374749	0.00821505	0.00683969	HSP90AB1/THBS1/ADISSP/CDKN1C/TSC22D1/HIPK2/LRG1/GIPC1	8
BP	GO:1903846	positive regulation of cellular response to transforming growth factor beta stimulus	8/1054	33/18805	0.242424	4.32523	4.65862	0.000374749	0.00821505	0.00683969	HSP90AB1/THBS1/ADISSP/CDKN1C/TSC22D1/HIPK2/LRG1/GIPC1	8
BP	GO:2000107	negative regulation of leukocyte apoptotic process	11/1054	59/18805	0.186441	3.32639	4.36102	0.000381137	0.0083207	0.00692766	IRF7/IRS2/IDO1/HIF1A/BCL3/CCR5/FADD/AXL/BCL2L1/CCL5/BCL6	11
BP	GO:0061082	myeloid leukocyte cytokine production	10/1054	50/18805	0.2	3.56831	4.43107	0.000386881	0.00841148	0.00700324	LITAF/TLR7/RIPK2/CD36/P2RX7/IRAK3/AXL/MAPKAPK2/RIGI/BCL6	10
CC	GO:0030666	endocytic vesicle membrane	24/1110	207/19880	0.115942	2.07651	3.78613	0.000566123	0.00863338	0.00731491	HLA-DRB5/TAP1/FCGR1A/CSF3R/AREG/SLC11A1/CLEC4E/LRP1/RAB10/HLA-DQA1/EREG/SCARB2/TAP2/CD36/M6PR/HLA-DQB1/LDLR/MSR1/STX4/HLA-DQA2/HBEGF/RAB39A/ATG5/ANXA3	24
BP	GO:0032760	positive regulation of tumor necrosis factor production	16/1054	110/18805	0.145455	2.59514	4.08851	0.000410183	0.00888171	0.00739474	IFIH1/OAS1/OAS3/HSPB1/FCGR1A/OAS2/CLU/THBS1/FCGR3A/TMEM106A/RIPK2/CD36/FADD/PIK3R1/MAPKAPK2/RIGI	16
BP	GO:0045066	regulatory T cell differentiation	9/1054	42/18805	0.214286	3.82319	4.46321	0.000439566	0.00945287	0.00787028	IL4I1/MDK/LILRB2/SOCS1/CR1/LILRB4/FOXO3/LAG3/BCL6	9
BP	GO:0006754	ATP biosynthetic process	15/1054	100/18805	0.15	2.67623	4.09534	0.000440124	0.00945287	0.00787028	MT-ND3/MT-ATP6/MT-ND2/MT-ND1/MT-ND5/ATP5MJ/SDHB/MT-ND4L/MT-ATP8/ATP5ME/NDUFB1/NUDT2/NDUFC2/MT-ND6/VCP	15
BP	GO:0002708	positive regulation of lymphocyte mediated immunity	18/1054	133/18805	0.135338	2.41465	3.98944	0.000453273	0.00967608	0.00805612	RSAD2/FCGR1A/CD40/CD81/CD55/NECTIN2/TAP2/EXOSC3/P2RX7/LAG3/FADD/HSPD1/CRTAM/IL1R1/YWHAG/CD7/IL1B/MALT1	18
BP	GO:0009206	purine ribonucleoside triphosphate biosynthetic process	16/1054	111/18805	0.144144	2.57176	4.04697	0.000454824	0.00967608	0.00805612	MT-ND3/MT-ATP6/MT-ND2/MT-ND1/MT-ND5/ATP5MJ/SDHB/MT-ND4L/MT-ATP8/ATP5ME/NDUFB1/NUDT2/NDUFC2/NME1/MT-ND6/VCP	16
BP	GO:0003018	vascular process in circulatory system	30/1054	278/18805	0.107914	1.92535	3.78755	0.000457838	0.00967608	0.00805612	GCH1/KLF2/CD38/TBXAS1/RGS2/LRP1/SOD1/HRH2/SLC2A3/ATP2B1/ITGB1/CD36/SLC6A6/SLC38A5/VEGFA/SCPEP1/ECE1/SLCO3A1/PTGS2/SLCO2B1/ATG5/SLC1A5/SLC1A4/UTS2/MANF/KCNMA1/ZDHHC21/KCNMB1/SLC16A7/TRPM4	30
BP	GO:0071621	granulocyte chemotaxis	17/1054	122/18805	0.139344	2.48612	4.01277	0.000458451	0.00967608	0.00805612	CXCL10/C3AR1/CMKLR1/CSF3R/THBS1/S100A12/TREM1/MDK/JAML/CCL2/CCL8/PREX1/VEGFA/CXCL8/SRP54/CCL5/IL1B	17
BP	GO:0035296	regulation of tube diameter	20/1054	156/18805	0.128205	2.28738	3.93437	0.000461866	0.00967608	0.00805612	GCH1/KLF2/CD38/TBXAS1/RGS2/SOD1/HRH2/ATP2B1/ITGB1/VEGFA/SCPEP1/ECE1/PTGS2/ATG5/UTS2/MANF/KCNMA1/ZDHHC21/KCNMB1/TRPM4	20
BP	GO:0097746	blood vessel diameter maintenance	20/1054	156/18805	0.128205	2.28738	3.93437	0.000461866	0.00967608	0.00805612	GCH1/KLF2/CD38/TBXAS1/RGS2/SOD1/HRH2/ATP2B1/ITGB1/VEGFA/SCPEP1/ECE1/PTGS2/ATG5/UTS2/MANF/KCNMA1/ZDHHC21/KCNMB1/TRPM4	20
BP	GO:2001057	reactive nitrogen species metabolic process	14/1054	90/18805	0.155556	2.77535	4.11382	0.000463284	0.00967608	0.00805612	GCH1/KLF2/HSP90AB1/CLU/CYP1B1/DDAH2/CD47/MTARC1/TMEM106A/CD36/P2RX4/PTGS2/IL1B/ZDHHC21	14
BP	GO:0070498	interleukin-1-mediated signaling pathway	8/1054	34/18805	0.235294	4.19801	4.54789	0.000466224	0.00969929	0.00807545	IL1RN/ZBP1/IL1R2/IRAK3/IL1RAP/TNIP2/IL1R1/IL1B	8
BP	GO:1900103	positive regulation of endoplasmic reticulum unfolded protein response	5/1054	13/18805	0.384615	6.86214	5.15199	0.000482956	0.00999473	0.00832142	BAX/BAK1/BBC3/PIK3R1/BCL2L11	5
BP	GO:0045766	positive regulation of angiogenesis	23/1054	192/18805	0.119792	2.13727	3.85958	0.000484193	0.00999473	0.00832142	HSPB1/C3AR1/CYP1B1/CD40/HIF1A/RHOB/THBS1/CXCR4/BTG1/MDK/TGM2/RRAS/ITGB1/JUP/VEGFA/CXCL8/ITGAX/ACVRL1/HIPK2/LRG1/IL1B/FLT1/ANXA3	23
BP	GO:0009411	response to UV	20/1054	157/18805	0.127389	2.27281	3.90239	0.00050204	0.0102749	0.00855466	UBE2A/PML/BAX/BCL3/CDKN2D/CASP3/N4BP1/BAK1/CAT/CASP7/EIF2S1/PIK3R1/DDB2/POLK/BRCA2/GTF2H2/MYC/TP53I13/PCNA/HYAL2	20
BP	GO:0035150	regulation of tube size	20/1054	157/18805	0.127389	2.27281	3.90239	0.00050204	0.0102749	0.00855466	GCH1/KLF2/CD38/TBXAS1/RGS2/SOD1/HRH2/ATP2B1/ITGB1/VEGFA/SCPEP1/ECE1/PTGS2/ATG5/UTS2/MANF/KCNMA1/ZDHHC21/KCNMB1/TRPM4	20
BP	GO:0009145	purine nucleoside triphosphate biosynthetic process	16/1054	112/18805	0.142857	2.54879	4.00587	0.000503575	0.0102749	0.00855466	MT-ND3/MT-ATP6/MT-ND2/MT-ND1/MT-ND5/ATP5MJ/SDHB/MT-ND4L/MT-ATP8/ATP5ME/NDUFB1/NUDT2/NDUFC2/NME1/MT-ND6/VCP	16
BP	GO:0048246	macrophage chemotaxis	9/1054	43/18805	0.209302	3.73428	4.37393	0.000528618	0.0107445	0.00894567	C3AR1/CMKLR1/THBS1/SLAMF8/MDK/CYP19A1/CCL2/STAP1/CCL5	9
BP	GO:0043161	proteasome-mediated ubiquitin-dependent protein catabolic process	44/1054	467/18805	0.0942184	1.681	3.63133	0.000532393	0.0107642	0.00896206	PSMB9/PSMA4/UBE2S/HSPA1A/DESI1/HSP90AB1/CLU/PSMA5/UBE2A/XPO1/FBXO6/PSMB5/RBCK1/PSMB2/PML/PSMD14/PSMC2/RNF34/PSMD11/N4BP1/NUB1/PSMF1/PSMD3/AKIRIN2/NSFL1C/PSMC3/TRIM26/DNAJB2/UFD1/PSMC4/KEAP1/RNF145/TBL1X/IVNS1ABP/PELI1/VCP/SPSB2/FBXO22/DCAF12/PSMD2/NHLRC3/PSMA6/APPBP2/GIPC1	44
BP	GO:2001233	regulation of apoptotic signaling pathway	39/1054	399/18805	0.0977444	1.74391	3.65984	0.000533644	0.0107642	0.00896206	TNFSF10/DNAJA1/HSPB1/HSPA1A/CTSC/CLU/IER3/BCL2L14/HIF1A/THBS1/RBCK1/NCK1/SOD1/PML/BAX/EIF5A/CD44/VNN1/CDKN2D/RNF34/G0S2/PLAUR/FADD/SEPTIN4/BAK1/STX4/BBC3/PTGS2/STYXL1/IVNS1ABP/MUC1/HMGB2/MYC/BCL2L11/SNAI1/BCL2L1/IL1B/SGMS1/HYAL2	39
BP	GO:0046637	regulation of alpha-beta T cell differentiation	13/1054	81/18805	0.160494	2.86346	4.09541	0.000537684	0.0108046	0.0089957	CD80/ZBTB16/SOCS1/LILRB4/RIPK2/ASCL2/IL27/RUNX3/NFKBID/STAT5A/PNP/BCL6/MALT1	13
BP	GO:0097237	cellular response to toxic substance	18/1054	135/18805	0.133333	2.37887	3.9179	0.000543815	0.0108482	0.00903198	GCH1/PRDX1/CYP1B1/SLC39A8/SLC11A1/SOD1/SELENOW/AIFM2/MTARC1/MGST1/CD36/AKR1A1/CAT/PTGS2/CLIC2/RAB29/IPCEF1/ABTB2	18
BP	GO:0032755	positive regulation of interleukin-6 production	15/1054	102/18805	0.147059	2.62376	4.00682	0.000545987	0.0108482	0.00903198	IFIH1/SCIMP/LILRB2/TMEM106A/EREG/TLR7/RIPK2/CD36/P2RX7/AKIRIN2/HSPD1/IL1RAP/RIGI/IL1B/HYAL2	15
BP	GO:0050764	regulation of phagocytosis	15/1054	102/18805	0.147059	2.62376	4.00682	0.000545987	0.0108482	0.00903198	FCN1/FCGR1A/SLC11A1/SOD1/CD47/PRTN3/TGM2/CCL2/C2/CD36/DOCK2/IL15RA/LYAR/ATG5/STAP1	15
BP	GO:0002837	regulation of immune response to tumor cell	7/1054	27/18805	0.259259	4.62559	4.59378	0.000561916	0.0110817	0.00922638	IL4I1/NECTIN2/CD274/HSPD1/CRTAM/YWHAG/AHR	7
BP	GO:0044346	fibroblast apoptotic process	7/1054	27/18805	0.259259	4.62559	4.59378	0.000561916	0.0110817	0.00922638	BTG1/CASP3/BAK1/BBC3/CASP7/MYC/BCL2L11	7
BP	GO:0002495	antigen processing and presentation of peptide antigen via MHC class II	8/1054	35/18805	0.228571	4.07807	4.44134	0.000574997	0.0112976	0.00940618	HLA-DRB5/CTSS/CTSL/HLA-DQA1/HLA-DQB1/HLA-DQA2/LGMN/IFI30	8
BP	GO:0051384	response to glucocorticoid	18/1054	136/18805	0.132353	2.36138	3.8826	0.000594655	0.0116408	0.00969188	MT-ND3/IL1RN/CYP1B1/AREG/ZFP36L2/IGFBP2/FOSL2/FOXO3/CASP3/PCK2/DDIT4/PTGS2/BCL2L11/PCNA/ANXA3/FOSB/KLF9/PDCD7	18
BP	GO:0010522	regulation of calcium ion transport into cytosol	6/1054	20/18805	0.3	5.35247	4.74547	0.000600209	0.0117063	0.00974643	ASPH/PML/BAX/P2RX7/P2RX4/BAK1	6
BP	GO:1904018	positive regulation of vasculature development	23/1054	195/18805	0.117949	2.10439	3.77746	0.000602866	0.011715	0.00975371	HSPB1/C3AR1/CYP1B1/CD40/HIF1A/RHOB/THBS1/CXCR4/BTG1/MDK/TGM2/RRAS/ITGB1/JUP/VEGFA/CXCL8/ITGAX/ACVRL1/HIPK2/LRG1/IL1B/FLT1/ANXA3	23
BP	GO:0009142	nucleoside triphosphate biosynthetic process	17/1054	125/18805	0.136	2.42645	3.89904	0.000609615	0.01176	0.00979118	MT-ND3/MT-ATP6/MT-ND2/MT-ND1/CMPK2/MT-ND5/ATP5MJ/SDHB/MT-ND4L/MT-ATP8/ATP5ME/NDUFB1/NUDT2/NDUFC2/NME1/MT-ND6/VCP	17
BP	GO:0046660	female sex differentiation	17/1054	125/18805	0.136	2.42645	3.89904	0.000609615	0.01176	0.00979118	RETN/SOD1/BAX/CYP19A1/EREG/NRIP1/FOXO3/CASP3/VEGFA/BAK1/LHFPL2/AXL/BRCA2/ANG/BCL2L1/ARID5B/NOTCH4	17
BP	GO:0030162	regulation of proteolysis	41/1054	430/18805	0.0953488	1.70117	3.58409	0.00064147	0.0123297	0.0102655	CSTA/HSPA1A/CTSC/RPL23/DESI1/HSP90AB1/CLU/ASPH/XPO1/ATP13A2/SERPING1/THBS1/LRP1/PML/PSMD14/PSMC2/NR1H3/CR1/SERPINB2/N4BP1/NUB1/PSMF1/NLRC4/IL1R2/PLAUR/FADD/BAK1/PSMC3/HIPK2/SERPINH1/LDLRAD3/DNAJB2/PSMC4/KEAP1/AGTPBP1/VCP/ADAM8/FBXO22/FURIN/IL1B/GIPC1	41
BP	GO:1905517	macrophage migration	11/1054	63/18805	0.174603	3.11519	4.09776	0.000683443	0.0130891	0.0108977	C3AR1/CMKLR1/THBS1/SLAMF8/CD81/MDK/CYP19A1/CCL2/P2RX4/STAP1/CCL5	11
BP	GO:0050766	positive regulation of phagocytosis	12/1054	73/18805	0.164384	2.93286	4.03184	0.000697342	0.0132595	0.0110396	FCN1/FCGR1A/SLC11A1/SOD1/CD47/CCL2/C2/CD36/DOCK2/IL15RA/LYAR/STAP1	12
BP	GO:0050854	regulation of antigen receptor-mediated signaling pathway	12/1054	73/18805	0.164384	2.93286	4.03184	0.000697342	0.0132595	0.0110396	GBP1/NCK1/CD81/EZR/NECTIN2/LILRB4/CD72/STAP1/RAB29/TESPA1/MALT1/CD22	12
BP	GO:0009260	ribonucleotide biosynthetic process	21/1054	173/18805	0.121387	2.16574	3.75343	0.000702362	0.0133073	0.0110794	MT-ND3/MT-ATP6/MT-ND2/MT-ND1/CDA/MT-ND5/ATP5MJ/SDHB/MT-ND4L/MT-ATP8/ATP5ME/NDUFB1/DCK/NUDT2/NDUFC2/GART/NME1/MT-ND6/VCP/RFK/AMPD2	21
BP	GO:0002675	positive regulation of acute inflammatory response	7/1054	28/18805	0.25	4.46039	4.46503	0.000713321	0.0133245	0.0110938	FCGR1A/OSM/FFAR2/PTGS2/IL6ST/ADAM8/IL1B	7
BP	GO:0002726	positive regulation of T cell cytokine production	7/1054	28/18805	0.25	4.46039	4.46503	0.000713321	0.0133245	0.0110938	RSAD2/CD81/CD55/IL1R1/CD7/IL1B/MALT1	7
BP	GO:0002834	regulation of response to tumor cell	7/1054	28/18805	0.25	4.46039	4.46503	0.000713321	0.0133245	0.0110938	IL4I1/NECTIN2/CD274/HSPD1/CRTAM/YWHAG/AHR	7
BP	GO:0039529	RIG-I signaling pathway	7/1054	28/18805	0.25	4.46039	4.46503	0.000713321	0.0133245	0.0110938	OAS3/OASL/DHX58/DDX60/RNF135/UFD1/RIGI	7
BP	GO:0010524	positive regulation of calcium ion transport into cytosol	5/1054	14/18805	0.357143	6.37198	4.89957	0.000716723	0.0133411	0.0111075	ASPH/BAX/P2RX7/P2RX4/BAK1	5
BP	GO:0043270	positive regulation of monoatomic ion transport	24/1054	210/18805	0.114286	2.03903	3.68957	0.000731362	0.013566	0.0112948	CXCL10/CTSS/ASPH/P2RY6/BAX/CCR1/TRPV2/CCL2/ATP2B1/P2RX7/FXYD6/P2RX4/BAK1/ORAI1/STIMATE/ATP1B1/TESC/PPP3CA/CXCL11/KCNQ1/CCL5/KCNMB1/SCN1B/KCNJ2	24
BP	GO:0030574	collagen catabolic process	9/1054	45/18805	0.2	3.56831	4.20312	0.000751169	0.0138366	0.0115201	CTSS/CTSL/CTSB/PRTN3/ITGB1/PEPD/FURIN/MMP25/ADAMTS2	9
BP	GO:1904407	positive regulation of nitric oxide metabolic process	9/1054	45/18805	0.2	3.56831	4.20312	0.000751169	0.0138366	0.0115201	KLF2/HSP90AB1/CLU/DDAH2/TMEM106A/CD36/P2RX4/PTGS2/IL1B	9
BP	GO:0034764	positive regulation of transmembrane transport	24/1054	211/18805	0.113744	2.02937	3.66405	0.000782501	0.0143639	0.0119591	CXCL10/CTSS/IRS2/ASPH/P2RY6/BAX/CCL2/ITGB1/OSBPL8/P2RX7/FXYD6/P2RX4/BAK1/STIMATE/ATP1B1/TESC/RNASEL/PPP3CA/CXCL11/PIK3R1/KCNQ1/KCNMB1/SCN1B/KCNJ2	24
BP	GO:0070242	thymocyte apoptotic process	6/1054	21/18805	0.285714	5.09759	4.57802	0.000800739	0.014498	0.0120708	HIF1A/BAX/BAK1/BBC3/BCL2L11/ADAM8	6
BP	GO:0090200	positive regulation of release of cytochrome c from mitochondria	6/1054	21/18805	0.285714	5.09759	4.57802	0.000800739	0.014498	0.0120708	TNFSF10/BAX/PLAUR/BAK1/BBC3/BCL2L11	6
BP	GO:0097501	stress response to metal ion	6/1054	21/18805	0.285714	5.09759	4.57802	0.000800739	0.014498	0.0120708	SLC39A8/MT1E/SLC11A1/MT2A/MT1M/MT1G	6
BP	GO:0098760	response to interleukin-7	6/1054	21/18805	0.285714	5.09759	4.57802	0.000800739	0.014498	0.0120708	LSP1/FOSL2/HSPD1/STIP1/STAT5A/GIPC1	6
BP	GO:0009266	response to temperature stimulus	21/1054	175/18805	0.12	2.14099	3.69511	0.000816561	0.0146995	0.0122385	CXCL10/DNAJA1/HSPB1/HSPA1A/HSP90AB1/TFEC/THBS1/CXCR4/SOD1/GMPR/TRPV2/RNF34/IER5/HSPD1/PTGS2/EIF2S1/FOXO1/MAPKAPK2/VCP/DAXX/GLRX2	21
BP	GO:0009201	ribonucleoside triphosphate biosynthetic process	16/1054	117/18805	0.136752	2.43987	3.80688	0.000820179	0.0146995	0.0122385	MT-ND3/MT-ATP6/MT-ND2/MT-ND1/MT-ND5/ATP5MJ/SDHB/MT-ND4L/MT-ATP8/ATP5ME/NDUFB1/NUDT2/NDUFC2/NME1/MT-ND6/VCP	16
BP	GO:0051928	positive regulation of calcium ion transport	16/1054	117/18805	0.136752	2.43987	3.80688	0.000820179	0.0146995	0.0122385	CXCL10/ASPH/P2RY6/BAX/CCR1/TRPV2/CCL2/ATP2B1/P2RX7/P2RX4/BAK1/ORAI1/STIMATE/PPP3CA/CXCL11/CCL5	16
BP	GO:0002286	T cell activation involved in immune response	18/1054	140/18805	0.128571	2.29391	3.74446	0.000841052	0.0150228	0.0125077	SLC11A1/CLEC4E/CD80/GPR183/CD81/BCL3/MDK/RIPK2/ASCL2/IL27/CLEC4D/NFKBID/PTGER4/PIK3R1/IL6ST/STAT5A/BCL6/MALT1	18
BP	GO:0002573	myeloid leukocyte differentiation	27/1054	250/18805	0.108	1.92689	3.59502	0.000850524	0.015141	0.0126061	IRF7/IFI16/C1QC/GPR183/CCR1/CD81/BATF3/PRTN3/SOCS1/FOSL2/BATF2/LILRB4/SNX10/OSCAR/TCTA/VEGFA/FADD/RASSF2/TESC/PPP3CA/SRP54/PIK3R1/STAT5A/PIR/MYC/MT1G/IL31RA	27
BP	GO:2000514	regulation of CD4-positive, alpha-beta T cell activation	13/1054	85/18805	0.152941	2.72871	3.89235	0.00086065	0.0152606	0.0127057	CD80/CD81/CD55/SOCS1/CD274/RIPK2/ASCL2/IL27/RUNX3/NFKBID/STAT5A/BCL6/MALT1	13
BP	GO:0034767	positive regulation of monoatomic ion transmembrane transport	19/1054	152/18805	0.125	2.23019	3.71069	0.00086586	0.0152606	0.0127057	CXCL10/CTSS/ASPH/P2RY6/BAX/CCL2/P2RX7/FXYD6/P2RX4/BAK1/STIMATE/ATP1B1/TESC/PPP3CA/CXCL11/KCNQ1/KCNMB1/SCN1B/KCNJ2	19
BP	GO:1901654	response to ketone	25/1054	225/18805	0.111111	1.9824	3.61234	0.00086587	0.0152606	0.0127057	KLF2/CD38/CYP1B1/CDA/THBS1/NASP/P2RY6/NR1H3/FOXO3/GNG2/XRN1/PCK2/SGK1/DDIT4/F5/BORCS7/PTGER4/FBP1/ABHD2/BCL2L1/BTG2/PCNA/AHR/FOSB/KLF9	25
BP	GO:0042130	negative regulation of T cell proliferation	12/1054	75/18805	0.16	2.85465	3.92155	0.000894094	0.0154994	0.0129045	IL4I1/IDO1/CD80/LILRB2/CR1/LILRB4/CD274/CASP3/PDCD1LG2/CRTAM/PELI1/SDC4	12
BP	GO:0050851	antigen receptor-mediated signaling pathway	24/1054	213/18805	0.112676	2.01032	3.61342	0.000894164	0.0154994	0.0129045	GBP1/IGHG4/CD38/RBCK1/NCK1/BLNK/BAX/CD81/FOSL2/EZR/NECTIN2/LILRB4/CD72/RIPK2/HLA-DQB1/NFKBID/STAP1/CD79B/RAB29/BTN3A1/TESPA1/IGHA1/MALT1/CD22	24
BP	GO:0042832	defense response to protozoan	7/1054	29/18805	0.241379	4.30658	4.34221	0.000895274	0.0154994	0.0129045	GBP1/CD40/SLC11A1/GBP7/BCL3/GBP4/BATF2	7
BP	GO:0032615	interleukin-12 production	11/1054	65/18805	0.169231	3.01934	3.97389	0.000896952	0.0154994	0.0129045	CMKLR1/CD40/IDO1/THBS1/SCIMP/CD47/MDK/RIPK2/CD36/IRAK3/HSPD1	11
BP	GO:0032655	regulation of interleukin-12 production	11/1054	65/18805	0.169231	3.01934	3.97389	0.000896952	0.0154994	0.0129045	CMKLR1/CD40/IDO1/THBS1/SCIMP/CD47/MDK/RIPK2/CD36/IRAK3/HSPD1	11
BP	GO:2001244	positive regulation of intrinsic apoptotic signaling pathway	11/1054	65/18805	0.169231	3.01934	3.97389	0.000896952	0.0154994	0.0129045	CLU/NCK1/SOD1/BAX/EIF5A/VNN1/SEPTIN4/BBC3/STYXL1/MYC/BCL2L11	11
BP	GO:1901222	regulation of non-canonical NF-kappaB signal transduction	15/1054	107/18805	0.140187	2.50115	3.79449	0.00090966	0.0156548	0.0130339	IFI35/PRDX1/NMI/RBCK1/LITAF/BCL3/TLR7/ADISSP/TRIP6/NDUFC2/RASSF2/TRIM26/PDCD4/VCP/IL1B	15
BP	GO:0072522	purine-containing compound biosynthetic process	28/1054	264/18805	0.106061	1.89229	3.55774	0.000913208	0.0156548	0.0130339	MT-ND3/MT-ATP6/MT-ND2/NAMPT/MT-ND1/MT-ND5/ATP5MJ/PPT1/IDO1/PARP9/SDHB/MT-ND4L/MT-ATP8/ATP5ME/NDUFB1/PARP10/DCK/NUDT2/NDUFC2/KMO/GART/NME1/MT-ND6/PNP/VCP/AMPD2/ACAT1/NMRK1	28
BP	GO:0030183	B cell differentiation	18/1054	141/18805	0.12766	2.27765	3.71066	0.000914795	0.0156548	0.0130339	IL4I1/KLF6/SLAMF8/BLNK/GPR183/BAX/LYL1/BCL3/ZFP36L2/CR1/FOSL2/ITGB1/BAK1/PIK3R1/CD79B/BCL6/CEBPG/MALT1	18
CC	GO:0098803	respiratory chain complex	15/1110	109/19880	0.137615	2.46467	3.72876	0.00106456	0.0158386	0.0134198	MT-ND3/MT-CYB/MT-ATP6/MT-CO3/MT-ND2/MT-ND1/MT-ND5/ATP5MJ/SDHB/MT-ND4L/MT-ATP8/ATP5ME/NDUFB1/NDUFC2/MT-ND6	15
CC	GO:0022625	cytosolic large ribosomal subunit	10/1110	57/19880	0.175439	3.14209	3.93837	0.00110892	0.0161057	0.0136461	RPL34/RPL37/RPL37A/RPL23/RPL21/RPL38/RPL31/RPL22/RPL36A/RPL39L	10
MF	GO:0019207	kinase regulator activity	34/1103	287/18639	0.118467	2.00191	4.28992	9.08726e-05	0.0161712	0.0142502	CXCL10/WARS1/HSPB1/IRS2/HSP90AB1/AREG/NCK1/SOCS1/EREG/NBN/LILRB4/CDKN2D/CASP3/CDKN1C/VEGFA/CCNY/PARP8/MOB3C/TESC/HBEGF/PIK3R1/RGCC/IL6ST/SH3BP5/STAP1/YWHAG/CCL5/DAXX/PIK3IP1/SAV1/CKS1B/HYAL2/MOB2/MALT1	34
MF	GO:0003735	structural constituent of ribosome	24/1103	175/18639	0.137143	2.3175	4.39167	0.00010388	0.0161712	0.0142502	RPS4Y1/RPS28/RPL34/RPS29/RPS27/RPL37/RPL37A/RPL23/RPS21/RPL21/RPL38/RPL31/RPS25/RPL22/MRPL27/RPL36A/RPS17/RPS27L/MRPL18/MRPS31/MRPL35/RPL39L/MRPL32/MRPL17	24
MF	GO:0023026	MHC class II protein complex binding	8/1103	27/18639	0.296296	5.00695	5.22542	0.000118362	0.0161712	0.0142502	HLA-DRB5/HSPA8/HSP90AB1/HLA-DQA1/CD81/HLA-DQB1/ATP1B1/HLA-DQA2	8
BP	GO:0042093	T-helper cell differentiation	13/1054	86/18805	0.151163	2.69698	3.84343	0.000962914	0.0164253	0.0136754	CD80/GPR183/BCL3/RIPK2/ASCL2/IL27/NFKBID/PTGER4/PIK3R1/IL6ST/STAT5A/BCL6/MALT1	13
BP	GO:1904064	positive regulation of cation transmembrane transport	18/1054	142/18805	0.126761	2.26161	3.67715	0.000993994	0.0169011	0.0140715	CXCL10/CTSS/ASPH/P2RY6/BAX/P2RX7/FXYD6/P2RX4/BAK1/STIMATE/ATP1B1/TESC/PPP3CA/CXCL11/KCNQ1/KCNMB1/SCN1B/KCNJ2	18
BP	GO:0051924	regulation of calcium ion transport	27/1054	253/18805	0.106719	1.90404	3.52766	0.00101823	0.0172228	0.0143394	CXCL10/ASPH/CXCR4/PML/P2RY6/BAX/CCR1/TRPV2/AHNAK/LILRB2/CCL2/ATP2B1/HES1/P2RX7/P2RX4/BAK1/ORAI1/STIMATE/ATP1B1/PPP3CA/PTGS2/CLIC2/CXCL11/ATG5/TRIM27/CD84/CCL5	27
BP	GO:0002840	regulation of T cell mediated immune response to tumor cell	5/1054	15/18805	0.333333	5.94719	4.67062	0.00102573	0.0172228	0.0143394	IL4I1/CD274/HSPD1/YWHAG/AHR	5
BP	GO:0046007	negative regulation of activated T cell proliferation	5/1054	15/18805	0.333333	5.94719	4.67062	0.00102573	0.0172228	0.0143394	LILRB4/CD274/CASP3/PDCD1LG2/CRTAM	5
BP	GO:0010934	macrophage cytokine production	8/1054	38/18805	0.210526	3.75612	4.14406	0.00102915	0.0172228	0.0143394	LITAF/TLR7/RIPK2/CD36/P2RX7/IRAK3/AXL/MAPKAPK2	8
BP	GO:0010935	regulation of macrophage cytokine production	8/1054	38/18805	0.210526	3.75612	4.14406	0.00102915	0.0172228	0.0143394	LITAF/TLR7/RIPK2/CD36/P2RX7/IRAK3/AXL/MAPKAPK2	8
BP	GO:0007259	cell surface receptor signaling pathway via JAK-STAT	17/1054	131/18805	0.129771	2.31532	3.68113	0.00104317	0.0173404	0.0144373	PARP14/CYP1B1/CD40/NMI/PARP9/GBP7/BCL3/SOCS1/CCL2/HES1/OSM/IL15RA/OCIAD2/CSF2RB/STAT5A/CRLF3/IL31RA	17
BP	GO:0050798	activated T cell proliferation	9/1054	47/18805	0.191489	3.41647	4.04176	0.00104465	0.0173404	0.0144373	IGFBP2/LILRB4/CD274/CASP3/FADD/PPP3CA/PDCD1LG2/CRTAM/BTN3A1	9
BP	GO:0018149	peptide cross-linking	6/1054	22/18805	0.272727	4.86588	4.4209	0.00104925	0.0173404	0.0144373	CSTA/TGM1/THBS1/TGM2/KRT10/F13A1	6
BP	GO:0030449	regulation of complement activation	6/1054	22/18805	0.272727	4.86588	4.4209	0.00104925	0.0173404	0.0144373	SERPING1/CD55/CFH/CR1/CD59/IL1B	6
BP	GO:0034599	cellular response to oxidative stress	27/1054	254/18805	0.106299	1.89654	3.50541	0.00108018	0.0177961	0.0148167	GCH1/HSPA1A/PRDX1/KLF2/CYP1B1/ADPRS/HIF1A/RHOB/ATP13A2/SOD1/PML/AIFM2/NFE2L1/MGST1/FOXO3/CD36/NUDT2/STX4/CAT/EIF2S1/FOXO1/KEAP1/AXL/PXN/MEAK7/PCNA/GLRX2	27
BP	GO:0006898	receptor-mediated endocytosis	29/1054	280/18805	0.103571	1.84788	3.4831	0.00108643	0.0178437	0.0148564	MX1/FCGR1A/CTSL/CLTA/CLU/PPT1/LRP1/CD81/SCARB2/EZR/LILRB4/SORL1/ITGB1/CD36/M6PR/DTNBP1/LDLR/VEGFA/MSR1/CXCL8/GAS7/LDLRAD3/CCDC32/TAMALIN/SNX1/GTF2H2/GRK3/ATAD1/DNAJC13	29
BP	GO:0006091	generation of precursor metabolites and energy	44/1054	484/18805	0.0909091	1.62196	3.37788	0.00110623	0.0181128	0.0150804	MT-ND3/OAS1/MT-CYB/MT-ATP6/MT-CO3/MT-ND2/MT-ND1/IRS2/TKT/IER3/MT-ND5/HIF1A/CXXC5/PTGES3/PFKFB3/AIFM2/GAA/SDHB/MT-ND4L/MT-ATP8/ARL2/ATP5ME/COA6/TEFM/NDUFB1/HMGCL/P2RX7/EIF6/NDUFC2/DDIT4/SLC25A25/WIPI1/CAT/MT-ND6/FBP1/GABARAPL1/SLC2A6/IL6ST/FDX2/POMC/VCP/FDXR/ACAT1/RPE	44
BP	GO:0015732	prostaglandin transport	7/1054	30/18805	0.233333	4.16303	4.22482	0.0011119	0.0181496	0.015111	P2RX7/P2RX4/SLCO3A1/PTGS2/PLA2G4A/SLCO2B1/IL1B	7
MF	GO:0004896	cytokine receptor activity	16/1103	96/18639	0.166667	2.81641	4.47488	0.000152306	0.0184968	0.0162995	CMKLR1/CSF3R/CXCR4/CCR1/CCR5/CD44/IL1R2/IL1RAP/IL15RA/EBI3/IL6ST/CSF2RB/IL1R1/IL13RA1/IL21R/IL31RA	16
BP	GO:0043523	regulation of neuron apoptotic process	27/1054	255/18805	0.105882	1.88911	3.48326	0.00114537	0.0186386	0.0155181	GCH1/CLU/PPT1/SNX6/HIF1A/ATP13A2/SOD1/BAX/MDK/AARS1/CCL2/FOXO3/CASP3/CASP5/BBC3/HIPK2/CASP7/LGMN/CPEB4/PLXND1/IL6ST/AXL/BCL2L11/ADAM8/BCL2L1/BTG2/CASP10	27
BP	GO:0032623	interleukin-2 production	11/1054	67/18805	0.164179	2.92921	3.85469	0.00116286	0.0186938	0.0155641	GBP1/CD80/CR1/EZR/LILRB4/RIPK2/LAG3/PNP/TRIM27/IL1B/MALT1	11
BP	GO:0032663	regulation of interleukin-2 production	11/1054	67/18805	0.164179	2.92921	3.85469	0.00116286	0.0186938	0.0155641	GBP1/CD80/CR1/EZR/LILRB4/RIPK2/LAG3/PNP/TRIM27/IL1B/MALT1	11
BP	GO:0034605	cellular response to heat	11/1054	67/18805	0.164179	2.92921	3.85469	0.00116286	0.0186938	0.0155641	CXCL10/HSPA1A/HSP90AB1/TFEC/THBS1/IER5/PTGS2/EIF2S1/MAPKAPK2/VCP/DAXX	11
BP	GO:0070534	protein K63-linked ubiquitination	11/1054	67/18805	0.164179	2.92921	3.85469	0.00116286	0.0186938	0.0155641	UBE2S/TRIM31/NBN/TRIM21/RIPK2/PARP10/RNF135/TRIM27/PELI1/TRIM5/RNF168	11
BP	GO:0046390	ribose phosphate biosynthetic process	21/1054	180/18805	0.116667	2.08151	3.55267	0.00117443	0.0188228	0.0156715	MT-ND3/MT-ATP6/MT-ND2/MT-ND1/CDA/MT-ND5/ATP5MJ/SDHB/MT-ND4L/MT-ATP8/ATP5ME/NDUFB1/DCK/NUDT2/NDUFC2/GART/NME1/MT-ND6/VCP/RFK/AMPD2	21
BP	GO:0098754	detoxification	20/1054	168/18805	0.119048	2.12399	3.56587	0.00118628	0.0189554	0.0157819	GCH1/PRDX1/SLC39A8/MT1E/SLC11A1/SOD1/MT2A/SELENOW/AIFM2/MTARC1/MGST1/CD36/AKR1A1/CAT/PTGS2/CLIC2/MT1M/RAB29/MT1G/IPCEF1	20
BP	GO:0002294	CD4-positive, alpha-beta T cell differentiation involved in immune response	13/1054	88/18805	0.147727	2.63568	3.74763	0.00119811	0.019087	0.0158914	CD80/GPR183/BCL3/RIPK2/ASCL2/IL27/NFKBID/PTGER4/PIK3R1/IL6ST/STAT5A/BCL6/MALT1	13
BP	GO:0046545	development of primary female sexual characteristics	15/1054	110/18805	0.136364	2.43294	3.67278	0.00121343	0.0192733	0.0160465	RETN/SOD1/BAX/CYP19A1/EREG/NRIP1/FOXO3/CASP3/VEGFA/LHFPL2/BRCA2/ANG/BCL2L1/ARID5B/NOTCH4	15
BP	GO:0001881	receptor recycling	9/1054	48/18805	0.1875	3.34529	3.96433	0.00122278	0.0193638	0.0161219	OPTN/CHMP5/SORL1/LDLR/ECE1/PEX6/PLEKHJ1/AP1AR/RAB29	9
BP	GO:0002181	cytoplasmic translation	20/1054	169/18805	0.118343	2.11143	3.53657	0.00127642	0.0201474	0.0167743	RPS28/RPL34/RPS29/RPS27/RPL37/RPL37A/RPL23/RPS21/PABPC1/RPL21/RPL38/RPL31/RPS25/NCK1/RPL22/AARS1/RPL36A/RPS17/CPEB4/SLBP	20
BP	GO:0031960	response to corticosteroid	19/1054	157/18805	0.121019	2.15917	3.55398	0.00127986	0.0201474	0.0167743	MT-ND3/IL1RN/CYP1B1/AREG/ZFP36L2/IGFBP2/FOSL2/FOXO3/CASP3/PCK2/SGK1/DDIT4/PTGS2/BCL2L11/PCNA/ANXA3/FOSB/KLF9/PDCD7	19
BP	GO:0002287	alpha-beta T cell activation involved in immune response	13/1054	89/18805	0.146067	2.60607	3.70073	0.00133256	0.0208531	0.0173619	CD80/GPR183/BCL3/RIPK2/ASCL2/IL27/NFKBID/PTGER4/PIK3R1/IL6ST/STAT5A/BCL6/MALT1	13
BP	GO:0002293	alpha-beta T cell differentiation involved in immune response	13/1054	89/18805	0.146067	2.60607	3.70073	0.00133256	0.0208531	0.0173619	CD80/GPR183/BCL3/RIPK2/ASCL2/IL27/NFKBID/PTGER4/PIK3R1/IL6ST/STAT5A/BCL6/MALT1	13
BP	GO:0050864	regulation of B cell activation	17/1054	134/18805	0.126866	2.26348	3.57661	0.00134387	0.0209684	0.0174579	IL4I1/CD38/IRS2/CD40/SLAMF8/GPR183/CD81/ZFP36L2/CR1/EXOSC3/CASP3/AKIRIN2/TNIP2/PELI1/BCL6/AHR/CD22	17
BP	GO:0070664	negative regulation of leukocyte proliferation	14/1054	100/18805	0.14	2.49782	3.65944	0.00134834	0.0209763	0.0174645	IL4I1/IDO1/CD80/LILRB2/CR1/LILRB4/CD274/CCL8/CASP3/PDCD1LG2/CRTAM/PELI1/BCL6/SDC4	14
BP	GO:1901136	carbohydrate derivative catabolic process	27/1054	258/18805	0.104651	1.86714	3.4174	0.00136181	0.0210902	0.0175593	NAGK/CTSL/IER3/CDA/HIF1A/FBXO6/PFKFB3/CD44/SCARB2/AMDHD2/ARL2/APOBEC3G/DPYD/M6PR/P2RX7/EIF6/DDIT4/AOAH/NEU1/FBP1/NT5C/SLC2A6/ENPP4/PNP/RENBP/ENTPD5/HYAL2	27
BP	GO:0032607	interferon-alpha production	7/1054	31/18805	0.225806	4.02874	4.11243	0.00136758	0.0210902	0.0175593	IFIH1/IRF7/NMI/TLR7/RIPK2/HSPD1/RIGI	7
BP	GO:0032647	regulation of interferon-alpha production	7/1054	31/18805	0.225806	4.02874	4.11243	0.00136758	0.0210902	0.0175593	IFIH1/IRF7/NMI/TLR7/RIPK2/HSPD1/RIGI	7
MF	GO:0000049	tRNA binding	14/1103	80/18639	0.175	2.95723	4.39979	0.00022887	0.0212914	0.0187621	SSB/EIF1AY/IFIT5/AARS1/TRMT1L/EIF1AX/TARS1/MTRES1/SLFN13/CTU1/YARS1/RARS1/SLFN11/YARS2	14
MF	GO:0023023	MHC protein complex binding	9/1103	37/18639	0.243243	4.11044	4.74968	0.000237509	0.0212914	0.0187621	HLA-DRB5/HSPA8/HSP90AB1/HLA-DQA1/CD81/LILRB2/HLA-DQB1/ATP1B1/HLA-DQA2	9
MF	GO:0003950	NAD+ poly-ADP-ribosyltransferase activity	7/1103	23/18639	0.304348	5.14301	4.98607	0.000264207	0.0212914	0.0187621	PARP14/PARP9/PARP12/PARP10/PARP8/PARP15/PARP11	7
MF	GO:1990404	NAD+-protein mono-ADP-ribosyltransferase activity	7/1103	23/18639	0.304348	5.14301	4.98607	0.000264207	0.0212914	0.0187621	PARP14/PARP9/PARP12/PARP10/PARP8/PARP15/PARP11	7
MF	GO:0004518	nuclease activity	26/1103	209/18639	0.124402	2.1022	4.01877	0.000272716	0.0212914	0.0187621	ISG20/RNASE2/RNASE6/HELZ2/AEN/ENPP2/EXOSC9/EXOSC3/N4BP1/XRN1/DNASE2/PLD3/RNASEL/NME1/RPP25/DICER1/MGME1/ELAC2/SLFN12/ANG/APEX2/SLFN13/ENDOD1/TATDN3/SLFN11/G3BP1	26
BP	GO:0098883	synapse pruning	5/1054	16/18805	0.3125	5.57549	4.46148	0.00142357	0.02189	0.0182252	C1QC/C1QA/C1QB/ITGB1/PLXNC1	5
CC	GO:0097136	Bcl-2 family protein complex	4/1110	10/19880	0.4	7.16396	4.74119	0.00154722	0.0219489	0.0185969	BAX/BAK1/BCL2L11/BCL2L1	4
BP	GO:0009636	response to toxic substance	28/1054	272/18805	0.102941	1.83663	3.38672	0.00143813	0.02205	0.0183584	MT-CYB/GCH1/PRDX1/CYP1B1/SLC39A8/MT1E/SLC11A1/SOD1/MT2A/BAX/SELENOW/AIFM2/MTARC1/CNP/MGST1/CD36/BAK1/AKR1A1/CAT/PTGS2/CLIC2/MT1M/CCL5/RAB29/AHR/MT1G/IPCEF1/ABTB2	28
BP	GO:0070269	pyroptotic inflammatory response	8/1054	40/18805	0.2	3.56831	3.96221	0.00146549	0.0224046	0.0186537	GBP1/GBP5/ZBP1/AIM2/GBP3/TRIM21/CASP3/NLRC4	8
BP	GO:0097696	cell surface receptor signaling pathway via STAT	19/1054	159/18805	0.119497	2.13201	3.49293	0.00148732	0.0226731	0.0188772	PARP14/CYP1B1/CD40/NMI/PARP9/GBP7/BCL3/SOCS1/CCL2/HES1/OSM/IL15RA/OCIAD2/IL6ST/CSF2RB/STAT5A/CCL5/CRLF3/IL31RA	19
BP	GO:0051098	regulation of binding	23/1054	209/18805	0.110048	1.96342	3.41283	0.00155269	0.0236018	0.0196504	IFIT1/IFIT2/IFI16/PARP9/LRP1/BAX/RAN/BCL3/TRIM21/RIPK2/HES1/PLAUR/H1-0/DPH3/HIPK2/NME1/CLIC2/STMN1/GTF2B/DNAJB2/JUN/CEBPG/MED25	23
BP	GO:0006868	glutamine transport	4/1054	10/18805	0.4	7.13662	4.72979	0.00156905	0.0236472	0.0196882	SLC38A5/SLC38A7/SLC1A5/SLC1A4	4
BP	GO:0019371	cyclooxygenase pathway	4/1054	10/18805	0.4	7.13662	4.72979	0.00156905	0.0236472	0.0196882	TBXAS1/PTGES3/CBR1/PTGS2	4
BP	GO:0019835	cytolysis	4/1054	10/18805	0.4	7.13662	4.72979	0.00156905	0.0236472	0.0196882	GBP1/GBP5/GBP7/GBP3	4
CC	GO:0033116	endoplasmic reticulum-Golgi intermediate compartment membrane	12/1110	81/19880	0.148148	2.65332	3.6258	0.00172565	0.0239238	0.0202702	TAP1/CTSC/AREG/ZDHHC20/CD55/TAP2/F5/GOSR2/CD59/SLC35C2/NAT8B/YIF1A	12
BP	GO:0006809	nitric oxide biosynthetic process	12/1054	80/18805	0.15	2.67623	3.66102	0.00159553	0.0239782	0.0199638	GCH1/KLF2/HSP90AB1/CLU/CYP1B1/DDAH2/CD47/MTARC1/CD36/P2RX4/PTGS2/IL1B	12
BP	GO:0048608	reproductive structure development	31/1054	314/18805	0.0987261	1.76143	3.31549	0.00162092	0.0242909	0.0202241	TNFSF10/HESX1/RETN/CYP1B1/H3-3A/PSAP/SOD1/NASP/BAX/BASP1/CYP19A1/EREG/NRIP1/ALOX15B/FOXO3/CASP3/CDKN1C/VEGFA/TFPT/BAK1/FKBP4/AXL/BRCA2/HMGB2/EAF2/BCL2L11/ANG/BCL2L1/ARID5B/REC8/NOTCH4	31
CC	GO:0001650	fibrillar center	18/1110	150/19880	0.12	2.14919	3.43558	0.00179321	0.024308	0.0205957	RSAD2/KLF6/SP140/EZR/NRIP1/SAMD4A/KDM5D/HERC4/CD2BP2/DDX46/TRIM27/SNAI1/AKNA/LEO1/APEX2/NFKBIE/USO1/MALT1	18
BP	GO:0010575	positive regulation of vascular endothelial growth factor production	7/1054	32/18805	0.21875	3.90284	4.00466	0.00166694	0.0248403	0.0206815	C3AR1/CYP1B1/HIF1A/PTGS2/IL6ST/IL1B/SULF2	7
BP	GO:0036336	dendritic cell migration	7/1054	32/18805	0.21875	3.90284	4.00466	0.00166694	0.0248403	0.0206815	SLAMF8/CXCR4/GPR183/CCR1/CCR5/CCL5/TRPM4	7
BP	GO:1990748	cellular detoxification	16/1054	125/18805	0.128	2.28372	3.5089	0.00167276	0.0248571	0.0206955	GCH1/PRDX1/SLC39A8/SLC11A1/SOD1/SELENOW/AIFM2/MTARC1/MGST1/CD36/AKR1A1/CAT/PTGS2/CLIC2/RAB29/IPCEF1	16
BP	GO:0009612	response to mechanical stimulus	24/1054	223/18805	0.107623	1.92017	3.36827	0.00168369	0.0249496	0.0207726	CXCL10/RETN/CD40/THBS1/CXCR4/MAP3K2/MDK/PKD2L1/IGFBP2/TLR7/TUBA1A/JUP/P2RX7/CASP5/FADD/BAK1/PTGS2/PTGER4/KCNQ1/ABHD12/IL1B/BTG2/FOSB/KCNJ2	24
BP	GO:0070542	response to fatty acid	10/1054	60/18805	0.166667	2.97359	3.73099	0.0017105	0.0252764	0.0210446	TBXAS1/FOXO3/CD36/HES1/LDLR/CAT/FFAR2/PTGS2/FOXO1/DGAT2	10
BP	GO:0090199	regulation of release of cytochrome c from mitochondria	8/1054	41/18805	0.195122	3.48128	3.8756	0.0017327	0.0255333	0.0212585	TNFSF10/CLU/BAX/PLAUR/BAK1/BBC3/BCL2L11/BCL2L1	8
CC	GO:0045334	clathrin-coated endocytic vesicle	13/1110	93/19880	0.139785	2.50354	3.53421	0.00193881	0.0257103	0.0217839	HLA-DRB5/FCGR1A/CLTA/AREG/HLA-DQA1/EREG/SCARB2/M6PR/HLA-DQB1/LDLR/HLA-DQA2/HBEGF/MYO1E	13
CC	GO:0014704	intercalated disc	9/1110	52/19880	0.173077	3.09979	3.68693	0.00214079	0.027276	0.0231105	VAMP5/YWHAH/ITGB1/JUP/ACTN1/ATP1B1/DSC2/SCN1B/KCNJ2	9
CC	GO:0035580	specific granule lumen	10/1110	62/19880	0.16129	2.8887	3.62205	0.00214631	0.027276	0.0231105	LYZ/RETN/QPCT/JUP/KPNB1/OSCAR/NEU1/DOCK2/LRG1/NIT2	10
BP	GO:0030218	erythrocyte differentiation	17/1054	138/18805	0.123188	2.19787	3.44149	0.00185618	0.0272771	0.0227104	ISG15/CHMP5/HSPA1A/KLF2/HIF1A/SELENOW/FOXO3/CASP3/DNASE2/VEGFA/HIPK2/LYAR/SLC1A5/KCNQ1/HMGB2/BCL6/CEBPG	17
BP	GO:0006878	intracellular copper ion homeostasis	5/1054	17/18805	0.294118	5.24752	4.26927	0.00192441	0.0280467	0.0233512	ATOX1/MT2A/SLC31A2/SCO1/COX19	5
BP	GO:0016075	rRNA catabolic process	5/1054	17/18805	0.294118	5.24752	4.26927	0.00192441	0.0280467	0.0233512	EXOSC9/PELO/XRN1/SLFN12/SLFN13	5
BP	GO:0044790	suppression of viral release by host	5/1054	17/18805	0.294118	5.24752	4.26927	0.00192441	0.0280467	0.0233512	PML/TRIM21/TRIM26/TRIM27/TRIM5	5
BP	GO:0001960	negative regulation of cytokine-mediated signaling pathway	14/1054	104/18805	0.134615	2.40175	3.49292	0.0019729	0.0285734	0.0237897	ISG15/OAS1/IL1RN/OAS3/USP18/PARP14/NR1H3/IL1R2/IRAK3/DICER1/IL6ST/STAP1/PADI2/CCL5	14
BP	GO:0009408	response to heat	14/1054	104/18805	0.134615	2.40175	3.49292	0.0019729	0.0285734	0.0237897	CXCL10/DNAJA1/HSPB1/HSPA1A/HSP90AB1/TFEC/THBS1/SOD1/IER5/PTGS2/EIF2S1/MAPKAPK2/VCP/DAXX	14
BP	GO:0061458	reproductive system development	31/1054	318/18805	0.0974843	1.73927	3.2398	0.00197671	0.0285734	0.0237897	TNFSF10/HESX1/RETN/CYP1B1/H3-3A/PSAP/SOD1/NASP/BAX/BASP1/CYP19A1/EREG/NRIP1/ALOX15B/FOXO3/CASP3/CDKN1C/VEGFA/TFPT/BAK1/FKBP4/AXL/BRCA2/HMGB2/EAF2/BCL2L11/ANG/BCL2L1/ARID5B/REC8/NOTCH4	31
BP	GO:0032945	negative regulation of mononuclear cell proliferation	13/1054	93/18805	0.139785	2.49398	3.51933	0.00200213	0.0288622	0.0240302	IL4I1/IDO1/CD80/LILRB2/CR1/LILRB4/CD274/CASP3/PDCD1LG2/CRTAM/PELI1/BCL6/SDC4	13
BP	GO:0042326	negative regulation of phosphorylation	24/1054	226/18805	0.106195	1.89468	3.29719	0.00201435	0.0288934	0.0240561	WARS1/DNAJA1/HSPB1/IRS2/PARP14/SNX6/RGS2/NCK1/MIDN/SOCS1/DYNLL1/LILRB4/CDKN2D/PREX1/CDKN1C/RASSF2/IRAK3/HEG1/TRIM27/PDCD4/STAP1/YWHAG/IL1B/HYAL2	24
BP	GO:0045444	fat cell differentiation	26/1054	252/18805	0.103175	1.8408	3.27429	0.00202128	0.0288934	0.0240561	ATF5/CMKLR1/RETN/RGS2/ZBTB16/ZFP36L2/SOCS1/FOSL2/OSBPL8/HES1/VEGFA/INSIG1/WDFY2/RNASEL/FFAR2/PTGS2/LRG1/FOXO1/SLC39A13/SYAP1/BBS12/TBL1X/ARID5B/SAV1/NOC3L/TRPM4	26
BP	GO:0051090	regulation of DNA-binding transcription factor activity	32/1054	332/18805	0.0963855	1.71967	3.22379	0.00202255	0.0288934	0.0240561	HSPA1A/CMKLR1/CLU/CYP1B1/TRIM31/RBCK1/AIM2/S100A12/BCL3/TRIM21/RIPK2/PARP10/JUP/HES1/NLRC4/SGK1/IRAK3/SLCO3A1/TRIM26/HIPK2/TRADD/ADORA3/RGCC/TRIM27/TRIM14/TRIM5/IL1B/ARID5B/ANXA3/CEBPG/PSMA6/MALT1	32
BP	GO:0002691	regulation of cellular extravasation	8/1054	42/18805	0.190476	3.39839	3.79164	0.00203697	0.0288934	0.0240561	GCNT1/CD47/MDK/FADD/FUT4/PTGER4/IL1R1/ADAM8	8
BP	GO:0044319	wound healing, spreading of cells	8/1054	42/18805	0.190476	3.39839	3.79164	0.00203697	0.0288934	0.0240561	CD44/CD151/ITGB1/HBEGF/ACVRL1/LRG1/ARHGAP24/RHOC	8
BP	GO:0090505	epiboly involved in wound healing	8/1054	42/18805	0.190476	3.39839	3.79164	0.00203697	0.0288934	0.0240561	CD44/CD151/ITGB1/HBEGF/ACVRL1/LRG1/ARHGAP24/RHOC	8
BP	GO:0001919	regulation of receptor recycling	6/1054	25/18805	0.24	4.28197	4.00121	0.00215622	0.0301814	0.0251284	OPTN/CHMP5/LDLR/ECE1/AP1AR/RAB29	6
BP	GO:0032727	positive regulation of interferon-alpha production	6/1054	25/18805	0.24	4.28197	4.00121	0.00215622	0.0301814	0.0251284	IFIH1/IRF7/TLR7/RIPK2/HSPD1/RIGI	6
BP	GO:0043101	purine-containing compound salvage	6/1054	25/18805	0.24	4.28197	4.00121	0.00215622	0.0301814	0.0251284	NAMPT/PARP9/PARP10/DCK/PNP/AMPD2	6
BP	GO:0071450	cellular response to oxygen radical	6/1054	25/18805	0.24	4.28197	4.00121	0.00215622	0.0301814	0.0251284	GCH1/PRDX1/ADPRS/SOD1/CD36/GLRX2	6
BP	GO:0071451	cellular response to superoxide	6/1054	25/18805	0.24	4.28197	4.00121	0.00215622	0.0301814	0.0251284	GCH1/PRDX1/ADPRS/SOD1/CD36/GLRX2	6
BP	GO:0050856	regulation of T cell receptor signaling pathway	9/1054	52/18805	0.173077	3.08796	3.67386	0.00219532	0.0306218	0.0254952	GBP1/NCK1/CD81/EZR/NECTIN2/LILRB4/RAB29/TESPA1/MALT1	9
BP	GO:0070098	chemokine-mediated signaling pathway	12/1054	83/18805	0.144578	2.5795	3.51412	0.0021998	0.0306218	0.0254952	CXCL10/CMKLR1/HIF1A/CXCR4/CCR1/CCR5/CCL2/CCL8/CXCL11/STAT5A/PADI2/CCL5	12
BP	GO:0032731	positive regulation of interleukin-1 beta production	10/1054	62/18805	0.16129	2.87767	3.60852	0.002205	0.0306218	0.0254952	HSPB1/IFI16/GBP5/AIM2/TMEM106A/RIPK2/CD36/P2RX7/NLRC4/MALT1	10
MF	GO:0038187	pattern recognition receptor activity	10/1103	48/18639	0.208333	3.52051	4.38511	0.000420646	0.0306511	0.0270099	FCN1/IFIH1/CLEC4E/AIM2/TLR7/CD36/CLEC4D/RIGI/TRIM5/CLEC4A	10
BP	GO:0032635	interleukin-6 production	20/1054	177/18805	0.112994	2.016	3.30925	0.00223177	0.0307964	0.0256405	IFIH1/KLF2/SCIMP/CD47/LILRB2/TMEM106A/EREG/TLR7/LILRB4/RIPK2/CD36/P2RX7/AKIRIN2/IRAK3/HSPD1/IL1RAP/MAPKAPK2/RIGI/IL1B/HYAL2	20
BP	GO:0032675	regulation of interleukin-6 production	20/1054	177/18805	0.112994	2.016	3.30925	0.00223177	0.0307964	0.0256405	IFIH1/KLF2/SCIMP/CD47/LILRB2/TMEM106A/EREG/TLR7/LILRB4/RIPK2/CD36/P2RX7/AKIRIN2/IRAK3/HSPD1/IL1RAP/MAPKAPK2/RIGI/IL1B/HYAL2	20
BP	GO:0010959	regulation of metal ion transport	37/1054	403/18805	0.0918114	1.63806	3.15511	0.00223499	0.0307964	0.0256405	CXCL10/YWHAH/ASPH/CXCR4/PML/P2RY6/BAX/CCR1/TRPV2/SLC31A2/AHNAK/LILRB2/CCL2/ATP2B1/ITGB1/HES1/P2RX7/FXYD6/P2RX4/BAK1/ORAI1/STIMATE/ATP1B1/TESC/PPP3CA/PTGS2/CLIC2/CXCL11/ATG5/KCNQ1/KCNAB2/TRIM27/CD84/CCL5/KCNMB1/SCN1B/KCNJ2	37
BP	GO:1902600	proton transmembrane transport	21/1054	190/18805	0.110526	1.97196	3.28117	0.00230444	0.0314931	0.0262205	MT-ND3/MT-CYB/MT-ATP6/MT-CO3/MT-ND2/MT-ND1/MT-ND5/SLC11A1/ATP6AP2/MT-ND4L/MT-ATP8/ATP5ME/NDUFB1/NDUFC2/SLC46A1/CYB5A/ATP1B1/MT-ND6/ATP6V1C1/TMCO3/SLC25A22	21
BP	GO:0039531	regulation of cytoplasmic pattern recognition receptor signaling pathway	16/1054	129/18805	0.124031	2.21291	3.36833	0.00232242	0.0314931	0.0262205	RSAD2/HSPA8/OASL/HSPA1A/IFI16/NAGK/TRIM31/GBP5/PPT1/DHX58/TASL/CD36/P2RX7/DDX60/UFD1/PELI1	16
BP	GO:0001909	leukocyte mediated cytotoxicity	18/1054	153/18805	0.117647	2.09901	3.32596	0.00232676	0.0314931	0.0262205	PRDX1/CTSC/FCGR1A/FCGR3B/SLAMF7/TREM1/FCGR3A/NECTIN2/TAP2/P2RX7/LAG3/FADD/RNF19B/PIK3R1/CRTAM/POMC/STAP1/CEBPG	18
BP	GO:0031348	negative regulation of defense response	30/1054	308/18805	0.0974026	1.73781	3.18131	0.0023444	0.0314931	0.0262205	ISG15/OAS1/OAS3/IFI16/USP18/PARP14/IER3/SLC39A8/NMI/SERPING1/SLAMF8/SOD1/DHX58/MDK/TNFAIP8L2/CYP19A1/NR1H3/CR1/NECTIN2/TRIM21/TRAFD1/LDLR/AOAH/IRAK3/PTGER4/LYAR/ATG5/FURIN/AHR/NR1D2	30
BP	GO:0006399	tRNA metabolic process	22/1054	203/18805	0.108374	1.93357	3.25873	0.00235483	0.0314931	0.0262205	SSB/WARS1/RTCB/AARS1/EXOSC9/TRMT1L/EXOSC3/TRMT6/DPH3/RPP25/DICER1/TARS1/ELAC2/ANG/FAM98A/SLFN13/DTWD1/CTU1/URM1/YARS1/RARS1/YARS2	22
BP	GO:0002645	positive regulation of tolerance induction	4/1054	11/18805	0.363636	6.48784	4.43631	0.00235678	0.0314931	0.0262205	IDO1/LILRB2/LILRB4/IRAK3	4
BP	GO:0034154	toll-like receptor 7 signaling pathway	4/1054	11/18805	0.363636	6.48784	4.43631	0.00235678	0.0314931	0.0262205	RSAD2/SCIMP/TLR7/TASL	4
BP	GO:0045625	regulation of T-helper 1 cell differentiation	4/1054	11/18805	0.363636	6.48784	4.43631	0.00235678	0.0314931	0.0262205	CD80/RIPK2/ASCL2/IL27	4
BP	GO:0046495	nicotinamide riboside metabolic process	4/1054	11/18805	0.363636	6.48784	4.43631	0.00235678	0.0314931	0.0262205	NAMPT/PARP9/PARP10/PNP	4
BP	GO:0070213	protein auto-ADP-ribosylation	4/1054	11/18805	0.363636	6.48784	4.43631	0.00235678	0.0314931	0.0262205	PARP12/PARP10/PARP8/PARP11	4
BP	GO:0070637	pyridine nucleoside metabolic process	4/1054	11/18805	0.363636	6.48784	4.43631	0.00235678	0.0314931	0.0262205	NAMPT/PARP9/PARP10/PNP	4
BP	GO:0097278	complement-dependent cytotoxicity	4/1054	11/18805	0.363636	6.48784	4.43631	0.00235678	0.0314931	0.0262205	CD55/CFH/CR1/CD59	4
BP	GO:0008585	female gonad development	14/1054	106/18805	0.132075	2.35643	3.41252	0.00236537	0.0315284	0.0262499	RETN/SOD1/BAX/CYP19A1/EREG/NRIP1/FOXO3/CASP3/VEGFA/BRCA2/ANG/BCL2L1/ARID5B/NOTCH4	14
BP	GO:0043094	metabolic compound salvage	8/1054	43/18805	0.186047	3.31936	3.71019	0.00238173	0.0315877	0.0262993	NAMPT/CDA/PARP9/PARP10/DCK/PNP/AMPD2/ADI1	8
BP	GO:0090504	epiboly	8/1054	43/18805	0.186047	3.31936	3.71019	0.00238173	0.0315877	0.0262993	CD44/CD151/ITGB1/HBEGF/ACVRL1/LRG1/ARHGAP24/RHOC	8
BP	GO:0002418	immune response to tumor cell	7/1054	34/18805	0.205882	3.67326	3.80164	0.00241634	0.0319667	0.0266149	IL4I1/NECTIN2/CD274/HSPD1/CRTAM/YWHAG/AHR	7
BP	GO:0071677	positive regulation of mononuclear cell migration	13/1054	95/18805	0.136842	2.44148	3.43215	0.00242875	0.032051	0.026685	CXCL10/C3AR1/CMKLR1/THBS1/CD47/CCR1/MDK/ASCL2/P2RX4/FADD/LGMN/ADAM8/CCL5	13
BP	GO:0062207	regulation of pattern recognition receptor signaling pathway	21/1054	191/18805	0.109948	1.96164	3.25493	0.00245619	0.0322028	0.0268115	IFI35/RSAD2/IRF7/HSPA8/OASL/HSPA1A/IFI16/NAGK/TRIM31/GBP5/PPT1/DHX58/NR1H3/TASL/CD36/P2RX7/IRAK3/DDX60/PIK3R1/UFD1/PELI1	21
BP	GO:0030100	regulation of endocytosis	30/1054	309/18805	0.0970874	1.73219	3.16226	0.00246152	0.0322028	0.0268115	FCN1/FCGR1A/CLU/PPT1/SLC11A1/LRP1/SOD1/CD47/PRTN3/NR1H3/TGM2/CD151/CCL2/C2/CD36/DTNBP1/VEGFA/DOCK2/PPP3CA/IL15RA/CCDC32/LYAR/ATG5/AXL/SCAMP5/TAMALIN/STAP1/ZFYVE16/ATAD1/CD22	30
BP	GO:0051402	neuron apoptotic process	30/1054	309/18805	0.0970874	1.73219	3.16226	0.00246152	0.0322028	0.0268115	GCH1/CLU/PPT1/SNX6/HIF1A/ATP13A2/SOD1/BAX/MDK/AARS1/CCL2/TUBA1A/FOXO3/CASP3/CASP5/FADD/BBC3/HIPK2/CASP7/LGMN/CPEB4/PLXND1/IL6ST/AXL/BCL2L11/ADAM8/BCL2L1/DAXX/BTG2/CASP10	30
BP	GO:0035967	cellular response to topologically incorrect protein	15/1054	118/18805	0.127119	2.26799	3.36684	0.00246453	0.0322028	0.0268115	OPTN/HSPA1A/NCK1/BAX/AKIRIN2/BAK1/BBC3/HSPD1/PARP8/EIF2S1/PIK3R1/UFD1/VCP/BCL2L11/DAXX	15
BP	GO:0043370	regulation of CD4-positive, alpha-beta T cell differentiation	10/1054	63/18805	0.15873	2.83199	3.54912	0.00249209	0.0324829	0.0270446	CD80/SOCS1/RIPK2/ASCL2/IL27/RUNX3/NFKBID/STAT5A/BCL6/MALT1	10
BP	GO:0019083	viral transcription	9/1054	53/18805	0.169811	3.0297	3.60562	0.00251538	0.0325469	0.0270979	TRIM31/TRIM21/PSMC3/GTF2B/TRIM27/JUN/TRIM14/CCL5/RRP1B	9
BP	GO:0140353	lipid export from cell	9/1054	53/18805	0.169811	3.0297	3.60562	0.00251538	0.0325469	0.0270979	RETN/CYP19A1/P2RX7/P2RX4/PTGS2/PLA2G4A/KCNQ1/POMC/IL1B	9
BP	GO:0032102	negative regulation of response to external stimulus	40/1054	448/18805	0.0892857	1.593	3.09545	0.00251541	0.0325469	0.0270979	ISG15/OAS1/OAS3/IFI16/USP18/PARP14/IER3/SLC39A8/NMI/SERPING1/THBS1/SLAMF8/GRIN3A/SOD1/DHX58/MDK/TNFAIP8L2/CYP19A1/NR1H3/THBD/CR1/SERPINB2/CCL2/NECTIN2/TRIM21/TRAFD1/PLAUR/LDLR/AOAH/IRAK3/RTCA/PTGER4/LYAR/ATG5/STAP1/PADI2/FURIN/PTPRO/AHR/NR1D2	40
BP	GO:0002424	T cell mediated immune response to tumor cell	5/1054	18/18805	0.277778	4.95599	4.09163	0.00254279	0.0327416	0.02726	IL4I1/CD274/HSPD1/YWHAG/AHR	5
BP	GO:0002827	positive regulation of T-helper 1 type immune response	5/1054	18/18805	0.277778	4.95599	4.09163	0.00254279	0.0327416	0.02726	SLC11A1/RIPK2/PLA2G4A/IL1R1/IL1B	5
BP	GO:0008637	apoptotic mitochondrial changes	14/1054	107/18805	0.130841	2.33441	3.37301	0.00258451	0.0331981	0.0276401	IFIT2/TNFSF10/HSPA1A/CLU/IER3/BAX/AIFM2/PLAUR/BAK1/BBC3/HSPD1/PPM1K/BCL2L11/BCL2L1	14
BP	GO:0051348	negative regulation of transferase activity	19/1054	167/18805	0.113772	2.02988	3.25745	0.00262582	0.0336473	0.0280141	WARS1/DNAJA1/HSPB1/IRS2/RPL23/SNX6/RGS2/MIDN/LILRB4/PREX1/CDKN1C/TINF2/IRAK3/HEG1/TRIM27/PDCD4/YWHAG/IL1B/HYAL2	19
MF	GO:0016655	oxidoreductase activity, acting on NAD(P)H, quinone or similar compound as acceptor	11/1103	58/18639	0.189655	3.20488	4.21781	0.00051733	0.0339123	0.0298838	MT-ND3/MT-ND2/MT-ND1/MT-ND5/CBR1/AIFM2/MT-ND4L/NDUFB1/NDUFC2/NQO2/MT-ND6	11
MF	GO:0005525	GTP binding	39/1103	378/18639	0.103175	1.74349	3.66254	0.000527456	0.0339123	0.0298838	MX1/GBP1/GIMAP7/GCH1/TUBA1B/GBP5/RTCB/GIMAP8/RHOB/RAB10/GIMAP4/RAN/GBP7/GBP3/TGM2/GBP4/TUBA1A/RRAS/ARL2/TUBA1C/GPN3/NUDT2/PCK2/SEPTIN4/GIMAP6/FKBP4/SRP54/NME1/RAB39A/GSPT1/RRAGD/RIGI/TUBG1/RAB29/ARFRP1/MRAS/ARF5/RHOC/ARL13B	39
BP	GO:0009435	NAD biosynthetic process	6/1054	26/18805	0.230769	4.11728	3.87579	0.00267192	0.0341555	0.0284372	NAMPT/IDO1/PARP9/PARP10/KMO/NMRK1	6
MF	GO:0019887	protein kinase regulator activity	29/1103	255/18639	0.113725	1.92179	3.71708	0.000571273	0.0346889	0.0305681	CXCL10/HSPB1/HSP90AB1/AREG/NCK1/SOCS1/EREG/NBN/LILRB4/CDKN2D/CASP3/CDKN1C/VEGFA/CCNY/PARP8/MOB3C/TESC/HBEGF/RGCC/IL6ST/SH3BP5/STAP1/YWHAG/CCL5/DAXX/SAV1/CKS1B/HYAL2/MOB2	29
BP	GO:0045429	positive regulation of nitric oxide biosynthetic process	8/1054	44/18805	0.181818	3.24392	3.63111	0.00277058	0.0352468	0.0293458	KLF2/HSP90AB1/CLU/DDAH2/CD36/P2RX4/PTGS2/IL1B	8
BP	GO:0046006	regulation of activated T cell proliferation	8/1054	44/18805	0.181818	3.24392	3.63111	0.00277058	0.0352468	0.0293458	IGFBP2/LILRB4/CD274/CASP3/FADD/PPP3CA/PDCD1LG2/CRTAM	8
CC	GO:0030669	clathrin-coated endocytic vesicle membrane	11/1110	75/19880	0.146667	2.62679	3.43242	0.00286824	0.0357067	0.0302536	HLA-DRB5/FCGR1A/AREG/HLA-DQA1/EREG/SCARB2/M6PR/HLA-DQB1/LDLR/HLA-DQA2/HBEGF	11
BP	GO:0045137	development of primary sexual characteristics	25/1054	245/18805	0.102041	1.82057	3.15023	0.00282772	0.0358877	0.0298794	TNFSF10/HESX1/RETN/CYP1B1/H3-3A/SOD1/NASP/BAX/BASP1/CYP19A1/EREG/NRIP1/FOXO3/CASP3/VEGFA/TFPT/LHFPL2/BRCA2/HMGB2/BCL2L11/ANG/BCL2L1/ARID5B/REC8/NOTCH4	25
BP	GO:0071356	cellular response to tumor necrosis factor	23/1054	219/18805	0.105023	1.87377	3.16928	0.00284412	0.0359407	0.0299236	GBP1/HSPA1A/KLF2/CYP1B1/CD40/THBS1/AIM2/TIFA/EIF5A/GBP3/ZFP36L2/CCL2/FOXO3/HES1/PCK2/CXCL8/TRADD/DICER1/MAPKAPK2/CCL5/FCAR/ULK1/HYAL2	23
BP	GO:0010721	negative regulation of cell development	28/1054	285/18805	0.0982456	1.75285	3.12066	0.00284545	0.0359407	0.0299236	DYNLT1/YWHAH/C1QC/MDK/SOCS1/CR1/LILRB4/SORL1/HOOK3/RFLNB/HES1/TCTA/TSC22D1/ASCL2/LDLR/LAG3/VEGFA/SPART/PPP3CA/RUNX3/DICER1/PIK3R1/STAT5A/MYC/IL1B/BTG2/BCL6/ULK1	28
BP	GO:0002548	monocyte chemotaxis	9/1054	54/18805	0.166667	2.97359	3.53896	0.00287133	0.0360774	0.0300374	CXCL10/SLAMF8/S100A12/CCR1/CCL2/LGMN/PTPRO/CCL5/FLT1	9
BP	GO:0001556	oocyte maturation	7/1054	35/18805	0.2	3.56831	3.70581	0.00287667	0.0360774	0.0300374	H3-3A/EREG/FOXO3/BRCA2/ANG/REC8/CDC25B	7
BP	GO:0006882	intracellular zinc ion homeostasis	7/1054	35/18805	0.2	3.56831	3.70581	0.00287667	0.0360774	0.0300374	SLC39A8/MT1E/ATP13A2/MT2A/SLC39A13/MT1M/MT1G	7
BP	GO:0051092	positive regulation of NF-kappaB transcription factor activity	15/1054	120/18805	0.125	2.23019	3.29421	0.00290558	0.036354	0.0302677	HSPA1A/CLU/RBCK1/AIM2/S100A12/RIPK2/NLRC4/IRAK3/SLCO3A1/TRADD/TRIM14/TRIM5/IL1B/PSMA6/MALT1	15
BP	GO:0033673	negative regulation of kinase activity	17/1054	144/18805	0.118056	2.10629	3.24727	0.00292541	0.036516	0.0304025	WARS1/DNAJA1/HSPB1/IRS2/SNX6/RGS2/MIDN/LILRB4/PREX1/CDKN1C/IRAK3/HEG1/TRIM27/PDCD4/YWHAG/IL1B/HYAL2	17
BP	GO:0043112	receptor metabolic process	11/1054	75/18805	0.146667	2.61676	3.41855	0.00295045	0.0366561	0.0305191	OPTN/CHMP5/SORL1/LDLR/ECE1/LGMN/PEX6/PLEKHJ1/AP1AR/FURIN/RAB29	11
BP	GO:0071496	cellular response to external stimulus	11/1054	75/18805	0.146667	2.61676	3.41855	0.00295045	0.0366561	0.0305191	CDA/CD40/MAP3K2/TLR7/CASP5/FADD/BAK1/PTGS2/PTGER4/IL1B/KCNJ2	11
BP	GO:0008625	extrinsic apoptotic signaling pathway via death domain receptors	12/1054	86/18805	0.139535	2.48952	3.37356	0.00297921	0.0369269	0.0307446	TNFSF10/THBS1/BAX/RNF34/FADD/STX4/TRADD/PIK3R1/BEX3/HMGB2/BCL2L1/DAXX	12
BP	GO:0051851	host-mediated perturbation of symbiont process	14/1054	109/18805	0.12844	2.29158	3.29528	0.00307299	0.0379121	0.0315649	FCN1/LY6E/TRIM31/ZDHHC20/CCL8/APOBEC3H/PSMC3/TRIM26/EEA1/JUN/TRIM5/CCL5/RAB29/RRP1B	14
BP	GO:0060761	negative regulation of response to cytokine stimulus	14/1054	109/18805	0.12844	2.29158	3.29528	0.00307299	0.0379121	0.0315649	ISG15/OAS1/IL1RN/OAS3/USP18/PARP14/NR1H3/IL1R2/IRAK3/DICER1/IL6ST/STAP1/PADI2/CCL5	14
BP	GO:0009152	purine ribonucleotide biosynthetic process	18/1054	157/18805	0.11465	2.04553	3.20556	0.00308743	0.0379726	0.0316153	MT-ND3/MT-ATP6/MT-ND2/MT-ND1/MT-ND5/ATP5MJ/SDHB/MT-ND4L/MT-ATP8/ATP5ME/NDUFB1/NUDT2/NDUFC2/GART/NME1/MT-ND6/VCP/AMPD2	18
BP	GO:0071248	cellular response to metal ion	20/1054	182/18805	0.10989	1.96061	3.17316	0.00309221	0.0379726	0.0316153	HESX1/SLC39A8/ASPH/MT1E/ATP13A2/SLC11A1/MT2A/TUBA1A/P2RX4/LGMN/PTGS2/RASGRP2/EIF2S1/FBP1/MT1M/DAXX/FOSB/MTF1/MT1G/CPNE3	20
BP	GO:0038061	non-canonical NF-kappaB signal transduction	16/1054	133/18805	0.120301	2.14635	3.23283	0.0031696	0.0388331	0.0323317	IFI35/PRDX1/NMI/RBCK1/LITAF/BCL3/TLR7/ADISSP/TRIP6/NDUFC2/RASSF2/REL/TRIM26/PDCD4/VCP/IL1B	16
CC	GO:0044291	cell-cell contact zone	11/1110	76/19880	0.144737	2.59222	3.3819	0.00318826	0.0388968	0.0329565	VAMP5/YWHAH/AHNAK/NECTIN2/ITGB1/JUP/ACTN1/ATP1B1/DSC2/SCN1B/KCNJ2	11
CC	GO:0008540	proteasome regulatory particle, base subcomplex	4/1110	12/19880	0.333333	5.96997	4.18788	0.00333348	0.0391043	0.0331324	PSMC2/PSMC3/PSMC4/PSMD2	4
CC	GO:0031074	nucleocytoplasmic transport complex	4/1110	12/19880	0.333333	5.96997	4.18788	0.00333348	0.0391043	0.0331324	RAN/KPNB1/KPNA2/SNUPN	4
BP	GO:0071346	cellular response to type II interferon	13/1054	98/18805	0.132653	2.36674	3.30545	0.00320596	0.039188	0.0326272	GBP1/PARP14/GBP5/PARP9/CD47/GBP7/GBP3/NR1H3/GBP4/CCL2/STX4/CCL5/FCAR	13
BP	GO:0015711	organic anion transport	41/1054	469/18805	0.08742	1.55971	2.9911	0.00326755	0.0396186	0.0329857	IRS2/SLC39A8/EMB/PSAP/RGS2/RBP7/THBS1/SLC11A1/CD47/CR1/SLC2A3/MGST1/SLC6A12/ITGB1/CD36/SLC6A6/SLC38A5/DTNBP1/P2RX7/SLC25A19/P2RX4/SLC46A1/SLC25A25/KMO/SLCO3A1/PTGS2/PLA2G4A/SLCO2B1/SLC38A7/SLC2A6/SLC1A5/SLC43A2/GLTP/SLC1A4/SLC26A11/SLC35C2/IL1B/SLC25A22/SLC52A2/SLC16A7/GIPC1	41
BP	GO:0042026	protein refolding	6/1054	27/18805	0.222222	3.96479	3.75652	0.00327478	0.0396186	0.0329857	DNAJA1/HSPA8/HSPB1/HSPA1A/HSPD1/DNAJB2	6
BP	GO:1901798	positive regulation of signal transduction by p53 class mediator	6/1054	27/18805	0.222222	3.96479	3.75652	0.00327478	0.0396186	0.0329857	RPL37/RPL23/PML/EIF5A/HIC1/MYC	6
BP	GO:0061077	chaperone-mediated protein folding	11/1054	76/18805	0.144737	2.58233	3.36807	0.00327907	0.0396186	0.0329857	HSPA8/HSPB1/HSPA1A/HSP90AB1/CLU/PTGES3/BAG1/HSPH1/FKBP4/CCT3/DNAJB2	11
BP	GO:0002693	positive regulation of cellular extravasation	5/1054	19/18805	0.263158	4.69515	3.92668	0.00329346	0.0396186	0.0329857	CD47/MDK/FADD/IL1R1/ADAM8	5
BP	GO:0009164	nucleoside catabolic process	5/1054	19/18805	0.263158	4.69515	3.92668	0.00329346	0.0396186	0.0329857	CDA/APOBEC3G/DPYD/ENPP4/PNP	5
BP	GO:0032310	prostaglandin secretion	5/1054	19/18805	0.263158	4.69515	3.92668	0.00329346	0.0396186	0.0329857	P2RX7/P2RX4/PTGS2/PLA2G4A/IL1B	5
BP	GO:2000659	regulation of interleukin-1-mediated signaling pathway	4/1054	12/18805	0.333333	5.94719	4.1772	0.0033794	0.0405605	0.0337699	IL1RN/ZBP1/IL1R2/IL1R1	4
BP	GO:0030224	monocyte differentiation	7/1054	36/18805	0.194444	3.46919	3.61343	0.00340126	0.0407306	0.0339115	IRF7/IFI16/VEGFA/PIR/MYC/MT1G/IL31RA	7
BP	GO:0019080	viral gene expression	15/1054	122/18805	0.122951	2.19363	3.22301	0.00340969	0.0407397	0.0339191	SSB/TRIM31/PARP9/TRIM21/PARP10/PSMC3/GTF2B/ATG5/TRIM27/JUN/TRIM14/MGAT2/FURIN/CCL5/RRP1B	15
CC	GO:0030964	NADH dehydrogenase complex	8/1110	46/19880	0.173913	3.11477	3.49191	0.00361286	0.040812	0.0345792	MT-ND3/MT-ND2/MT-ND1/MT-ND5/MT-ND4L/NDUFB1/NDUFC2/MT-ND6	8
CC	GO:0045271	respiratory chain complex I	8/1110	46/19880	0.173913	3.11477	3.49191	0.00361286	0.040812	0.0345792	MT-ND3/MT-ND2/MT-ND1/MT-ND5/MT-ND4L/NDUFB1/NDUFC2/MT-ND6	8
BP	GO:1901224	positive regulation of non-canonical NF-kappaB signal transduction	10/1054	66/18805	0.151515	2.70327	3.37765	0.00353681	0.0421635	0.0351045	IFI35/NMI/RBCK1/TLR7/ADISSP/TRIP6/TRIM26/PDCD4/VCP/IL1B	10
BP	GO:0002526	acute inflammatory response	14/1054	111/18805	0.126126	2.25029	3.21924	0.0036346	0.0429647	0.0357716	IL1RN/APOL2/FCGR1A/FCGR3B/FCGR3A/VNN1/OSM/RHBDD3/FFAR2/PTGS2/IL6ST/ADAM8/IL1B/IL31RA	14
BP	GO:1901655	cellular response to ketone	14/1054	111/18805	0.126126	2.25029	3.21924	0.0036346	0.0429647	0.0357716	KLF2/CYP1B1/P2RY6/FOXO3/GNG2/XRN1/PCK2/SGK1/DDIT4/PTGER4/FBP1/BTG2/AHR/KLF9	14
BP	GO:0009123	nucleoside monophosphate metabolic process	11/1054	77/18805	0.142857	2.54879	3.31839	0.00363641	0.0429647	0.0357716	CDA/CMPK2/DPYD/DCK/NUDT2/GART/NT5C/PNP/RFK/AMPD2/AK6	11
BP	GO:0046470	phosphatidylcholine metabolic process	11/1054	77/18805	0.142857	2.54879	3.31839	0.00363641	0.0429647	0.0357716	PLAAT4/ENPP2/NR1H3/PLA2G15/LDLR/PLA2G4A/LPCAT1/PCYT1A/CHKA/MBOAT1/CEPT1	11
BP	GO:0046683	response to organophosphorus	16/1054	135/18805	0.118519	2.11455	3.16687	0.00368042	0.0433743	0.0361126	CYP1B1/AREG/ASPH/P2RY6/THBD/TLR7/EZR/P2RX7/P2RX4/PTGS2/FBP1/KCNQ1/IL1B/AHR/FOSB/TRPM4	16
BP	GO:0035821	modulation of process of another organism	15/1054	123/18805	0.121951	2.1758	3.18793	0.00368743	0.0433743	0.0361126	FCN1/LY6E/TRIM31/ZDHHC20/CCL8/APOBEC3H/PSMC3/TRIM26/EEA1/POMC/JUN/TRIM5/CCL5/RAB29/RRP1B	15
CC	GO:0005770	late endosome	30/1110	320/19880	0.09375	1.67905	2.97798	0.00391538	0.0434251	0.0367933	HLA-DRB5/CTSS/VAMP5/CHMP5/BST2/CTSL/UBE2A/PSAP/RHOB/ATP13A2/SLC11A1/CXCR4/LITAF/HLA-DQA1/ATP13A3/SLC31A2/SCARB2/SORL1/M6PR/HLA-DQB1/LDLR/PLD3/HLA-DQA2/LGMN/OSBPL1A/GOSR2/KCNQ1/STOML1/AP1AR/AP5M1	30
BP	GO:0046638	positive regulation of alpha-beta T cell differentiation	9/1054	56/18805	0.160714	2.86739	3.41016	0.00370189	0.043448	0.036174	CD80/ZBTB16/SOCS1/LILRB4/RIPK2/RUNX3/NFKBID/PNP/MALT1	9
BP	GO:0032963	collagen metabolic process	14/1054	112/18805	0.125	2.23019	3.18183	0.00394524	0.045714	0.0380606	CTSS/CTSL/HIF1A/CTSB/PRTN3/FOSL2/ITGB1/P2RX7/PEPD/SERPINH1/RGCC/FURIN/MMP25/ADAMTS2	14
BP	GO:0002820	negative regulation of adaptive immune response	10/1054	67/18805	0.149254	2.66292	3.32262	0.00395329	0.045714	0.0380606	IL4I1/CD80/CR1/LILRB4/CD274/ASCL2/STAT5A/TRIM27/BCL6/AHR	10
BP	GO:0080164	regulation of nitric oxide metabolic process	10/1054	67/18805	0.149254	2.66292	3.32262	0.00395329	0.045714	0.0380606	KLF2/HSP90AB1/CLU/DDAH2/CD47/TMEM106A/CD36/P2RX4/PTGS2/IL1B	10
BP	GO:0000303	response to superoxide	6/1054	28/18805	0.214286	3.82319	3.64284	0.00397336	0.045714	0.0380606	GCH1/PRDX1/ADPRS/SOD1/CD36/GLRX2	6
BP	GO:0019359	nicotinamide nucleotide biosynthetic process	6/1054	28/18805	0.214286	3.82319	3.64284	0.00397336	0.045714	0.0380606	NAMPT/IDO1/PARP9/PARP10/KMO/NMRK1	6
BP	GO:0019363	pyridine nucleotide biosynthetic process	6/1054	28/18805	0.214286	3.82319	3.64284	0.00397336	0.045714	0.0380606	NAMPT/IDO1/PARP9/PARP10/KMO/NMRK1	6
BP	GO:0036037	CD8-positive, alpha-beta T cell activation	6/1054	28/18805	0.214286	3.82319	3.64284	0.00397336	0.045714	0.0380606	SOCS1/LILRB4/CD274/RUNX3/CRTAM/CLEC4A	6
BP	GO:0043173	nucleotide salvage	6/1054	28/18805	0.214286	3.82319	3.64284	0.00397336	0.045714	0.0380606	NAMPT/CDA/PARP9/PARP10/DCK/AMPD2	6
BP	GO:1905523	positive regulation of macrophage migration	6/1054	28/18805	0.214286	3.82319	3.64284	0.00397336	0.045714	0.0380606	C3AR1/CMKLR1/THBS1/MDK/P2RX4/CCL5	6
BP	GO:0071353	cellular response to interleukin-4	7/1054	37/18805	0.189189	3.37543	3.52426	0.00399564	0.045714	0.0380606	PARP14/TUBA1B/HSP90AB1/CD40/PML/KEAP1/STAT5A	7
BP	GO:0010038	response to metal ion	32/1054	347/18805	0.092219	1.64533	2.95657	0.00399698	0.045714	0.0380606	MT-CYB/HESX1/SLC39A8/ASPH/HIF1A/MT1E/ATP13A2/THBS1/SLC11A1/MT2A/TUBA1A/CASP3/P2RX7/P2RX4/CAT/PPP3CA/LGMN/PTGS2/RASGRP2/EIF2S1/FBP1/MT1M/ATG5/SUCNR1/DAXX/PCNA/FOSB/KCNMA1/MTF1/MT1G/KCNMB1/CPNE3	32
BP	GO:0042176	regulation of protein catabolic process	34/1054	375/18805	0.0906667	1.61763	2.94387	0.00400998	0.045714	0.0380606	HSPA1A/DESI1/HSP90AB1/CLU/IER3/XPO1/ATP13A2/LRP1/CD81/PSMD14/PSMC2/EZR/SORL1/N4BP1/NUB1/PSMF1/PSMD3/LDLR/IRAK3/RHBDD3/PSMC3/FOXO1/DNAJB2/PSMC4/KEAP1/VCP/ODC1/ADAM8/FBXO22/PSMD2/LPCAT1/FURIN/IL1B/GIPC1	34
BP	GO:0016072	rRNA metabolic process	26/1054	265/18805	0.0981132	1.75049	2.99812	0.00401086	0.045714	0.0380606	ISG20/RPS28/RPS27/RPS21/RPS25/EXOSC9/EXOSC3/NOL8/PELO/XRN1/EIF6/RPS17/RNASEL/RPP25/EIF4A3/LYAR/SLFN12/MYC/MPHOSPH10/ANG/SLFN13/IMP3/RRP9/RRP1B/AK6/DDX18	26
BP	GO:0009620	response to fungus	11/1054	78/18805	0.141026	2.51612	3.26949	0.00402421	0.045714	0.0380606	ZBP1/CLEC4E/S100A12/SCIMP/BAK1/CLEC4D/ATG5/POMC/ANG/MALT1/CLEC4A	11
BP	GO:0032890	regulation of organic acid transport	11/1054	78/18805	0.141026	2.51612	3.26949	0.00402421	0.045714	0.0380606	IRS2/RGS2/THBS1/ITGB1/DTNBP1/P2RX7/P2RX4/KMO/PLA2G4A/SLC43A2/IL1B	11
BP	GO:0043086	negative regulation of catalytic activity	29/1054	306/18805	0.0947712	1.69087	2.96903	0.00406753	0.0461073	0.0383881	IFIT1/WARS1/DNAJA1/CSTA/HSPB1/IRS2/RPL23/SNX6/RGS2/PARP9/SERPING1/LRP1/MIDN/CR1/SERPINB2/LILRB4/ARL2/PREX1/CDKN1C/TINF2/IRAK3/HEG1/SERPINH1/TRIM27/PDCD4/YWHAG/IL1B/RRP1B/HYAL2	29
BP	GO:0030308	negative regulation of cell growth	19/1054	174/18805	0.109195	1.94822	3.06195	0.00415036	0.0468629	0.0390171	HSPA1A/BST2/CDA/PPT1/RGS2/PML/BTG1/CDKN2D/SPART/ACVRL1/FBP1/DNAJB2/EAF2/TSPYL2/BCL6/ULK1/HYAL2/SERTAD2/CRLF3	19
BP	GO:0051336	regulation of hydrolase activity	31/1054	334/18805	0.0928144	1.65595	2.94737	0.00415185	0.0468629	0.0390171	OAS1/CSTA/OAS3/HSPA1A/PSAP/RGS2/ATP13A2/SERPING1/LRP1/SOD1/PRTN3/NR1H3/CR1/TGM2/SERPINB2/FGD2/ARL2/ITGB1/GPR65/SRGAP2/SERPINH1/RASGRP2/STMN1/VCP/FURIN/CCL5/DOCK7/PCNA/RHOC/RRP1B/TBC1D10B	31
BP	GO:0010759	positive regulation of macrophage chemotaxis	5/1054	20/18805	0.25	4.46039	3.77284	0.00419121	0.0470072	0.0391373	C3AR1/CMKLR1/THBS1/MDK/CCL5	5
BP	GO:0098761	cellular response to interleukin-7	5/1054	20/18805	0.25	4.46039	3.77284	0.00419121	0.0470072	0.0391373	LSP1/HSPD1/STIP1/STAT5A/GIPC1	5
BP	GO:2001185	regulation of CD8-positive, alpha-beta T cell activation	5/1054	20/18805	0.25	4.46039	3.77284	0.00419121	0.0470072	0.0391373	SOCS1/LILRB4/CD274/RUNX3/CRTAM	5
CC	GO:0090575	RNA polymerase II transcription regulator complex	25/1110	254/19880	0.0984252	1.76279	2.9753	0.0043315	0.0471824	0.0399768	ATF5/DRAP1/HIF1A/TCF7L1/BATF3/NR1H3/FOSL2/BATF2/TLE3/CREM/ASCL2/HIPK2/MED7/RUNX3/MAF/GTF2B/STAT5A/JUN/GTF2H2/MYC/GTF2E2/CEBPG/HYAL2/TRRAP/MED25	25
CC	GO:0030665	clathrin-coated vesicle membrane	16/1110	138/19880	0.115942	2.07651	3.08595	0.00441597	0.0472439	0.0400289	HLA-DRB5/HSPA8/FCGR1A/CLTA/AREG/HLA-DQA1/ATP6AP2/EREG/SCARB2/NECAP2/M6PR/HLA-DQB1/LDLR/HLA-DQA2/HBEGF/ATP6V1C1	16
CC	GO:0005741	mitochondrial outer membrane	23/1110	228/19880	0.100877	1.8067	2.97923	0.00449204	0.0472439	0.0400289	RSAD2/TOMM7/BAX/AIFM2/MTARC1/ZNFX1/CNP/MGST1/FOXO3/CISD2/SPART/SEPTIN4/BAK1/CYB5A/BBC3/KMO/TRIM14/BCL2L11/BCL2L1/MTX2/ULK1/ATAD1/ARMCX3	23
BP	GO:0032480	negative regulation of type I interferon production	8/1054	47/18805	0.170213	3.03686	3.40683	0.00423919	0.0473451	0.0394186	XAF1/NMI/DHX58/GBP7/REL/ATG5/UFD1/TRIM27	8
BP	GO:0048247	lymphocyte chemotaxis	8/1054	47/18805	0.170213	3.03686	3.40683	0.00423919	0.0473451	0.0394186	CXCL10/GPR183/CCL2/HSD3B7/CXCL11/ADAM8/PADI2/CCL5	8
CC	GO:0031091	platelet alpha granule	12/1110	91/19880	0.131868	2.36175	3.16615	0.00462745	0.0478431	0.0405366	CFD/CLU/APLP2/PECAM1/SERPING1/THBS1/CD36/ACTN1/VEGFA/F5/LHFPL2/F13A1	12
MF	GO:0140104	molecular carrier activity	28/1103	249/18639	0.11245	1.90023	3.58661	0.000840875	0.0483725	0.0426261	IFIH1/HSPA8/DDX3Y/CLU/ATOX1/XPO1/DHX58/RAN/HELZ2/KPNB1/MOV10/DDX60/DPH3/SCO1/EIF4A3/DDX46/RIGI/XPO6/KPNA2/VCP/ASF1A/EMC2/SNUPN/URM1/IPCEF1/G3BP1/AK6/DDX18	28
BP	GO:0008406	gonad development	24/1054	240/18805	0.1	1.78416	2.97916	0.00438453	0.0488654	0.0406844	TNFSF10/HESX1/RETN/CYP1B1/H3-3A/SOD1/NASP/BAX/BASP1/CYP19A1/EREG/NRIP1/FOXO3/CASP3/VEGFA/TFPT/BRCA2/HMGB2/BCL2L11/ANG/BCL2L1/ARID5B/REC8/NOTCH4	24
BP	GO:0030888	regulation of B cell proliferation	10/1054	68/18805	0.147059	2.62376	3.26859	0.00440759	0.0490195	0.0408127	CD38/IRS2/CD40/GPR183/CD81/CASP3/PELI1/BCL6/AHR/CD22	10
BP	GO:0014074	response to purine-containing compound	17/1054	150/18805	0.113333	2.02204	3.06232	0.0044625	0.0495263	0.0412347	CYP1B1/AREG/ASPH/P2RY6/THBD/TLR7/EZR/P2RX7/XRN1/P2RX4/PTGS2/FBP1/KCNQ1/IL1B/AHR/FOSB/TRPM4	17
BP	GO:0045732	positive regulation of protein catabolic process	22/1054	214/18805	0.102804	1.83418	2.99053	0.00448223	0.0496414	0.0413305	HSPA1A/CLU/IER3/LRP1/CD81/PSMC2/EZR/SORL1/NUB1/LDLR/RHBDD3/PSMC3/FOXO1/DNAJB2/PSMC4/KEAP1/VCP/ADAM8/FBXO22/LPCAT1/FURIN/IL1B	22
BP	GO:0000302	response to reactive oxygen species	21/1054	201/18805	0.104478	1.86404	3.00099	0.00449417	0.04967	0.0413543	GCH1/PRDX1/KLF2/CYP1B1/ADPRS/AREG/MT-ND5/HIF1A/RHOB/SOD1/FOXO3/CASP3/CD36/BAK1/CAT/MT-ND6/AXL/PXN/PCNA/GLRX2/HYAL2	21
BP	GO:0051223	regulation of protein transport	39/1054	449/18805	0.0868597	1.54971	2.87279	0.00451501	0.0497965	0.0414596	RSAD2/DNAJA1/HSPA8/CD38/IRS2/SIDT2/ASPH/XPO1/HIF1A/ATP13A2/MIDN/RAN/CD81/NR1H3/SORL1/CD36/JUP/P2RX7/PCK2/INSIG1/STX4/ORAI1/RHBDD3/DPH3/PPP3CA/FFAR2/PTGS2/FOXO1/PIK3R1/UHMK1/ANG/ADAM8/CCL5/IL1B/RAB29/DMAP1/SLC25A22/HYAL2/TRPM4	39
