# Supplementary material for: CD163⁺ monocytes and soluble CD163 as prognostic indicators in severe fever with thrombocytopenia syndrome: An integrative analysis
Source: PLoS Negl Trop Dis. 2026 Jun 3;20(6):e0014416. doi: 10.1371/journal.pntd.0014416 (PMC13252838; doi:10.1371/journal.pntd.0014416)
Supplement: S4 Table — (XLSX) [file pntd.0014416.s004.xlsx]

## Sheet: Table S4
Table S4. GO enrichment result of highly expressed genes in CD163⁺ classical monocytes.
ONTOLOGY	ID	Description	GeneRatio	BgRatio	RichFactor	FoldEnrichment	zScore	pvalue	p.adjust	qvalue	geneID	Count
BP	GO:0009615	response to virus	69/816	425/18805	0.162353	3.74148	12.1751	1.23466e-21	6.29802e-18	5.22458e-18	ISG15/MX1/IFIT1/CXCL10/IFIT3/RSAD2/ISG20/IFIT2/GBP1/BST2/IRF7/STMN1/IFIH1/EIF5A/USP18/OAS3/IFI16/CXCR4/RNASE6/TRIM31/OAS2/NT5C3A/HIF1A/OAS1/HSPB1/LGALS9/TLR7/NDUFAF4/PARP9/BATF3/CALR/GBP7/CLU/ZBP1/C1QBP/RIGI/RRP1B/ITGAX/DHX58/PML/APOBEC3G/RPSA/HERC5/AIM2/BCL3/IVNS1ABP/POLR3H/IRAK3/BNIP3L/MLKL/PHB1/CD40/IFIT5/POLR3K/TRIM5/ODC1/RNASEL/RTP4/ATAD3A/AZU1/RIOK3/MOV10/IL1B/TRIM21/IL27/DDX60/AP1S1/BANF1/…	69
CC	GO:0101002	ficolin-1-rich granule	42/848	185/19880	0.227027	5.32228	12.4674	2.46536e-19	1.40033e-16	1.10033e-16	FCN1/CTSS/CST3/CFD/FTH1/SLC11A1/ASAH1/HSP90AB1/QPCT/SERPINA1/CDA/HSPA8/FPR1/LGALS3/PPIA/CD55/PSMA5/DYNLL1/CR1/JUP/SLC2A3/SIGLEC14/ITGAX/PSMB7/GAA/CRISPLD2/PSMD3/DYNLT1/PSMD14/ATP6AP2/CD93/CLEC4D/ADAM8/KPNB1/PRDX4/GSDMD/FCAR/CAT/PSMD2/GNS/PNP/ILF2	42
BP	GO:0051607	defense response to virus	53/816	321/18805	0.165109	3.80499	10.7958	3.44522e-17	8.78703e-14	7.28936e-14	ISG15/MX1/IFIT1/CXCL10/IFIT3/RSAD2/ISG20/IFIT2/GBP1/BST2/IRF7/IFIH1/USP18/OAS3/IFI16/RNASE6/TRIM31/OAS2/NT5C3A/OAS1/TLR7/NDUFAF4/PARP9/GBP7/ZBP1/C1QBP/RIGI/ITGAX/DHX58/PML/APOBEC3G/RPSA/HERC5/AIM2/POLR3H/BNIP3L/MLKL/PHB1/CD40/IFIT5/POLR3K/TRIM5/RNASEL/RTP4/ATAD3A/AZU1/RIOK3/MOV10/IL1B/TRIM21/IL27/DDX60/GBP3	53
BP	GO:0042254	ribosome biogenesis	51/816	317/18805	0.160883	3.70761	10.3547	4.18548e-16	7.11671e-13	5.90373e-13	ISG20/RPS4X/RPS28/RAN/RPS27/EIF1AX/NOL8/EXOSC9/PPAN/XPO1/EXOSC3/C1QBP/GRWD1/RRP1B/RPLP0/NHP2/BYSL/RPSA/AK6/EIF4A3/DDX10/MRTO4/NOP16/NOLC1/RNASEL/RBFA/NOP56/EXOSC6/PAK1IP1/LYAR/RIOK3/EBNA1BP2/NAT10/DKC1/SLX9/WDR18/REXO4/UTP6/BRIX1/NPM1/NOB1/ZNF593/BOP1/RPP25/DROSHA/WDR74/FASTKD2/WDR12/FBL/TSR1/IMP3	51
CC	GO:0034774	secretory granule lumen	47/848	324/19880	0.145062	3.40074	9.19667	1.79729e-13	5.06606e-11	3.98075e-11	FCN1/CFD/GRN/TIMP1/PRTN3/HSP90AB1/QPCT/SERPINA1/SDCBP/CDA/HSPA8/FABP5/PPIA/PSMA5/ELANE/LGALS3BP/MPO/PTPN6/ADA2/CLU/JUP/F5/PSMB7/CTSC/RETN/CRISPLD2/PSMD3/PADI2/DYNLT1/PSMD14/AZU1/GAS6/ACTN1/NHLRC3/VEGFA/KPNB1/PRDX4/CCT2/GSDMD/DOCK2/NAPRT/CAT/PSMD2/PTGES2/GNS/PNP/ILF2	47
CC	GO:0060205	cytoplasmic vesicle lumen	47/848	329/19880	0.142857	3.34906	9.06901	3.18646e-13	5.06606e-11	3.98075e-11	FCN1/CFD/GRN/TIMP1/PRTN3/HSP90AB1/QPCT/SERPINA1/SDCBP/CDA/HSPA8/FABP5/PPIA/PSMA5/ELANE/LGALS3BP/MPO/PTPN6/ADA2/CLU/JUP/F5/PSMB7/CTSC/RETN/CRISPLD2/PSMD3/PADI2/DYNLT1/PSMD14/AZU1/GAS6/ACTN1/NHLRC3/VEGFA/KPNB1/PRDX4/CCT2/GSDMD/DOCK2/NAPRT/CAT/PSMD2/PTGES2/GNS/PNP/ILF2	47
CC	GO:0031983	vesicle lumen	47/848	330/19880	0.142424	3.33891	9.04377	3.56765e-13	5.06606e-11	3.98075e-11	FCN1/CFD/GRN/TIMP1/PRTN3/HSP90AB1/QPCT/SERPINA1/SDCBP/CDA/HSPA8/FABP5/PPIA/PSMA5/ELANE/LGALS3BP/MPO/PTPN6/ADA2/CLU/JUP/F5/PSMB7/CTSC/RETN/CRISPLD2/PSMD3/PADI2/DYNLT1/PSMD14/AZU1/GAS6/ACTN1/NHLRC3/VEGFA/KPNB1/PRDX4/CCT2/GSDMD/DOCK2/NAPRT/CAT/PSMD2/PTGES2/GNS/PNP/ILF2	47
BP	GO:0006364	rRNA processing	39/816	222/18805	0.175676	4.04851	9.73133	7.09099e-14	9.04278e-11	7.50152e-11	ISG20/RPS28/RPS27/NOL8/EXOSC9/PPAN/EXOSC3/RRP1B/NHP2/BYSL/AK6/EIF4A3/DDX10/MRTO4/NOLC1/RNASEL/RBFA/NOP56/EXOSC6/PAK1IP1/LYAR/RIOK3/EBNA1BP2/NAT10/DKC1/SLX9/WDR18/REXO4/UTP6/BRIX1/NOB1/BOP1/RPP25/DROSHA/WDR74/WDR12/FBL/TSR1/IMP3	39
CC	GO:1904813	ficolin-1-rich granule lumen	27/848	124/19880	0.217742	5.10461	9.67801	1.90424e-12	2.16322e-10	1.69978e-10	FCN1/CTSS/CST3/CFD/FTH1/ASAH1/HSP90AB1/QPCT/SERPINA1/CDA/HSPA8/PPIA/PSMA5/JUP/PSMB7/CRISPLD2/PSMD3/DYNLT1/PSMD14/KPNB1/PRDX4/GSDMD/CAT/PSMD2/GNS/PNP/ILF2	27
BP	GO:0016072	rRNA metabolic process	42/816	265/18805	0.158491	3.65247	9.26158	2.93944e-13	2.99882e-10	2.4877e-10	ISG20/RPS28/RPS27/NOL8/EXOSC9/PPAN/EXOSC3/RRP1B/NHP2/BYSL/AK6/NCL/EIF4A3/DDX10/MYC/MRTO4/NOLC1/RNASEL/RBFA/NOP56/EXOSC6/PAK1IP1/LYAR/RIOK3/EBNA1BP2/NAT10/DKC1/SLX9/WDR18/REXO4/UTP6/BRIX1/GTF3C6/NOB1/BOP1/RPP25/DROSHA/WDR74/WDR12/FBL/TSR1/IMP3	42
BP	GO:0022613	ribonucleoprotein complex biogenesis	59/816	494/18805	0.119433	2.75238	8.40625	1.63992e-12	1.3942e-09	1.15657e-09	ISG20/RPS4X/RPS28/HSP90AB1/RAN/RPS27/EIF1AX/SNRPB/NOL8/EXOSC9/PPAN/XPO1/EXOSC3/C1QBP/GRWD1/RRP1B/SNRPD1/RPLP0/NHP2/BYSL/RPSA/RUVBL1/AK6/EIF4A3/DDX10/MRTO4/NOP16/NOLC1/RNASEL/RBFA/NOP56/EXOSC6/PAK1IP1/LYAR/RIOK3/EBNA1BP2/NAT10/DKC1/SLX9/WDR18/REXO4/UTP6/BRIX1/NPM1/NOB1/ZNF593/BOP1/RPP25/AGO4/DROSHA/WDR74/RUVBL2/FASTKD2/WDR12/FBL/TSR1/EIF3B/PRMT5/IMP3	59
BP	GO:0016032	viral process	53/816	421/18805	0.125891	2.9012	8.40261	3.02547e-12	2.20471e-09	1.82893e-09	ISG15/MX1/IFIT1/RSAD2/ISG20/BST2/ANPEP/IRF7/SSB/IFIH1/OAS3/HSP90AB1/IFI16/CXCR4/RAN/CXCL8/TRIM31/OAS2/CCL2/OAS1/PPIB/LGALS9/PPIA/CD55/PARP9/NUCKS1/GBP7/ZDHHC20/CHMP5/JUN/PPIH/CR1/RRP1B/APOBEC3G/RPSA/IGF2R/VAPA/LDLR/PHB1/IFIT5/PARP10/DYNLT1/TRIM5/RNASEL/CHMP2B/SLC1A5/TRIM14/TRIM21/GAS6/ITGB1/VPS4A/BANF1/EIF3B	53
CC	GO:0030667	secretory granule membrane	43/848	322/19880	0.13354	3.13064	8.13633	3.16437e-11	2.9956e-09	2.35385e-09	BST2/ANPEP/SLC11A1/PSAP/GLIPR1/C5AR1/APLP2/FABP5/PLAUR/FPR1/LGALS3/CD55/DYNLL1/SIRPB1/CD44/CR1/SLC2A3/SIGLEC14/ITGAX/DNAJC13/GAA/TNFRSF1B/C3AR1/IGF2R/VAPA/PECAM1/VNN1/GPR84/ITPR1/NDUFC2/MFGE8/ATP6AP2/ADAM10/CD93/AZU1/CLEC4D/RAB31/ADAM8/MLEC/FCAR/SIGLEC9/CD59/CD68	43
BP	GO:0019058	viral life cycle	42/816	295/18805	0.142373	3.28103	8.41019	1.10972e-11	7.07582e-09	5.86981e-09	ISG15/MX1/IFIT1/RSAD2/ISG20/BST2/ANPEP/IFIH1/OAS3/HSP90AB1/IFI16/CXCR4/CXCL8/TRIM31/OAS2/CCL2/OAS1/PPIB/LGALS9/PPIA/CD55/NUCKS1/GBP7/CHMP5/PPIH/CR1/APOBEC3G/RPSA/VAPA/LDLR/PHB1/IFIT5/DYNLT1/TRIM5/RNASEL/CHMP2B/SLC1A5/TRIM21/GAS6/ITGB1/VPS4A/BANF1	42
CC	GO:0005840	ribosome	35/848	244/19880	0.143443	3.36278	7.83872	3.10086e-10	2.3198e-08	1.82282e-08	RPS4Y1/RPS4X/RPS28/MRPL40/RPS29/RPS2/RPS27/MRPL12/OAS1/CALR/PNPT1/MRPS12/GADD45GIP1/RPLP0/LARP4/MRPL4/RPSA/MRPL17/MRPL44/MRPL27/RPL39L/MRPL20/MRPL13/MRPL1/GSPT1/MRPL3/APEX1/MRPL16/MRPL22/MRPL9/MRPS35/MRPL47/MRPS16/MRPL11/MRPS26	35
CC	GO:0044391	ribosomal subunit	30/848	186/19880	0.16129	3.78119	8.04403	3.26733e-10	2.3198e-08	1.82282e-08	RPS4Y1/RPS4X/RPS28/MRPL40/RPS29/RPS2/RPS27/MRPL12/MRPS12/GADD45GIP1/RPLP0/LARP4/MRPL4/RPSA/MRPL17/MRPL44/MRPL27/RPL39L/MRPL20/MRPL13/MRPL1/MRPL3/MRPL16/MRPL22/MRPL9/MRPS35/MRPL47/MRPS16/MRPL11/MRPS26	30
CC	GO:0005766	primary lysosome	27/848	155/19880	0.174194	4.08369	8.13544	4.28678e-10	2.43489e-08	1.91326e-08	BST2/GRN/PSAP/GLIPR1/PRTN3/SDCBP/FABP5/FPR1/ELANE/MPO/ADA2/DNAJC13/GAA/CTSC/C3AR1/VAPA/RETN/VNN1/NDUFC2/PADI2/AZU1/NHLRC3/CCT2/NAPRT/CD68/PTGES2/GNS	27
CC	GO:0042582	azurophil granule	27/848	155/19880	0.174194	4.08369	8.13544	4.28678e-10	2.43489e-08	1.91326e-08	BST2/GRN/PSAP/GLIPR1/PRTN3/SDCBP/FABP5/FPR1/ELANE/MPO/ADA2/DNAJC13/GAA/CTSC/C3AR1/VAPA/RETN/VNN1/NDUFC2/PADI2/AZU1/NHLRC3/CCT2/NAPRT/CD68/PTGES2/GNS	27
CC	GO:0000313	organellar ribosome	20/848	88/19880	0.227273	5.32804	8.58897	6.29634e-10	2.98027e-08	2.34179e-08	MRPL40/MRPL12/MRPS12/GADD45GIP1/MRPL4/MRPL17/MRPL44/MRPL27/MRPL20/MRPL13/MRPL1/MRPL3/MRPL16/MRPL22/MRPL9/MRPS35/MRPL47/MRPS16/MRPL11/MRPS26	20
CC	GO:0005761	mitochondrial ribosome	20/848	88/19880	0.227273	5.32804	8.58897	6.29634e-10	2.98027e-08	2.34179e-08	MRPL40/MRPL12/MRPS12/GADD45GIP1/MRPL4/MRPL17/MRPL44/MRPL27/MRPL20/MRPL13/MRPL1/MRPL3/MRPL16/MRPL22/MRPL9/MRPS35/MRPL47/MRPS16/MRPL11/MRPS26	20
CC	GO:0000315	organellar large ribosomal subunit	16/848	56/19880	0.285714	6.69811	9.01327	8.7664e-10	3.55665e-08	2.7947e-08	MRPL40/MRPL12/GADD45GIP1/MRPL4/MRPL17/MRPL44/MRPL27/MRPL20/MRPL13/MRPL1/MRPL3/MRPL16/MRPL22/MRPL9/MRPL47/MRPL11	16
CC	GO:0005762	mitochondrial large ribosomal subunit	16/848	56/19880	0.285714	6.69811	9.01327	8.7664e-10	3.55665e-08	2.7947e-08	MRPL40/MRPL12/GADD45GIP1/MRPL4/MRPL17/MRPL44/MRPL27/MRPL20/MRPL13/MRPL1/MRPL3/MRPL16/MRPL22/MRPL9/MRPL47/MRPL11	16
BP	GO:0050792	regulation of viral process	27/816	142/18805	0.190141	4.38186	8.61541	7.80573e-11	4.42411e-08	3.67006e-08	ISG15/MX1/IFIT1/RSAD2/ISG20/BST2/IFIH1/OAS3/IFI16/CXCR4/CXCL8/TRIM31/OAS2/OAS1/LGALS9/PPIA/GBP7/PPIH/APOBEC3G/IFIT5/DYNLT1/TRIM5/RNASEL/TRIM14/TRIM21/VPS4A/BANF1	27
BP	GO:0019079	viral genome replication	25/816	124/18805	0.201613	4.64624	8.67606	1.05292e-10	5.37093e-08	4.4555e-08	ISG15/MX1/IFIT1/RSAD2/ISG20/BST2/IFIH1/OAS3/IFI16/CXCL8/OAS2/CCL2/OAS1/PPIB/PPIA/NUCKS1/GBP7/PPIH/APOBEC3G/VAPA/PHB1/IFIT5/RNASEL/GAS6/BANF1	25
BP	GO:0140053	mitochondrial gene expression	30/816	176/18805	0.170455	3.92818	8.3124	1.19786e-10	5.55482e-08	4.60805e-08	MRPL40/MRPL12/PNPT1/MRPS12/GADD45GIP1/ELAC2/FOXO3/C1QBP/MRPL4/MRPL17/MRPL44/MRPL27/TEFM/MRPL20/MTRES1/POLRMT/MRPL13/MRPL1/MRPL3/MRPL16/MRPL22/MRPL9/MRPS35/MRPL47/MRPS16/MRPL11/FASTKD2/SHMT2/MRPS26/TBRG4	30
CC	GO:0070820	tertiary granule	27/848	164/19880	0.164634	3.85958	7.7619	1.57061e-09	5.94737e-08	4.67325e-08	CTSS/CST3/FTH1/SLC11A1/ASAH1/QPCT/CDA/FPR1/LGALS3/CD55/DYNLL1/PTPN6/CR1/SLC2A3/SIGLEC14/ITGAX/GAA/GPR84/ATP6AP2/ADAM10/CD93/CLEC4D/ADAM8/GSDMD/FCAR/CD59/ILF2	27
CC	GO:0005775	vacuolar lumen	28/848	178/19880	0.157303	3.68773	7.60313	2.27131e-09	8.06314e-08	6.33575e-08	CTSS/GRN/PSAP/ASAH1/PRTN3/SDCBP/HSPA8/FABP5/PPT1/ACP2/ELANE/MPO/ADA2/GAA/TPP1/CTSC/RETN/IFI30/PADI2/CHID1/AZU1/NHLRC3/CCT2/NAPRT/ATP13A2/EPDR1/PTGES2/GNS	28
BP	GO:0048525	negative regulation of viral process	19/816	76/18805	0.25	5.76134	8.85819	3.88326e-10	1.52727e-07	1.26696e-07	ISG15/MX1/IFIT1/RSAD2/ISG20/BST2/IFIH1/OAS3/IFI16/TRIM31/OAS2/OAS1/PPIA/APOBEC3G/IFIT5/RNASEL/TRIM14/TRIM21/BANF1	19
BP	GO:0140374	antiviral innate immune response	17/816	60/18805	0.283333	6.52951	9.13664	3.89227e-10	1.52727e-07	1.26696e-07	MX1/IFIT1/CXCL10/IFIT3/IFIT2/IFIH1/USP18/OAS3/TRIM31/OAS2/OAS1/ZBP1/RIGI/DHX58/RPSA/PHB1/ATAD3A	17
BP	GO:1903900	regulation of viral life cycle	23/816	115/18805	0.2	4.60907	8.26811	6.94156e-10	2.52921e-07	2.09813e-07	ISG15/MX1/IFIT1/RSAD2/ISG20/BST2/IFIH1/OAS3/IFI16/CXCL8/OAS2/OAS1/LGALS9/PPIA/GBP7/PPIH/APOBEC3G/IFIT5/TRIM5/RNASEL/TRIM21/VPS4A/BANF1	23
CC	GO:0098798	mitochondrial protein-containing complex	27/848	178/19880	0.151685	3.55602	7.23056	9.80669e-09	3.27659e-07	2.57464e-07	MRPL40/MRPL12/PNPT1/MRPS12/GADD45GIP1/MRPL4/MRPL17/TOMM40/MRPL44/MRPL27/PHB1/MRPL20/TIMM9/DNAJC19/POLRMT/MRPL13/MRPL1/MRPL3/TIMM29/MRPL16/MRPL22/MRPL9/MRPS35/MRPL47/MRPS16/MRPL11/MRPS26	27
BP	GO:0045069	regulation of viral genome replication	19/816	80/18805	0.2375	5.47327	8.53937	9.98989e-10	3.39723e-07	2.8182e-07	ISG15/MX1/IFIT1/RSAD2/ISG20/BST2/IFIH1/OAS3/IFI16/CXCL8/OAS2/OAS1/PPIA/GBP7/PPIH/APOBEC3G/IFIT5/RNASEL/BANF1	19
BP	GO:0045071	negative regulation of viral genome replication	15/816	50/18805	0.3	6.9136	8.91755	1.74247e-09	5.55521e-07	4.60838e-07	ISG15/MX1/IFIT1/RSAD2/ISG20/BST2/IFIH1/OAS3/IFI16/OAS2/OAS1/APOBEC3G/IFIT5/RNASEL/BANF1	15
BP	GO:0030595	leukocyte chemotaxis	33/816	234/18805	0.141026	3.24998	7.37626	2.3353e-09	7.00727e-07	5.81294e-07	CXCL10/C5AR1/CXCR4/CXCL8/CYP19A1/CCL2/TREM1/CSF3R/PPIB/LGALS3/LGALS9/PPIA/CALR/DUSP1/GPR183/SLAMF8/C1QBP/CMKLR1/C3AR1/STAP1/CXCL16/CCR2/PREX1/PADI2/CXCL11/CKLF/ADAM10/AZU1/IL1B/GAS6/MDK/ADAM8/VEGFA	33
CC	GO:0101003	ficolin-1-rich granule membrane	15/848	61/19880	0.245902	5.76477	7.86718	2.80163e-08	8.8407e-07	6.94673e-07	SLC11A1/FPR1/LGALS3/CD55/DYNLL1/CR1/SLC2A3/SIGLEC14/ITGAX/GAA/ATP6AP2/CD93/CLEC4D/ADAM8/FCAR	15
CC	GO:0005774	vacuolar membrane	49/848	495/19880	0.0989899	2.32066	6.28078	4.10236e-08	1.22639e-06	9.63658e-07	BST2/ANPEP/NKG7/SLC11A1/GRN/PSAP/GLIPR1/LITAF/HLA-DRB5/HSPA8/FPR1/PPT1/CSF3R/TLR7/MPEG1/ACP2/MAP1LC3B/CHMP5/LRP1/LAPTM4A/DNAJC13/GAA/WIPI1/C3AR1/VAPA/SBF2/LDLR/VNN1/SLC39A8/AHNAK/NDUFC2/VMP1/ATP6AP2/SIDT2/CHMP2B/AZU1/GABARAPL1/THBD/GOPC/ULK1/AP1S1/VPS4A/ATP13A2/CD68/ITM2C/HPS6/AP5M1/PIP4P1/ECE1	49
CC	GO:0030684	preribosome	19/848	106/19880	0.179245	4.20212	6.97744	1.02639e-07	2.91496e-06	2.29048e-06	RPS4X/RPS28/RPS27/PPAN/RRP1B/BYSL/MRTO4/NOP56/RIOK3/EBNA1BP2/NAT10/SLX9/UTP6/NOB1/BOP1/WDR74/WDR12/FBL/IMP3	19
BP	GO:0045088	regulation of innate immune response	50/816	482/18805	0.103734	2.3906	6.58708	1.09547e-08	3.04923e-06	2.52951e-06	FCN1/ISG15/RSAD2/CTSS/IFI35/IRF7/GRN/IFIH1/CLEC4E/USP18/OAS3/IFI16/HSPA8/CFH/PARP14/TRIM31/PPT1/OAS1/LGALS9/TLR7/PARP9/HSPD1/EREG/PARP1/PTPN6/SCIMP/ZBP1/SLAMF8/CR1/C1QBP/RIGI/DHX58/TNIP2/AIM2/SQSTM1/IRAK3/CD300E/PHB1/TRIM5/LYAR/RIOK3/TRIM21/ADAM8/DDX60/TLR4/CD274/PIK3R1/BANF1/PIM1/DNAJA3	50
BP	GO:0032543	mitochondrial translation	23/816	132/18805	0.174242	4.01548	7.40462	1.13576e-08	3.04923e-06	2.52951e-06	MRPL40/MRPL12/MRPS12/GADD45GIP1/C1QBP/MRPL4/MRPL17/MRPL44/MRPL27/MRPL20/MRPL13/MRPL1/MRPL3/MRPL16/MRPL22/MRPL9/MRPS35/MRPL47/MRPS16/MRPL11/FASTKD2/SHMT2/MRPS26	23
BP	GO:0006457	protein folding	31/816	227/18805	0.136564	3.14716	6.93178	1.54521e-08	3.94105e-06	3.26934e-06	GRN/HSP90AB1/HSPA8/PPIB/DNAJA1/HSPB1/PPIA/CALR/HSPD1/HSPH1/BAG1/CLU/PPIH/SDF2L1/DNAJB6/CCT3/AHSA1/ARL2/TRAP1/ANP32E/DNAJC19/HSPA5/PPIL1/HYOU1/PDIA4/CCT2/PFDN2/RUVBL2/DNAJA3/HSPA4/DNAJC2	31
CC	GO:1905369	endopeptidase complex	18/848	98/19880	0.183673	4.30593	6.92508	1.50819e-07	4.0793e-06	3.20538e-06	FCN1/PSMB9/PSME2/PSMA4/PLAUR/CFH/PSMB8/HSPB1/PSMA5/PSMB5/PSMB2/PSMB7/PSMD3/PSMC5/PSMD14/THBD/PSMF1/PSMD2	18
BP	GO:0009116	nucleoside metabolic process	15/816	60/18805	0.25	5.76134	7.86735	2.74459e-08	6.66675e-06	5.53046e-06	NAMPT/CDA/TYMP/NT5C3A/PARP9/TK1/NUDT1/ADA2/DNPH1/DPYD/APOBEC3G/PARP10/NME4/DTYMK/PNP	15
CC	GO:0000502	proteasome complex	14/848	64/19880	0.21875	5.12824	6.98233	3.8911e-07	1.00461e-05	7.8939e-06	PSMB9/PSME2/PSMA4/PSMB8/HSPB1/PSMA5/PSMB5/PSMB2/PSMB7/PSMD3/PSMC5/PSMD14/PSMF1/PSMD2	14
BP	GO:0007005	mitochondrion organization	46/816	445/18805	0.103371	2.38222	6.28472	4.75191e-08	1.10179e-05	9.14003e-06	TNFSF10/IFIT2/PLAUR/TYMP/BCL2A1/IER3/NDUFAF4/ATP5F1D/PPM1K/CNP/HSPD1/PARP1/PNPT1/CLU/COA4/NDUFS8/NDUFB7/NDUFB1/TOMM40/SQSTM1/SSBP1/BNIP3L/CIBAR1/PHB1/AIFM2/NDUFC2/TIMM9/STOML2/UQCC4/NDUFAF3/CLPP/ATAD3A/LETM1/PET100/TIMM29/CLUH/BAK1/MTCH2/ATP13A2/IFI27L1/LONP1/NDUFA9/BCL2L11/UQCC1/DNAJA3/HSPA4	46
BP	GO:0045824	negative regulation of innate immune response	19/816	100/18805	0.19	4.37862	7.21484	5.03062e-08	1.1157e-05	9.25542e-06	ISG15/GRN/USP18/OAS3/IFI16/PARP14/OAS1/LGALS9/PARP1/PTPN6/SLAMF8/CR1/DHX58/IRAK3/LYAR/TRIM21/BANF1/PIM1/DNAJA3	19
MF	GO:0043021	ribonucleoprotein complex binding	27/844	177/18639	0.152542	3.36876	6.8959	2.96249e-08	1.50367e-05	1.27006e-05	NEAT1/IFIH1/EIF5A/NME1/SNRPB/PPIH/C1QBP/SNRPD1/RPSA/EIF4A3/MTRES1/RNASEL/HSPA5/NCLN/LETM1/NAA10/NPM1/ZNF593/BOP1/IFRD2/PIM1/WDR12/TMEM147/CKAP5/EIF2S1/PRMT5/DNAJC2	27
MF	GO:0003725	double-stranded RNA binding	17/844	75/18639	0.226667	5.00573	7.57005	3.01638e-08	1.50367e-05	1.27006e-05	IFIH1/OAS3/HSP90AB1/OAS2/OAS1/TLR7/TUBA1B/HSPD1/ZBP1/RIGI/DHX58/MRPL44/SIDT2/ACTN1/DDX60/AGO4/ILF2	17
BP	GO:0039530	MDA-5 signaling pathway	7/816	11/18805	0.636364	14.6652	9.65539	7.99998e-08	1.65901e-05	1.37625e-05	IRF7/IFIH1/OAS3/C1QBP/DHX58/RIOK3/DDX60	7
BP	GO:0002832	negative regulation of response to biotic stimulus	22/816	135/18805	0.162963	3.75554	6.84333	8.20594e-08	1.65901e-05	1.37625e-05	ISG15/GRN/USP18/OAS3/IFI16/PARP14/OAS1/LGALS9/IL4I1/PARP1/PTPN6/SLAMF8/CR1/C1QBP/DHX58/IRAK3/LYAR/TRIM21/CD274/BANF1/PIM1/DNAJA3	22
BP	GO:0006403	RNA localization	28/816	206/18805	0.135922	3.13238	6.5542	8.45605e-08	1.65901e-05	1.37625e-05	NEAT1/SSB/RAN/XPO1/PNPT1/ZFP36L1/MAGOHB/NUP205/NHP2/RUVBL1/SRSF7/NUP214/EIF4A3/CCT3/SIDT2/ZNF385A/DKC1/PARP11/HNRNPAB/KPNB1/NUTF2/CCT2/RUVBL2/FBL/CKAP5/PHAX/NUP62/CHTOP	28
BP	GO:0044403	biological process involved in symbiotic interaction	29/816	220/18805	0.131818	3.0378	6.47526	9.81432e-08	1.85418e-05	1.53815e-05	IFIT1/BST2/ANPEP/HSP90AB1/CXCR4/CXCL8/TRIM31/APOL1/TREM1/LGALS9/PPIA/CD55/HSPD1/ELANE/CHMP5/CR1/RPSA/VAPA/LDLR/PHB1/DYNLT1/TRIM5/CHMP2B/AZU1/SLC1A5/TRIM21/GAS6/ITGB1/VPS4A	29
CC	GO:0005839	proteasome core complex	8/848	20/19880	0.4	9.37736	7.91198	8.45764e-07	2.08867e-05	1.64121e-05	PSMB9/PSMA4/PSMB8/PSMA5/PSMB5/PSMB2/PSMB7/PSMF1	8
BP	GO:1901657	glycosyl compound metabolic process	17/816	85/18805	0.2	4.60907	7.10262	1.15833e-07	2.11023e-05	1.75056e-05	NAMPT/CDA/TYMP/NT5C3A/PARP9/TK1/NUDT1/ADA2/DNPH1/DPYD/APOBEC3G/PARP10/NME4/AKR1B1/DTYMK/TYW3/PNP	17
BP	GO:0002696	positive regulation of leukocyte activation	40/816	372/18805	0.107527	2.47799	6.13215	1.26104e-07	2.21813e-05	1.84007e-05	IGFBP2/HLA-DRB5/IRS2/CCL2/LGALS9/CD55/ZBTB16/IL4I1/HSPD1/HSPH1/SIRPB1/PTPN6/CD38/EXOSC3/GPR183/FOXO3/CR1/SMARCD3/TNIP2/CTSC/STAP1/VNN1/CCR2/CD40/TESPA1/BCL6/EXOSC6/CLEC4D/IL1B/GAS6/IL15RA/MDK/ADAM8/TLR4/CD83/CD274/HES1/ACTL6A/DNAJA3/PNP	40
BP	GO:0030098	lymphocyte differentiation	44/816	432/18805	0.101852	2.34721	6.03329	1.42498e-07	2.42295e-05	2.00998e-05	RSAD2/CLEC4E/LGALS9/ZBTB16/IL4I1/ZFP36L2/PTPN6/GPR183/MAFB/SLAMF8/FOXO3/CR1/ZFP36L1/BLNK/SMARCD3/FZD5/FOSL2/BCL3/VNN1/CCR2/SOD1/PREX1/TESPA1/BCL6/CLEC4D/HMGB3/IL1B/GAS6/IL15RA/MDK/ADAM8/IL27/STAT5A/CD83/IGHM/ITGB1/PIK3R1/LYL1/DOCK2/DROSHA/BAK1/ACTL6A/DNAJA3/PNP	44
BP	GO:0006909	phagocytosis	30/816	238/18805	0.12605	2.90488	6.2987	1.61469e-07	2.65694e-05	2.20409e-05	FCN1/SLC11A1/PRTN3/FCGR1A/CCL2/P2RY6/ICAM3/CALR/ELANE/SIRPB1/LRP1/CD302/PECAM1/STAP1/LDLR/CCR2/SOD1/MFGE8/CD93/CEBPE/LYAR/AZU1/GAS6/IL15RA/RAB31/TLR4/ITGB1/DOCK2/ARHGAP25/ABCA1	30
CC	GO:0035578	azurophil granule lumen	16/848	91/19880	0.175824	4.12192	6.30061	1.35426e-06	3.20508e-05	2.51845e-05	GRN/PRTN3/SDCBP/FABP5/ELANE/MPO/ADA2/CTSC/RETN/PADI2/AZU1/NHLRC3/CCT2/NAPRT/PTGES2/GNS	16
BP	GO:0002237	response to molecule of bacterial origin	40/816	379/18805	0.105541	2.43223	5.99905	2.0743e-07	3.30656e-05	2.74298e-05	CXCL10/SLC11A1/CMPK2/LITAF/C5AR1/CXCL8/CCL2/LGALS9/CD55/SELENOW/CNP/PCK2/ELANE/MPO/PTPN6/GCH1/SCIMP/CHMP5/TNFRSF1B/TNIP2/FZD5/FOSL2/STAP1/IRAK3/TAP2/CD40/TRIM5/CASP3/CEBPE/CD180/THBD/IL1B/PTGS2/TLR4/CD274/CDK4/FCAR/CD68/GBP3/ABCA1	40
BP	GO:0051251	positive regulation of lymphocyte activation	37/816	337/18805	0.109792	2.5302	6.03699	2.21709e-07	3.42709e-05	2.84297e-05	IGFBP2/HLA-DRB5/IRS2/CCL2/LGALS9/CD55/ZBTB16/IL4I1/HSPD1/HSPH1/SIRPB1/PTPN6/CD38/EXOSC3/GPR183/FOXO3/CR1/SMARCD3/TNIP2/VNN1/CCR2/CD40/TESPA1/BCL6/EXOSC6/IL1B/GAS6/IL15RA/MDK/ADAM8/TLR4/CD83/CD274/HES1/ACTL6A/DNAJA3/PNP	37
CC	GO:0015934	large ribosomal subunit	18/848	114/19880	0.157895	3.70159	6.10612	1.54685e-06	3.51444e-05	2.76153e-05	MRPL40/MRPL12/GADD45GIP1/RPLP0/MRPL4/MRPL17/MRPL44/MRPL27/RPL39L/MRPL20/MRPL13/MRPL1/MRPL3/MRPL16/MRPL22/MRPL9/MRPL47/MRPL11	18
CC	GO:0070821	tertiary granule membrane	14/848	73/19880	0.191781	4.49599	6.31649	2.10461e-06	4.59777e-05	3.61278e-05	SLC11A1/DYNLL1/SLC2A3/SIGLEC14/ITGAX/GAA/GPR84/ATP6AP2/ADAM10/CD93/CLEC4D/ADAM8/FCAR/CD59	14
BP	GO:0050867	positive regulation of cell activation	40/816	392/18805	0.102041	2.35157	5.7595	5.02283e-07	7.53573e-05	6.25133e-05	IGFBP2/HLA-DRB5/IRS2/CCL2/LGALS9/CD55/ZBTB16/IL4I1/HSPD1/HSPH1/SIRPB1/PTPN6/CD38/EXOSC3/GPR183/FOXO3/CR1/SMARCD3/TNIP2/CTSC/STAP1/VNN1/CCR2/CD40/TESPA1/BCL6/EXOSC6/CLEC4D/IL1B/GAS6/IL15RA/MDK/ADAM8/TLR4/CD83/CD274/HES1/ACTL6A/DNAJA3/PNP	40
MF	GO:0140104	molecular carrier activity	31/844	249/18639	0.124498	2.74943	6.05239	3.38264e-07	8.68438e-05	7.33516e-05	IFIH1/RAN/DDX3Y/HSPA8/CALR/XPO1/CLU/RIGI/HELZ2/DHX58/RUVBL1/AK6/NUP214/EIF4A3/DDX10/TIMM9/ANP32E/HSPA5/MOV10/EMC9/DDX60/KPNB1/NUTF2/VPS4A/MTCH2/IPCEF1/RUVBL2/DDX55/ASF1A/CHD2/HIRIP3	31
MF	GO:0003735	structural constituent of ribosome	25/844	175/18639	0.142857	3.15487	6.23735	3.4842e-07	8.68438e-05	7.33516e-05	RPS4Y1/RPS4X/RPS28/RPS29/RPS2/RPS27/MRPL12/MRPS12/RPLP0/MRPL4/RPSA/MRPL17/MRPL27/RPL39L/MRPL20/MRPL13/MRPL1/MRPL3/MRPL16/MRPL22/MRPL9/MRPS35/MRPL47/MRPS16/MRPL11	25
CC	GO:0005765	lysosomal membrane	41/848	451/19880	0.0909091	2.13122	5.12935	4.59626e-06	9.13032e-05	7.17431e-05	BST2/ANPEP/NKG7/SLC11A1/GRN/PSAP/GLIPR1/LITAF/HLA-DRB5/HSPA8/FPR1/PPT1/CSF3R/TLR7/MPEG1/ACP2/CHMP5/LRP1/LAPTM4A/DNAJC13/GAA/C3AR1/VAPA/LDLR/VNN1/SLC39A8/AHNAK/NDUFC2/ATP6AP2/SIDT2/CHMP2B/AZU1/GOPC/AP1S1/ATP13A2/CD68/ITM2C/HPS6/AP5M1/PIP4P1/ECE1	41
CC	GO:0098852	lytic vacuole membrane	41/848	451/19880	0.0909091	2.13122	5.12935	4.59626e-06	9.13032e-05	7.17431e-05	BST2/ANPEP/NKG7/SLC11A1/GRN/PSAP/GLIPR1/LITAF/HLA-DRB5/HSPA8/FPR1/PPT1/CSF3R/TLR7/MPEG1/ACP2/CHMP5/LRP1/LAPTM4A/DNAJC13/GAA/C3AR1/VAPA/LDLR/VNN1/SLC39A8/AHNAK/NDUFC2/ATP6AP2/SIDT2/CHMP2B/AZU1/GOPC/AP1S1/ATP13A2/CD68/ITM2C/HPS6/AP5M1/PIP4P1/ECE1	41
CC	GO:0042581	specific granule	21/848	160/19880	0.13125	3.07695	5.56781	4.66161e-06	9.13032e-05	7.17431e-05	QPCT/PLAUR/ELANE/PTPN6/JUP/SLC2A3/TNFRSF1B/C3AR1/RETN/GPR84/ADAM10/CD93/CLEC4D/ADAM8/KPNB1/MLEC/GSDMD/DOCK2/FCAR/CD59/ILF2	21
CC	GO:0035577	azurophil granule membrane	12/848	58/19880	0.206897	4.85036	6.19861	4.89739e-06	9.2724e-05	7.28595e-05	BST2/PSAP/GLIPR1/FPR1/DNAJC13/GAA/C3AR1/VAPA/VNN1/NDUFC2/AZU1/CD68	12
BP	GO:0050777	negative regulation of immune response	27/816	214/18805	0.126168	2.90759	5.97733	6.54055e-07	9.53239e-05	7.90768e-05	ISG15/GRN/USP18/OAS3/IFI16/PARP14/OAS1/LGALS3/LGALS9/CD55/IL4I1/PARP1/PTPN6/SLAMF8/CR1/DHX58/IRAK3/CCR2/BCL6/LYAR/TRIM21/STAT5A/CD274/BANF1/PIM1/CD59/DNAJA3	27
MF	GO:0051082	unfolded protein binding	20/844	121/18639	0.165289	3.65027	6.36953	4.88955e-07	9.74976e-05	8.23503e-05	HSP90AB1/HSPA8/PPIB/DNAJA1/HSPB1/PPIA/CALR/HSPD1/CLU/DNAJB6/CCT3/TRAP1/HSPA5/PET100/NPM1/HYOU1/CCT2/PFDN2/RUVBL2/DNAJA3	20
BP	GO:0060326	cell chemotaxis	35/816	325/18805	0.107692	2.48181	5.73917	7.42501e-07	0.000102931	8.53877e-05	CXCL10/C5AR1/CXCR4/CXCL8/CYP19A1/CCL2/TREM1/CSF3R/PPIB/HSPB1/LGALS3/LGALS9/PPIA/CALR/DUSP1/GPR183/SLAMF8/C1QBP/CMKLR1/C3AR1/STAP1/CXCL16/CCR2/PREX1/PADI2/CXCL11/CKLF/ENG/ADAM10/AZU1/IL1B/GAS6/MDK/ADAM8/VEGFA	35
BP	GO:1990266	neutrophil migration	18/816	107/18805	0.168224	3.87679	6.35578	7.54928e-07	0.000102931	8.53877e-05	CXCL10/PRTN3/C5AR1/CXCL8/TREM1/CSF3R/PPIB/LGALS3/PPIA/SLAMF8/C1QBP/C3AR1/PECAM1/PREX1/CKLF/IL1B/MDK/ADAM8	18
BP	GO:0061077	chaperone-mediated protein folding	15/816	76/18805	0.197368	4.54842	6.60164	7.6679e-07	0.000102931	8.53877e-05	HSP90AB1/HSPA8/PPIB/HSPB1/HSPH1/BAG1/CLU/SDF2L1/DNAJB6/CCT3/TRAP1/HSPA5/PDIA4/CCT2/PFDN2	15
MF	GO:0051087	protein-folding chaperone binding	21/844	134/18639	0.156716	3.46094	6.22632	6.36474e-07	0.000105761	8.93297e-05	GRN/HSPA8/DNAJA1/BIRC5/CALR/HSPD1/BAG1/CLU/SDF2L1/CTSC/DNAJB6/AHSA1/SOD1/TIMM9/HSPA5/HES1/BAK1/DNAJA3/NUP62/DNAJC9/DNAJC2	21
BP	GO:0032496	response to lipopolysaccharide	37/816	357/18805	0.103641	2.38845	5.64102	9.21934e-07	0.000120584	0.000100032	CXCL10/SLC11A1/CMPK2/LITAF/CXCL8/CCL2/LGALS9/CD55/SELENOW/CNP/PCK2/ELANE/MPO/PTPN6/GCH1/SCIMP/CHMP5/TNFRSF1B/TNIP2/FOSL2/STAP1/IRAK3/CD40/TRIM5/CASP3/CEBPE/CD180/THBD/IL1B/PTGS2/TLR4/CD274/CDK4/FCAR/CD68/GBP3/ABCA1	37
BP	GO:0097193	intrinsic apoptotic signaling pathway	35/816	330/18805	0.106061	2.4442	5.63715	1.06164e-06	0.000135386	0.00011231	EIF5A/IFI16/PLAUR/BCL2A1/IER3/HIF1A/DNAJA1/HSPB1/CYP1B1/PPIA/PARP1/CD44/CLU/SEPTIN4/PML/TNFRSF1B/BCL3/IVNS1ABP/VNN1/SOD1/MYC/NBN/ITPR1/CASP3/TRAP1/ZNF385A/DDIT3/HIPK2/PTGS2/HYOU1/PIK3R1/BAK1/IFI27L1/DAXX/BCL2L11	35
CC	GO:0101031	protein folding chaperone complex	10/848	42/19880	0.238095	5.58176	6.27424	8.02984e-06	0.000147127	0.000115608	HSP90AB1/HSPA8/STIP1/SDF2L1/RUVBL1/CCT3/CCT2/PFDN2/RUVBL2/DNAJC9	10
MF	GO:0044183	protein folding chaperone	15/844	75/18639	0.2	4.41682	6.45713	1.09322e-06	0.000155706	0.000131515	HSP90AB1/HSPA8/HSPB1/CALR/HSPD1/HSPH1/DNAJB6/CCT3/TRAP1/ANP32E/HSPA5/HYOU1/CCT2/PFDN2/HSPA4	15
CC	GO:1905368	peptidase complex	18/848	129/19880	0.139535	3.27117	5.46265	9.34019e-06	0.000165788	0.000130271	FCN1/PSMB9/PSME2/PSMA4/PLAUR/CFH/PSMB8/HSPB1/PSMA5/PSMB5/PSMB2/PSMB7/PSMD3/PSMC5/PSMD14/THBD/PSMF1/PSMD2	18
BP	GO:0048246	macrophage chemotaxis	11/816	43/18805	0.255814	5.89532	6.84451	1.54471e-06	0.000192184	0.000159428	C5AR1/CYP19A1/CCL2/LGALS3/SLAMF8/CMKLR1/C3AR1/STAP1/CKLF/AZU1/MDK	11
BP	GO:0050900	leukocyte migration	39/816	395/18805	0.0987342	2.27536	5.45597	1.5866e-06	0.000192697	0.000159853	CXCL10/PRTN3/C5AR1/CXCR4/CXCL8/CYP19A1/CCL2/TREM1/CSF3R/PPIB/LGALS3/LGALS9/PPIA/CALR/GCNT1/ELANE/DUSP1/GPR183/SLAMF8/C1QBP/CMKLR1/C3AR1/PECAM1/STAP1/CXCL16/CCR2/PREX1/PADI2/CXCL11/CKLF/ADAM10/AZU1/IL1B/GAS6/MDK/ADAM8/VEGFA/ITGB1/PIK3R1	39
BP	GO:0097530	granulocyte migration	21/816	149/18805	0.14094	3.248	5.86742	1.90306e-06	0.000222523	0.000184596	CXCL10/PRTN3/C5AR1/CXCL8/CCL2/TREM1/CSF3R/PPIB/LGALS3/PPIA/SLAMF8/C1QBP/CMKLR1/C3AR1/PECAM1/PREX1/CKLF/IL1B/MDK/ADAM8/VEGFA	21
BP	GO:0030217	T cell differentiation	34/816	324/18805	0.104938	2.41834	5.48474	1.91943e-06	0.000222523	0.000184596	RSAD2/CLEC4E/LGALS9/ZBTB16/IL4I1/ZFP36L2/GPR183/MAFB/FOXO3/CR1/ZFP36L1/SMARCD3/FZD5/FOSL2/BCL3/VNN1/CCR2/SOD1/PREX1/TESPA1/BCL6/CLEC4D/IL1B/MDK/ADAM8/IL27/STAT5A/CD83/PIK3R1/DOCK2/DROSHA/ACTL6A/DNAJA3/PNP	34
CC	GO:0031970	organelle envelope lumen	15/848	97/19880	0.154639	3.62527	5.471	1.46966e-05	0.00025296	0.000198768	PNPT1/MIX23/COA4/NDUFB7/IGF2R/SORL1/SOD1/NME4/TIMM9/THOP1/STOML2/ARL2/TRAP1/HAX1/TIMM29	15
BP	GO:0050729	positive regulation of inflammatory response	22/816	163/18805	0.134969	3.11041	5.76344	2.27951e-06	0.000257654	0.000213739	NEAT1/IFI35/GBP1/NKG7/GRN/FCGR1A/TLR7/ZBP1/CTSC/AIM2/STAP1/LDLR/CCR2/CASP3/IL1B/PTGS2/MDK/ADAM8/TLR4/GSDMD/GBP3/CASP5	22
BP	GO:0002688	regulation of leukocyte chemotaxis	19/816	127/18805	0.149606	3.44773	5.89477	2.35973e-06	0.000257654	0.000213739	CXCL10/C5AR1/CXCL8/CYP19A1/CCL2/LGALS9/CALR/DUSP1/SLAMF8/C1QBP/CMKLR1/C3AR1/STAP1/CCR2/PADI2/ADAM10/GAS6/MDK/VEGFA	19
BP	GO:0051701	biological process involved in interaction with host	23/816	176/18805	0.130682	3.01161	5.71046	2.37399e-06	0.000257654	0.000213739	IFIT1/ANPEP/HSP90AB1/CXCR4/CXCL8/TRIM31/LGALS9/PPIA/CD55/CHMP5/CR1/RPSA/VAPA/LDLR/PHB1/DYNLT1/TRIM5/CHMP2B/SLC1A5/TRIM21/GAS6/ITGB1/VPS4A	23
BP	GO:0035966	response to topologically incorrect protein	22/816	164/18805	0.134146	3.09145	5.72929	2.52702e-06	0.000266525	0.000221098	HSP90AB1/HSPA8/FBXO6/DNAJA1/HSPB1/HSPD1/HSPH1/OPTN/CLU/SDF2L1/MANF/PARP8/HSPA5/ATAD3A/DDIT3/CREBRF/PIK3R1/BAK1/DAXX/BCL2L11/EIF2S1/HSPA4	22
BP	GO:0050766	positive regulation of phagocytosis	14/816	73/18805	0.191781	4.41965	6.23474	2.56023e-06	0.000266525	0.000221098	FCN1/SLC11A1/FCGR1A/CCL2/CALR/SIRPB1/STAP1/SOD1/LYAR/AZU1/GAS6/IL15RA/RAB31/DOCK2	14
BP	GO:0006935	chemotaxis	43/816	466/18805	0.0922747	2.1265	5.24449	2.79108e-06	0.000284746	0.000236214	CXCL10/S100A4/LSP1/C5AR1/CXCR4/CXCL8/CYP19A1/PLAUR/TYMP/CCL2/FPR1/ENPP2/TREM1/CSF3R/PPIB/HSPB1/LGALS3/LGALS9/PPIA/CALR/ELANE/DUSP1/GPR183/SLAMF8/C1QBP/CMKLR1/C3AR1/STAP1/CXCL16/CCR2/PREX1/PADI2/CXCL11/CKLF/ENG/ADAM10/AZU1/IL1B/GAS6/MDK/ADAM8/VEGFA/DOCK2	43
BP	GO:0071216	cellular response to biotic stimulus	30/816	273/18805	0.10989	2.53246	5.43219	3.01248e-06	0.000301307	0.000249952	CXCL10/CMPK2/LITAF/CDA/CXCL8/CCL2/CD55/PTPN6/SCIMP/CHMP5/TNFRSF1B/TNIP2/FZD5/STAP1/IRAK3/CD40/TRIM5/HSPA5/CEBPE/CD180/DDIT3/IL1B/PTGS2/TLR4/CD274/CDK4/FCAR/CD68/GBP3/ABCA1	30
BP	GO:0042330	taxis	43/816	468/18805	0.0918803	2.11741	5.21362	3.11625e-06	0.000305692	0.00025359	CXCL10/S100A4/LSP1/C5AR1/CXCR4/CXCL8/CYP19A1/PLAUR/TYMP/CCL2/FPR1/ENPP2/TREM1/CSF3R/PPIB/HSPB1/LGALS3/LGALS9/PPIA/CALR/ELANE/DUSP1/GPR183/SLAMF8/C1QBP/CMKLR1/C3AR1/STAP1/CXCL16/CCR2/PREX1/PADI2/CXCL11/CKLF/ENG/ADAM10/AZU1/IL1B/GAS6/MDK/ADAM8/VEGFA/DOCK2	43
BP	GO:0002221	pattern recognition receptor signaling pathway	31/816	288/18805	0.107639	2.48058	5.39272	3.19538e-06	0.00030754	0.000255122	FCN1/RSAD2/CTSS/IFI35/IRF7/IFIH1/CLEC4E/OAS3/IFI16/HSPA8/TRIM31/PPT1/OAS1/TLR7/HSPD1/PARP1/SCIMP/C1QBP/RIGI/DHX58/TNIP2/AIM2/SQSTM1/IRAK3/PHB1/RIOK3/DDX60/TLR4/CD274/PIK3R1/BANF1	31
BP	GO:0007249	canonical NF-kappaB signal transduction	33/816	318/18805	0.103774	2.3915	5.33003	3.45483e-06	0.000326353	0.000270729	TNFSF10/S100A4/BST2/LITAF/HSPB1/LGALS9/TLR7/GBP7/OPTN/PARP1/APOL3/RBCK1/REL/TNIP2/VAPA/BCL3/SQSTM1/CXXC5/IRAK3/CD40/SLC39A8/IFIT5/TRIM5/TMEM106A/CLEC4D/RIOK3/IL1B/ADAM8/VEGFA/TLR4/PRDX4/DNAJA3/NUP62	33
CC	GO:0005793	endoplasmic reticulum-Golgi intermediate compartment	18/848	136/19880	0.132353	3.1028	5.19402	1.95501e-05	0.000326602	0.000256633	ANPEP/TAP1/SERPINA1/AREG/CD55/STK17B/CALR/ZDHHC20/MYDGF/F5/CTSC/TAP2/NUCB2/VMP1/HSPA5/ERGIC1/CD59/TMED3	18
BP	GO:0006956	complement activation	13/816	65/18805	0.2	4.60907	6.20774	3.56348e-06	0.000330496	0.000274166	FCN1/CFD/IGHG4/CFH/CD55/CLU/CR1/C1QBP/C1QB/PHB1/IL1B/RGCC/CD59	13
BP	GO:0048247	lymphocyte chemotaxis	11/816	47/18805	0.234043	5.39359	6.42306	3.99071e-06	0.000363511	0.000301553	CXCL10/CCL2/GPR183/CXCL16/CCR2/PADI2/CXCL11/CKLF/ADAM10/GAS6/ADAM8	11
BP	GO:0034341	response to type II interferon	18/816	121/18805	0.14876	3.42823	5.70709	4.69745e-06	0.000417623	0.000346442	GBP1/BST2/SLC11A1/PARP14/CCL2/LGALS9/PARP9/GBP7/GCH1/CXCL16/EPRS1/CD40/TRIM21/TLR4/FCAR/PIM1/DNAJA3/GBP3	18
BP	GO:0097529	myeloid leukocyte migration	27/816	237/18805	0.113924	2.62542	5.3632	4.7485e-06	0.000417623	0.000346442	CXCL10/PRTN3/C5AR1/CXCL8/CYP19A1/CCL2/TREM1/CSF3R/PPIB/LGALS3/PPIA/DUSP1/SLAMF8/C1QBP/CMKLR1/C3AR1/PECAM1/STAP1/CCR2/PREX1/CKLF/AZU1/IL1B/MDK/ADAM8/VEGFA/PIK3R1	27
BP	GO:0009123	nucleoside monophosphate metabolic process	14/816	77/18805	0.181818	4.19006	5.974	4.95185e-06	0.00042107	0.000349302	CMPK2/CDA/TYMP/TK1/ATIC/DNPH1/DPYD/NUDT2/AK6/GART/DTYMK/NT5C/PAICS/PNP	14
BP	GO:0002697	regulation of immune effector process	39/816	414/18805	0.0942029	2.17094	5.13095	4.95279e-06	0.00042107	0.000349302	FCN1/RSAD2/BST2/GRN/LITAF/CFH/FCGR1A/LGALS3/LGALS9/TLR7/CD55/IL4I1/HSPD1/PTPN6/SCIMP/EXOSC3/SLAMF8/CR1/C1QBP/RIGI/DHX58/TNFRSF1B/FZD5/STAP1/IRAK3/CCR2/TAP2/PHB1/CD40/BCL6/GAB2/EXOSC6/IL1B/IL27/DDX60/TLR4/STAT5A/CD274/CD59	39
BP	GO:0006959	humoral immune response	32/816	309/18805	0.10356	2.38657	5.23419	5.05729e-06	0.000422906	0.000350825	FCN1/CXCL10/CFD/SLC11A1/IGHG4/PRTN3/RNASE6/CXCL8/CFH/HMGN2/CCL2/TREM1/LGALS3/CD55/ELANE/PTPN6/GPR183/CLU/CR1/C1QBP/BLNK/BCL3/C1QB/CCR2/PHB1/CXCL11/AZU1/IL1B/CD83/IGHM/RGCC/CD59	32
BP	GO:0006986	response to unfolded protein	20/816	146/18805	0.136986	3.1569	5.57222	5.18013e-06	0.000426191	0.000353551	HSP90AB1/HSPA8/FBXO6/DNAJA1/HSPB1/HSPD1/HSPH1/OPTN/MANF/PARP8/HSPA5/ATAD3A/DDIT3/CREBRF/PIK3R1/BAK1/DAXX/BCL2L11/EIF2S1/HSPA4	20
BP	GO:0045619	regulation of lymphocyte differentiation	26/816	225/18805	0.115556	2.66302	5.34481	5.46844e-06	0.000439668	0.000364731	LGALS9/ZBTB16/IL4I1/ZFP36L2/PTPN6/SLAMF8/FOXO3/CR1/ZFP36L1/SMARCD3/VNN1/CCR2/SOD1/TESPA1/BCL6/HMGB3/GAS6/IL15RA/MDK/ADAM8/IL27/STAT5A/CD83/DROSHA/ACTL6A/PNP	26
BP	GO:0002218	activation of innate immune response	33/816	325/18805	0.101538	2.33999	5.18989	5.51632e-06	0.000439668	0.000364731	FCN1/RSAD2/CTSS/IFI35/IRF7/IFIH1/CLEC4E/OAS3/IFI16/HSPA8/TRIM31/PPT1/OAS1/TLR7/HSPD1/PARP1/SCIMP/ZBP1/C1QBP/RIGI/DHX58/TNIP2/AIM2/SQSTM1/IRAK3/PHB1/TRIM5/RIOK3/DDX60/TLR4/CD274/PIK3R1/BANF1	33
BP	GO:0006213	pyrimidine nucleoside metabolic process	7/816	18/18805	0.388889	8.96208	7.19781	5.90376e-06	0.000463309	0.000384342	CDA/TYMP/NT5C3A/TK1/DPYD/APOBEC3G/DTYMK	7
BP	GO:0002407	dendritic cell chemotaxis	8/816	25/18805	0.32	7.37451	6.79259	6.80066e-06	0.000525609	0.000436023	CXCR4/LGALS9/CALR/GPR183/SLAMF8/C1QBP/CCR2/GAS6	8
CC	GO:0009295	nucleoid	10/848	49/19880	0.204082	4.78437	5.5985	3.42164e-05	0.000539858	0.000424203	ELAC2/SSBP1/TEFM/POLRMT/ATAD3A/LRRC59/FASTKD2/LONP1/SHMT2/DNAJA3	10
CC	GO:0042645	mitochondrial nucleoid	10/848	49/19880	0.204082	4.78437	5.5985	3.42164e-05	0.000539858	0.000424203	ELAC2/SSBP1/TEFM/POLRMT/ATAD3A/LRRC59/FASTKD2/LONP1/SHMT2/DNAJA3	10
BP	GO:1903039	positive regulation of leukocyte cell-cell adhesion	30/816	285/18805	0.105263	2.42583	5.16577	7.17699e-06	0.000546416	0.000453284	IGFBP2/HLA-DRB5/CCL2/LGALS9/CD55/ZBTB16/IL4I1/GCNT1/HSPD1/ELANE/HSPH1/SIRPB1/CD44/PTPN6/FOXO3/CR1/SMARCD3/VNN1/CCR2/TESPA1/BCL6/IL1B/MDK/ADAM8/CD83/CD274/HES1/ACTL6A/DNAJA3/PNP	30
BP	GO:0032728	positive regulation of interferon-beta production	10/816	41/18805	0.243902	5.62082	6.30833	7.37863e-06	0.000553506	0.000459166	ISG15/IRF7/IFIH1/OAS3/OAS2/OAS1/TLR7/RIGI/RIOK3/TLR4	10
CC	GO:0033116	endoplasmic reticulum-Golgi intermediate compartment membrane	13/848	81/19880	0.160494	3.76252	5.25871	3.61081e-05	0.000554308	0.000435557	TAP1/SERPINA1/AREG/CD55/CALR/ZDHHC20/F5/CTSC/TAP2/VMP1/ERGIC1/CD59/TMED3	13
MF	GO:0140597	protein carrier chaperone	24/844	188/18639	0.12766	2.81925	5.45988	4.54704e-06	0.000566675	0.000478636	IFIH1/DDX3Y/HSPA8/CLU/RIGI/HELZ2/DHX58/RUVBL1/AK6/EIF4A3/DDX10/TIMM9/ANP32E/HSPA5/MOV10/EMC9/DDX60/VPS4A/MTCH2/RUVBL2/DDX55/ASF1A/CHD2/HIRIP3	24
BP	GO:0071674	mononuclear cell migration	26/816	230/18805	0.113043	2.60513	5.21645	8.15749e-06	0.000600873	0.000498459	CXCL10/C5AR1/CXCR4/CYP19A1/CCL2/LGALS3/LGALS9/CALR/DUSP1/GPR183/SLAMF8/C1QBP/CMKLR1/C3AR1/PECAM1/STAP1/CXCL16/CCR2/PADI2/CXCL11/CKLF/ADAM10/AZU1/GAS6/MDK/ADAM8	26
BP	GO:0042113	B cell activation	30/816	287/18805	0.10453	2.40892	5.12268	8.24566e-06	0.000600873	0.000498459	BST2/IRS2/IL4I1/HSPD1/ZFP36L2/PTPN6/CD38/EXOSC3/GPR183/SLAMF8/CR1/ZFP36L1/BLNK/TNIP2/FOSL2/BCL3/PHB1/CD40/NBN/CASP3/BCL6/EXOSC6/CD180/HMGB3/TLR4/IGHM/ITGB1/PIK3R1/LYL1/BAK1	30
CC	GO:0005635	nuclear envelope	41/848	496/19880	0.0826613	1.93786	4.46489	4.33352e-05	0.000647747	0.000508978	MX1/S100A6/EIF5A/RAN/SDCBP/RTCB/CALR/RANGAP1/RANBP1/PARP1/NUDT1/XPO1/GCH1/CD38/CHMP5/NUP205/PML/IGF2R/VAPA/PARP8/NUP214/BNIP3L/SORL1/NUCB2/ITPR1/CHMP2B/DST/LRRC59/PTGS2/HAX1/IL15RA/PARP11/KPNB1/NUTF2/CDK4/VPS4A/BANF1/OSBPL8/TMEM147/NUP62/DNAJC2	41
BP	GO:0071219	cellular response to molecule of bacterial origin	27/816	246/18805	0.109756	2.52937	5.14243	9.51161e-06	0.000675573	0.000560427	CXCL10/CMPK2/LITAF/CXCL8/CCL2/CD55/PTPN6/SCIMP/CHMP5/TNFRSF1B/TNIP2/FZD5/STAP1/IRAK3/CD40/TRIM5/CEBPE/CD180/IL1B/PTGS2/TLR4/CD274/CDK4/FCAR/CD68/GBP3/ABCA1	27
BP	GO:0071222	cellular response to lipopolysaccharide	26/816	232/18805	0.112069	2.58267	5.16606	9.53563e-06	0.000675573	0.000560427	CXCL10/CMPK2/LITAF/CXCL8/CCL2/CD55/PTPN6/SCIMP/CHMP5/TNFRSF1B/TNIP2/STAP1/IRAK3/CD40/TRIM5/CEBPE/CD180/IL1B/PTGS2/TLR4/CD274/CDK4/FCAR/CD68/GBP3/ABCA1	26
CC	GO:0030687	preribosome, large subunit precursor	6/848	17/19880	0.352941	8.27414	6.3334	4.88717e-05	0.000711772	0.000559287	PPAN/MRTO4/EBNA1BP2/BOP1/WDR74/WDR12	6
BP	GO:0002758	innate immune response-activating signaling pathway	31/816	305/18805	0.101639	2.34231	5.03367	1.03322e-05	0.000721978	0.000598923	FCN1/RSAD2/CTSS/IFI35/IRF7/IFIH1/CLEC4E/OAS3/IFI16/HSPA8/TRIM31/PPT1/OAS1/TLR7/HSPD1/PARP1/SCIMP/C1QBP/RIGI/DHX58/TNIP2/AIM2/SQSTM1/IRAK3/PHB1/RIOK3/DDX60/TLR4/CD274/PIK3R1/BANF1	31
MF	GO:0140098	catalytic activity, acting on RNA	38/844	387/18639	0.0981912	2.16847	5.0587	6.60199e-06	0.000731354	0.00061773	ISG20/WARS1/IFIH1/RNASE6/DDX3Y/RTCB/NT5C3A/EXOSC9/PNPT1/EXOSC3/ELAC2/RIGI/HELZ2/DHX58/TRMT1L/AARS1/POLR3H/EIF4A3/DDX10/RARS1/EPRS1/POLR3K/RNASEL/TARS1/POLRMT/YARS1/MOV10/FARSA/APEX1/DDX60/NOB1/RPP25/AGO4/LARS1/DROSHA/FBL/DDX55/TYW3	38
CC	GO:0019774	proteasome core complex, beta-subunit complex	5/848	11/19880	0.454545	10.6561	6.7618	5.20115e-05	0.000738563	0.000580339	PSMB9/PSMB8/PSMB5/PSMB2/PSMB7	5
MF	GO:0030515	snoRNA binding	9/844	32/18639	0.28125	6.21116	6.42529	8.39445e-06	0.000765219	0.000646334	ISG20/NUDT1/NHP2/BYSL/NOP56/DKC1/UTP6/TSR1/IMP3	9
MF	GO:0140662	ATP-dependent protein folding chaperone	10/844	40/18639	0.25	5.52103	6.23368	8.44274e-06	0.000765219	0.000646334	HSP90AB1/HSPA8/HSPD1/HSPH1/CCT3/TRAP1/HSPA5/HYOU1/CCT2/HSPA4	10
CC	GO:0015935	small ribosomal subunit	12/848	74/19880	0.162162	3.80163	5.09661	6.44477e-05	0.000892837	0.000701562	RPS4Y1/RPS4X/RPS28/RPS29/RPS2/RPS27/MRPS12/LARP4/RPSA/MRPS35/MRPS16/MRPS26	12
BP	GO:0030593	neutrophil chemotaxis	14/816	84/18805	0.166667	3.84089	5.55772	1.41218e-05	0.000956914	0.000793816	CXCL10/C5AR1/CXCL8/TREM1/CSF3R/PPIB/LGALS3/PPIA/C1QBP/C3AR1/PREX1/CKLF/IL1B/MDK	14
BP	GO:1902105	regulation of leukocyte differentiation	33/816	340/18805	0.0970588	2.23675	4.90134	1.42167e-05	0.000956914	0.000793816	IRF7/LGALS9/ZBTB16/IL4I1/ZFP36L2/EVI2B/PTPN6/MAFB/SLAMF8/FOXO3/CR1/ZFP36L1/SMARCD3/VNN1/CCR2/SOD1/MYC/TESPA1/BCL6/HMGB3/HAX1/GAS6/IL15RA/MDK/ADAM8/IL27/TLR4/STAT5A/CD83/PIK3R1/DROSHA/ACTL6A/PNP	33
BP	GO:1905517	macrophage migration	12/816	63/18805	0.190476	4.38959	5.73953	1.42571e-05	0.000956914	0.000793816	C5AR1/CYP19A1/CCL2/LGALS3/SLAMF8/CMKLR1/C3AR1/STAP1/CCR2/CKLF/AZU1/MDK	12
CC	GO:0005758	mitochondrial intermembrane space	13/848	87/19880	0.149425	3.50304	4.93883	7.77852e-05	0.00105195	0.00082659	PNPT1/MIX23/COA4/NDUFB7/SOD1/NME4/TIMM9/THOP1/STOML2/ARL2/TRAP1/HAX1/TIMM29	13
BP	GO:0042274	ribosomal small subunit biogenesis	16/816	108/18805	0.148148	3.41412	5.35861	1.65429e-05	0.00109591	0.000909124	RPS4X/RPS28/RPS27/BYSL/RPSA/AK6/NOP56/RIOK3/NAT10/SLX9/UTP6/NPM1/NOB1/FBL/TSR1/IMP3	16
BP	GO:0072527	pyrimidine-containing compound metabolic process	13/816	75/18805	0.173333	3.99453	5.53422	1.84101e-05	0.00120397	0.000998765	CMPK2/NME1/CDA/TYMP/NT5C3A/TK1/SLC25A19/DPYD/APOBEC3G/NME4/DCTPP1/DTYMK/NT5C	13
BP	GO:0043122	regulation of canonical NF-kappaB signal transduction	30/816	300/18805	0.1	2.30453	4.85108	1.95629e-05	0.00126317	0.00104787	TNFSF10/S100A4/BST2/LITAF/HSPB1/LGALS9/TLR7/GBP7/OPTN/PARP1/APOL3/RBCK1/REL/TNIP2/VAPA/SQSTM1/CXXC5/IRAK3/CD40/SLC39A8/IFIT5/TRIM5/TMEM106A/CLEC4D/RIOK3/IL1B/VEGFA/TLR4/DNAJA3/NUP62	30
BP	GO:0071621	granulocyte chemotaxis	17/816	122/18805	0.139344	3.21124	5.21865	2.07253e-05	0.0013215	0.00109626	CXCL10/C5AR1/CXCL8/CCL2/TREM1/CSF3R/PPIB/LGALS3/PPIA/C1QBP/CMKLR1/C3AR1/PREX1/CKLF/IL1B/MDK/VEGFA	17
BP	GO:0002833	positive regulation of response to biotic stimulus	38/816	425/18805	0.0894118	2.06052	4.70987	2.13691e-05	0.00134573	0.00111636	FCN1/RSAD2/CTSS/IFI35/IRF7/GRN/IFIH1/CLEC4E/OAS3/IFI16/HSPA8/TRIM31/PPT1/OAS1/TLR7/PARP9/HSPD1/EREG/PARP1/SCIMP/ZBP1/C1QBP/RIGI/DHX58/TNIP2/AIM2/SQSTM1/IRAK3/PHB1/TRIM5/CD180/RIOK3/ADAM8/DDX60/TLR4/CD274/PIK3R1/BANF1	38
BP	GO:0071353	cellular response to interleukin-4	9/816	37/18805	0.243243	5.60562	5.97237	2.17017e-05	0.00135001	0.00111991	HSP90AB1/PARP14/TUBA1B/RPLP0/PML/CD40/HSPA5/STAT5A/CDK4	9
BP	GO:0060759	regulation of response to cytokine stimulus	23/816	201/18805	0.114428	2.63703	4.96956	2.19734e-05	0.00135044	0.00112027	ISG15/IL1RN/IRF7/IFIH1/USP18/OAS3/CXCR4/PARP14/HIF1A/OAS1/PARP9/PTPN6/IL1R2/ZBP1/RIGI/STAP1/IRAK3/CD40/PADI2/ULK1/GAS6/TLR4/DNAJA3	23
BP	GO:0071675	regulation of mononuclear cell migration	19/816	148/18805	0.128378	2.95852	5.09455	2.26718e-05	0.00137677	0.00114211	CXCL10/C5AR1/CYP19A1/CCL2/LGALS3/LGALS9/CALR/DUSP1/SLAMF8/C1QBP/CMKLR1/C3AR1/STAP1/CCR2/PADI2/ADAM10/GAS6/MDK/ADAM8	19
BP	GO:0045089	positive regulation of innate immune response	36/816	395/18805	0.0911392	2.10034	4.70721	2.33105e-05	0.0013989	0.00116047	FCN1/RSAD2/CTSS/IFI35/IRF7/IFIH1/CLEC4E/OAS3/IFI16/HSPA8/TRIM31/PPT1/OAS1/TLR7/PARP9/HSPD1/EREG/PARP1/SCIMP/ZBP1/C1QBP/RIGI/DHX58/TNIP2/AIM2/SQSTM1/IRAK3/PHB1/TRIM5/RIOK3/ADAM8/DDX60/TLR4/CD274/PIK3R1/BANF1	36
BP	GO:0050920	regulation of chemotaxis	24/816	217/18805	0.110599	2.54879	4.88735	2.58557e-05	0.0015336	0.00127221	CXCL10/C5AR1/CXCR4/CXCL8/CYP19A1/CCL2/HSPB1/LGALS9/CALR/ELANE/DUSP1/GPR183/SLAMF8/C1QBP/CMKLR1/C3AR1/STAP1/CCR2/PADI2/ADAM10/AZU1/GAS6/MDK/VEGFA	24
BP	GO:0030449	regulation of complement activation	7/816	22/18805	0.318182	7.33261	6.32963	2.71669e-05	0.00159285	0.00132137	CFH/CD55/CR1/C1QBP/PHB1/IL1B/CD59	7
BP	GO:0050870	positive regulation of T cell activation	27/816	261/18805	0.103448	2.384	4.79536	2.77258e-05	0.00160715	0.00133323	IGFBP2/HLA-DRB5/CCL2/LGALS9/CD55/ZBTB16/IL4I1/HSPD1/HSPH1/SIRPB1/PTPN6/FOXO3/CR1/SMARCD3/VNN1/CCR2/TESPA1/BCL6/IL1B/MDK/ADAM8/CD83/CD274/HES1/ACTL6A/DNAJA3/PNP	27
BP	GO:0009165	nucleotide biosynthetic process	25/816	234/18805	0.106838	2.46211	4.79332	3.17919e-05	0.00182214	0.00151157	MT-ND3/NAMPT/CMPK2/NME1/CDA/ATP5F1D/PARP9/PARP1/ATIC/NDUFS8/NDUFB7/NDUFB1/NUDT2/AK6/GART/MT-ATP8/PARP10/NME4/NDUFC2/STOML2/DTYMK/NAPRT/NDUFA9/PAICS/PNP	25
BP	GO:0031348	negative regulation of defense response	30/816	308/18805	0.0974026	2.24468	4.69081	3.22681e-05	0.00182889	0.00151717	ISG15/GRN/USP18/OAS3/IFI16/CYP19A1/PARP14/IER3/OAS1/LGALS9/ELANE/PARP1/PTPN6/SLAMF8/CR1/C1QBP/DHX58/TNFRSF1B/TNFAIP8L2/LDLR/IRAK3/SOD1/SLC39A8/LYAR/AOAH/TRIM21/MDK/BANF1/PIM1/DNAJA3	30
BP	GO:1903557	positive regulation of tumor necrosis factor superfamily cytokine production	16/816	114/18805	0.140351	3.23443	5.09648	3.28942e-05	0.00182895	0.00151722	IFIH1/OAS3/FCGR1A/OAS2/OAS1/HSPB1/LGALS9/CLU/RIGI/FZD5/CCR2/TMEM106A/AZU1/ADAM8/TLR4/PIK3R1	16
BP	GO:0050764	regulation of phagocytosis	15/816	102/18805	0.147059	3.38902	5.15266	3.29863e-05	0.00182895	0.00151722	FCN1/SLC11A1/PRTN3/FCGR1A/CCL2/CALR/SIRPB1/STAP1/SOD1/LYAR/AZU1/GAS6/IL15RA/RAB31/DOCK2	15
BP	GO:0006260	DNA replication	28/816	280/18805	0.1	2.30453	4.68406	3.66675e-05	0.00201119	0.0016684	NUCKS1/DYNLL1/NASP/EREG/TK1/PARP1/PCLAF/NOC3L/GRWD1/RMI1/RUVBL1/PTMS/SSBP1/SSRP1/NBN/BCL6/POLRMT/WDR18/CDK2AP1/TFPT/POLA2/ACTL6A/RUVBL2/CENPX/ASF1A/DNAJA3/POLD2/DNAJC2	28
BP	GO:1903706	regulation of hemopoiesis	38/816	436/18805	0.087156	2.00854	4.53795	3.74428e-05	0.00203187	0.00168556	ISG15/IRF7/HIF1A/CSF3R/LGALS9/ZBTB16/IL4I1/ZFP36L2/EVI2B/PTPN6/MAFB/SLAMF8/LEO1/FOXO3/CR1/ZFP36L1/SMARCD3/VNN1/CCR2/SOD1/MYC/TESPA1/BCL6/HMGB3/KAT6B/HAX1/GAS6/IL15RA/MDK/ADAM8/IL27/TLR4/STAT5A/CD83/PIK3R1/DROSHA/ACTL6A/PNP	38
BP	GO:0002274	myeloid leukocyte activation	26/816	251/18805	0.103586	2.38717	4.71209	3.79303e-05	0.00203666	0.00168953	IFI35/SLC11A1/GRN/C5AR1/CXCL8/TMEM229B/LGALS9/BATF3/HSPD1/PTPN6/CLU/TNIP2/CTSC/STAP1/LDLR/CCR2/PREX1/TMEM106A/GAB2/ADAM10/CD93/AZU1/CLEC4D/TLR4/DOCK2/FCAR	26
BP	GO:0070555	response to interleukin-1	16/816	116/18805	0.137931	3.17867	5.01295	4.08872e-05	0.00217256	0.00180227	GBP1/IL1RN/CXCL8/CCL2/HIF1A/LGALS9/CD38/IL1R2/ZBP1/TNIP2/IRAK3/CD40/MTHFR/IL1B/HES1/GBP3	16
BP	GO:0070670	response to interleukin-4	9/816	40/18805	0.225	5.1852	5.64337	4.24403e-05	0.00223183	0.00185144	HSP90AB1/PARP14/TUBA1B/RPLP0/PML/CD40/HSPA5/STAT5A/CDK4	9
BP	GO:0030099	myeloid cell differentiation	39/816	455/18805	0.0857143	1.97532	4.48538	4.29233e-05	0.0022342	0.0018534	ISG15/IRF7/PRTN3/IFI16/HIF1A/CSF3R/SELENOW/ZBTB16/BATF3/PARP1/EVI2B/PTPN6/CHMP5/GPR183/MAFB/LEO1/FOXO3/ZFP36L1/PML/FOSL2/TPM4/MYC/CASP3/BCL6/GAB2/CEBPE/LYAR/SLC1A5/ZNF385A/HMGB3/HIPK2/HAX1/ACTN1/NPM1/VEGFA/TLR4/STAT5A/PIK3R1/KCNQ1	39
BP	GO:0032608	interferon-beta production	11/816	60/18805	0.183333	4.22498	5.32876	4.69339e-05	0.0023941	0.00198605	ISG15/IRF7/IFIH1/OAS3/OAS2/OAS1/TLR7/RIGI/REL/RIOK3/TLR4	11
BP	GO:0032648	regulation of interferon-beta production	11/816	60/18805	0.183333	4.22498	5.32876	4.69339e-05	0.0023941	0.00198605	ISG15/IRF7/IFIH1/OAS3/OAS2/OAS1/TLR7/RIGI/REL/RIOK3/TLR4	11
MF	GO:0019843	rRNA binding	12/844	65/18639	0.184615	4.07707	5.41207	3.02247e-05	0.00251117	0.00212103	RPS4Y1/RPS4X/PPAN/RPLP0/MRPL20/RNASEL/BRIX1/NPM1/MRPL16/MRPL11/FASTKD2/IMP3	12
BP	GO:0036336	dendritic cell migration	8/816	32/18805	0.25	5.76134	5.74121	5.04855e-05	0.00254977	0.00211518	CXCR4/LGALS9/CALR/GPR183/SLAMF8/C1QBP/CCR2/GAS6	8
CC	GO:0030688	preribosome, small subunit precursor	5/848	14/19880	0.357143	8.37264	5.82485	0.000202479	0.0026746	0.00210162	RRP1B/BYSL/RIOK3/SLX9/NOB1	5
BP	GO:0050863	regulation of T cell activation	35/816	395/18805	0.0886076	2.04199	4.45762	5.38087e-05	0.00269096	0.00223231	IGFBP2/HLA-DRB5/CCL2/LGALS3/LGALS9/CD55/ZBTB16/IL4I1/HSPD1/HSPH1/SIRPB1/PTPN6/FOXO3/CR1/SMARCD3/TNFRSF1B/TNFAIP8L2/VNN1/CCR2/SOD1/TESPA1/CASP3/BCL6/IL1B/MDK/ADAM8/IL27/STAT5A/CD83/CD274/HES1/DROSHA/ACTL6A/DNAJA3/PNP	35
CC	GO:0005788	endoplasmic reticulum lumen	28/848	315/19880	0.0888889	2.08386	4.09299	0.000211157	0.00272271	0.00213941	CST3/TIMP1/APLP2/SERPINA1/PLAUR/APOL1/PPIB/ASPH/CALR/GOLM1/CLU/MYDGF/F5/SDF2L1/MANF/CTSC/IGFBP4/MFGE8/HSPA5/ADAM10/RCN1/PTGS2/GAS6/HYOU1/TSPAN33/PDIA4/IL27/PNPLA2	28
CC	GO:0005643	nuclear pore	13/848	96/19880	0.135417	3.17463	4.50834	0.000215707	0.00272271	0.00213941	EIF5A/RAN/RANGAP1/RANBP1/CHMP5/NUP205/NUP214/CHMP2B/PARP11/KPNB1/NUTF2/VPS4A/NUP62	13
BP	GO:0070213	protein auto-ADP-ribosylation	5/816	11/18805	0.454545	10.4752	6.69483	5.64257e-05	0.002758	0.00228792	PARP12/PARP1/PARP8/PARP10/PARP11	5
BP	GO:2000508	regulation of dendritic cell chemotaxis	5/816	11/18805	0.454545	10.4752	6.69483	5.64257e-05	0.002758	0.00228792	LGALS9/CALR/SLAMF8/C1QBP/GAS6	5
BP	GO:0140467	integrated stress response signaling	10/816	51/18805	0.196078	4.51869	5.35903	5.67712e-05	0.002758	0.00228792	BATF3/CEBPD/MAFB/JUN/HERC5/HSPA5/CEBPE/ATAD3A/DDIT3/EIF2S1	10
BP	GO:0006879	intracellular iron ion homeostasis	12/816	72/18805	0.166667	3.84089	5.1438	5.73915e-05	0.00276183	0.0022911	FTH1/SLC11A1/HIF1A/BOLA3/GLRX3/SOD1/SLC39A8/MYC/PICALM/CISD1/ATP13A2/MECR	12
BP	GO:0043123	positive regulation of canonical NF-kappaB signal transduction	23/816	214/18805	0.107477	2.47684	4.62759	5.9271e-05	0.00282562	0.00234402	TNFSF10/S100A4/BST2/LITAF/LGALS9/TLR7/PARP1/APOL3/RBCK1/REL/TNIP2/VAPA/CXXC5/IRAK3/CD40/IFIT5/TRIM5/TMEM106A/CLEC4D/IL1B/VEGFA/TLR4/NUP62	23
BP	GO:0002753	cytoplasmic pattern recognition receptor signaling pathway	21/816	186/18805	0.112903	2.60189	4.67604	6.01173e-05	0.00283943	0.00235547	RSAD2/IRF7/IFIH1/OAS3/IFI16/HSPA8/TRIM31/PPT1/OAS1/TLR7/PARP1/SCIMP/C1QBP/RIGI/DHX58/TNIP2/PHB1/RIOK3/DDX60/TLR4/BANF1	21
BP	GO:0045807	positive regulation of endocytosis	19/816	159/18805	0.119497	2.75385	4.73003	6.17608e-05	0.00289029	0.00239767	FCN1/SLC11A1/FCGR1A/CCL2/PPT1/CALR/SIRPB1/CLU/LRP1/STAP1/SOD1/LYAR/AZU1/GAS6/IL15RA/RAB31/VEGFA/DOCK2/DTNBP1	19
BP	GO:0032102	negative regulation of response to external stimulus	38/816	448/18805	0.0848214	1.95474	4.35602	6.70017e-05	0.00310705	0.00257748	ISG15/GRN/USP18/OAS3/IFI16/CYP19A1/PLAUR/PARP14/IER3/CCL2/OAS1/SERPINB2/LGALS9/ELANE/DUSP1/PARP1/PTPN6/SLAMF8/CR1/C1QBP/DHX58/TNFRSF1B/TNFAIP8L2/STAP1/LDLR/IRAK3/SOD1/SLC39A8/PADI2/LYAR/AOAH/THBD/TRIM21/MDK/PTEN/BANF1/PIM1/DNAJA3	38
BP	GO:0050864	regulation of B cell activation	17/816	134/18805	0.126866	2.92366	4.75953	7.01152e-05	0.00319612	0.00265137	IRS2/IL4I1/ZFP36L2/PTPN6/CD38/EXOSC3/GPR183/SLAMF8/CR1/ZFP36L1/TNIP2/CD40/CASP3/BCL6/EXOSC6/HMGB3/TLR4	17
BP	GO:0022409	positive regulation of cell-cell adhesion	31/816	337/18805	0.0919881	2.1199	4.41825	7.1145e-05	0.00319612	0.00265137	IGFBP2/HLA-DRB5/PLAUR/CCL2/LGALS9/CD55/ZBTB16/IL4I1/GCNT1/HSPD1/ELANE/HSPH1/SIRPB1/CD44/PTPN6/FOXO3/CR1/SMARCD3/VNN1/CCR2/TESPA1/BCL6/IL1B/MDK/ADAM8/CD83/CD274/HES1/ACTL6A/DNAJA3/PNP	31
BP	GO:0043086	negative regulation of catalytic activity	29/816	306/18805	0.0947712	2.18404	4.44752	7.11954e-05	0.00319612	0.00265137	IFIT1/CST3/WARS1/TIMP1/RGS2/IRS2/CSTA/DNAJA1/HSPB1/SERPINB2/PPIA/SNX6/PARP9/DUSP1/LRP1/CR1/RRP1B/HEG1/IRAK3/CCR2/PREX1/ARL2/IL1B/NPM1/PTEN/VPS25/ITGB1BP1/BANF1/DNAJA3	29
BP	GO:0007159	leukocyte cell-cell adhesion	37/816	433/18805	0.0854503	1.96923	4.34571	7.14287e-05	0.00319612	0.00265137	IGFBP2/HLA-DRB5/CCL2/LGALS3/LGALS9/CD55/ZBTB16/IL4I1/GCNT1/HSPD1/ELANE/HSPH1/SIRPB1/CD44/PTPN6/FOXO3/CR1/SMARCD3/PECAM1/TNFAIP8L2/VNN1/CCR2/SLC39A8/TESPA1/CASP3/BCL6/IL1B/MDK/ADAM8/STAT5A/CD83/CD274/ITGB1/HES1/ACTL6A/DNAJA3/PNP	37
BP	GO:0034504	protein localization to nucleus	30/816	322/18805	0.0931677	2.14708	4.42184	7.34878e-05	0.00323156	0.00268077	RAN/PARP9/ZBTB16/CALR/NOL8/RANGAP1/PARP1/XPO1/JUP/PML/BYSL/BCL3/SQSTM1/NUP214/DNAJB6/CCT3/ARL2/HDGF/DKC1/PTGS2/NPM1/KPNB1/NUTF2/PIK3R1/CCT2/ATP13A2/POLA2/OSBPL8/TMEM147/NUP62	30
BP	GO:1901293	nucleoside phosphate biosynthetic process	30/816	322/18805	0.0931677	2.14708	4.42184	7.34878e-05	0.00323156	0.00268077	MT-ND3/NAMPT/CMPK2/NME1/CDA/PPT1/ATP5F1D/PARP9/TK1/PARP1/ATIC/NDUFS8/NDUFB7/NDUFB1/NUDT2/AK6/GART/MT-ATP8/PARP10/NME4/NDUFC2/STOML2/DTYMK/ACOT7/NAPRT/NDUFA9/PDK4/PAICS/DLAT/PNP	30
CC	GO:0043202	lysosomal lumen	13/848	98/19880	0.132653	3.10984	4.41957	0.000265589	0.00327945	0.00257688	CTSS/PSAP/ASAH1/HSPA8/PPT1/ACP2/GAA/TPP1/IFI30/CHID1/ATP13A2/EPDR1/GNS	13
BP	GO:0046653	tetrahydrofolate metabolic process	6/816	18/18805	0.333333	7.68178	6.04041	7.76693e-05	0.00338625	0.00280909	GCH1/ATIC/MTHFD2/MTHFR/MTHFD1L/SHMT2	6
BP	GO:0032760	positive regulation of tumor necrosis factor production	15/816	110/18805	0.136364	3.14255	4.79988	8.06029e-05	0.00348437	0.00289049	IFIH1/OAS3/FCGR1A/OAS2/OAS1/HSPB1/LGALS9/CLU/RIGI/FZD5/CCR2/TMEM106A/AZU1/TLR4/PIK3R1	15
MF	GO:0003950	NAD+ poly-ADP-ribosyltransferase activity	7/844	23/18639	0.304348	6.72125	5.97907	4.93425e-05	0.00351389	0.00296797	PARP14/PARP12/PARP9/PARP1/PARP8/PARP10/PARP11	7
MF	GO:1990404	NAD+-protein mono-ADP-ribosyltransferase activity	7/844	23/18639	0.304348	6.72125	5.97907	4.93425e-05	0.00351389	0.00296797	PARP14/PARP12/PARP9/PARP1/PARP8/PARP10/PARP11	7
BP	GO:0032206	positive regulation of telomere maintenance	12/816	75/18805	0.16	3.68725	4.96635	8.6634e-05	0.00368267	0.00305499	GCH1/PML/RUVBL1/CCT3/MYC/NBN/DKC1/TFPT/CCT2/ACTL6A/RUVBL2/GNL3	12
BP	GO:0071496	cellular response to external stimulus	12/816	75/18805	0.16	3.68725	4.96635	8.6634e-05	0.00368267	0.00305499	CDA/TLR7/MAP3K2/CD40/CASP8AP2/ENG/IL1B/PTGS2/TLR4/BAK1/SLC38A2/CASP5	12
BP	GO:0072522	purine-containing compound biosynthetic process	26/816	264/18805	0.0984848	2.26962	4.42461	8.85774e-05	0.00373416	0.00309771	MT-ND3/NAMPT/NME1/PPT1/ATP5F1D/PARP9/PARP1/ADA2/ATIC/NDUFS8/NDUFB7/NDUFB1/NUDT2/GART/MT-ATP8/PARP10/NME4/NDUFC2/STOML2/ACOT7/NAPRT/NDUFA9/PDK4/PAICS/DLAT/PNP	26
CC	GO:0000791	euchromatin	10/848	63/19880	0.15873	3.72117	4.56626	0.000310461	0.00375195	0.00294816	HIF1A/H1-3/H1-4/H1-0/EXOSC3/JUN/RRP1B/PADI2/AFF4/RUVBL2	10
MF	GO:0016763	pentosyltransferase activity	10/844	49/18639	0.204082	4.50696	5.35318	5.6565e-05	0.00375968	0.00317558	NAMPT/PARP14/TYMP/PARP12/PARP9/PARP1/PARP8/PARP10/PARP11/PNP	10
BP	GO:0032609	type II interferon production	16/816	124/18805	0.129032	2.97359	4.69607	9.26156e-05	0.00380994	0.00316056	ISG15/SLC11A1/LGALS9/TLR7/HSPD1/CR1/C1QBP/FZD5/BCL3/CCR2/DDIT3/IL1B/GAS6/IL27/TLR4/CD274	16
BP	GO:0032649	regulation of type II interferon production	16/816	124/18805	0.129032	2.97359	4.69607	9.26156e-05	0.00380994	0.00316056	ISG15/SLC11A1/LGALS9/TLR7/HSPD1/CR1/C1QBP/FZD5/BCL3/CCR2/DDIT3/IL1B/GAS6/IL27/TLR4/CD274	16
BP	GO:0071887	leukocyte apoptotic process	16/816	124/18805	0.129032	2.97359	4.69607	9.26156e-05	0.00380994	0.00316056	IRF7/IRS2/HIF1A/LGALS3/LGALS9/BCL3/GIMAP8/CASP3/BCL6/GAS6/ADAM8/CD274/FCAR/BAK1/BCL2L11/DNAJA3	16
BP	GO:0032481	positive regulation of type I interferon production	12/816	76/18805	0.157895	3.63874	4.90922	9.88769e-05	0.00402536	0.00333928	ISG15/IRF7/IFIH1/OAS3/OAS2/OAS1/TLR7/HSPD1/RIGI/DHX58/RIOK3/TLR4	12
BP	GO:0002685	regulation of leukocyte migration	24/816	236/18805	0.101695	2.34359	4.42381	9.94307e-05	0.00402536	0.00333928	CXCL10/C5AR1/CXCL8/CYP19A1/CCL2/LGALS3/LGALS9/CALR/GCNT1/ELANE/DUSP1/SLAMF8/C1QBP/CMKLR1/C3AR1/STAP1/CCR2/PADI2/ADAM10/GAS6/MDK/ADAM8/VEGFA/PIK3R1	24
BP	GO:0042273	ribosomal large subunit biogenesis	11/816	65/18805	0.169231	3.89998	4.98808	0.000100629	0.00403704	0.00334896	PPAN/MRTO4/NOP16/PAK1IP1/EBNA1BP2/BRIX1/NPM1/BOP1/WDR74/FASTKD2/WDR12	11
BP	GO:0050657	nucleic acid transport	19/816	165/18805	0.115152	2.65371	4.54406	0.000102093	0.00403704	0.00334896	NEAT1/SSB/RAN/XPO1/PNPT1/ZFP36L1/MAGOHB/NUP205/SRSF7/NUP214/EIF4A3/SIDT2/PARP11/KPNB1/NUTF2/CKAP5/PHAX/NUP62/CHTOP	19
BP	GO:0050658	RNA transport	19/816	165/18805	0.115152	2.65371	4.54406	0.000102093	0.00403704	0.00334896	NEAT1/SSB/RAN/XPO1/PNPT1/ZFP36L1/MAGOHB/NUP205/SRSF7/NUP214/EIF4A3/SIDT2/PARP11/KPNB1/NUTF2/CKAP5/PHAX/NUP62/CHTOP	19
CC	GO:0022627	cytosolic small ribosomal subunit	8/848	42/19880	0.190476	4.46541	4.74551	0.000344428	0.00407574	0.00320258	RPS4Y1/RPS4X/RPS28/RPS29/RPS2/RPS27/LARP4/RPSA	8
BP	GO:0071347	cellular response to interleukin-1	13/816	88/18805	0.147727	3.40443	4.81506	0.000103914	0.00407744	0.00338247	GBP1/IL1RN/CXCL8/CCL2/HIF1A/IL1R2/ZBP1/TNIP2/IRAK3/CD40/IL1B/HES1/GBP3	13
BP	GO:0009164	nucleoside catabolic process	6/816	19/18805	0.315789	7.27748	5.83058	0.000109364	0.00412565	0.00342247	CDA/NUDT1/ADA2/DPYD/APOBEC3G/PNP	6
BP	GO:0090670	RNA localization to Cajal body	6/816	19/18805	0.315789	7.27748	5.83058	0.000109364	0.00412565	0.00342247	NHP2/RUVBL1/CCT3/DKC1/CCT2/RUVBL2	6
BP	GO:0090671	telomerase RNA localization to Cajal body	6/816	19/18805	0.315789	7.27748	5.83058	0.000109364	0.00412565	0.00342247	NHP2/RUVBL1/CCT3/DKC1/CCT2/RUVBL2	6
BP	GO:0090672	telomerase RNA localization	6/816	19/18805	0.315789	7.27748	5.83058	0.000109364	0.00412565	0.00342247	NHP2/RUVBL1/CCT3/DKC1/CCT2/RUVBL2	6
BP	GO:0090685	RNA localization to nucleus	6/816	19/18805	0.315789	7.27748	5.83058	0.000109364	0.00412565	0.00342247	NHP2/RUVBL1/CCT3/DKC1/CCT2/RUVBL2	6
BP	GO:0042116	macrophage activation	15/816	113/18805	0.132743	3.05912	4.67583	0.000109996	0.00412565	0.00342247	IFI35/SLC11A1/GRN/C5AR1/TMEM229B/HSPD1/CLU/TNIP2/CTSC/STAP1/LDLR/TMEM106A/CD93/AZU1/TLR4	15
BP	GO:0044346	fibroblast apoptotic process	7/816	27/18805	0.259259	5.97472	5.50925	0.000116993	0.00435608	0.00361363	STK17B/BTG1/MYC/CASP3/GAS6/BAK1/BCL2L11	7
CC	GO:0035770	ribonucleoprotein granule	25/848	278/19880	0.0899281	2.10822	3.92781	0.000379344	0.00439729	0.00345525	ISG20/SSB/RPS4X/PSMA4/DDX3Y/HELZ2/RPLP0/ZFP36L1/LARP4/APOBEC3G/SQSTM1/NCL/TRIM5/MOV10/HIPK2/HAX1/TRIM21/TDRD7/HNRNPAB/KPNB1/AGO4/FASTKD2/EIF3B/EIF2S1/TBRG4	25
BP	GO:1903037	regulation of leukocyte cell-cell adhesion	34/816	395/18805	0.0860759	1.98365	4.20803	0.000120467	0.00445292	0.00369396	IGFBP2/HLA-DRB5/CCL2/LGALS3/LGALS9/CD55/ZBTB16/IL4I1/GCNT1/HSPD1/ELANE/HSPH1/SIRPB1/CD44/PTPN6/FOXO3/CR1/SMARCD3/TNFAIP8L2/VNN1/CCR2/TESPA1/CASP3/BCL6/IL1B/MDK/ADAM8/STAT5A/CD83/CD274/HES1/ACTL6A/DNAJA3/PNP	34
BP	GO:0034728	nucleosome organization	17/816	140/18805	0.121429	2.79836	4.54877	0.00012148	0.00445806	0.00369823	H3-3A/H1-3/H1-4/NASP/H1-0/GRWD1/SMARCD3/SSRP1/ANP32B/H1-10/KAT6B/NPM1/PADI4/DAXX/ASF1A/DNAJC9/CHD2	17
BP	GO:0046651	lymphocyte proliferation	28/816	300/18805	0.0933333	2.1509	4.27976	0.000122535	0.00446465	0.00370369	SLC11A1/IGFBP2/IRS2/LGALS3/LGALS9/CD55/CCND3/IL4I1/HSPD1/PTPN6/CD38/GPR183/CR1/TNFRSF1B/FOSL2/CCR2/CD40/CASP3/BCL6/CD180/IL1B/IL27/TLR4/CD274/HES1/DOCK2/DNAJA3/PNP	28
BP	GO:0045577	regulation of B cell differentiation	8/816	36/18805	0.222222	5.12119	5.27132	0.000124532	0.00450523	0.00373736	IL4I1/ZFP36L2/PTPN6/SLAMF8/CR1/ZFP36L1/BCL6/HMGB3	8
BP	GO:0071706	tumor necrosis factor superfamily cytokine production	21/816	196/18805	0.107143	2.46914	4.4035	0.000127848	0.00456052	0.00378322	IFIH1/OAS3/FCGR1A/OAS2/OAS1/HSPB1/LGALS9/PTPN6/CLU/RIGI/FZD5/BCL3/IRAK3/CCR2/TMEM106A/AZU1/GAS6/ADAM8/TLR4/CD274/PIK3R1	21
BP	GO:1903555	regulation of tumor necrosis factor superfamily cytokine production	21/816	196/18805	0.107143	2.46914	4.4035	0.000127848	0.00456052	0.00378322	IFIH1/OAS3/FCGR1A/OAS2/OAS1/HSPB1/LGALS9/PTPN6/CLU/RIGI/FZD5/BCL3/IRAK3/CCR2/TMEM106A/AZU1/GAS6/ADAM8/TLR4/CD274/PIK3R1	21
BP	GO:0051236	establishment of RNA localization	19/816	168/18805	0.113095	2.60632	4.45415	0.000129873	0.00460057	0.00381644	NEAT1/SSB/RAN/XPO1/PNPT1/ZFP36L1/MAGOHB/NUP205/SRSF7/NUP214/EIF4A3/SIDT2/PARP11/KPNB1/NUTF2/CKAP5/PHAX/NUP62/CHTOP	19
BP	GO:0030183	B cell differentiation	17/816	141/18805	0.120567	2.77852	4.51473	0.000132669	0.00466722	0.00387173	IL4I1/ZFP36L2/PTPN6/GPR183/SLAMF8/CR1/ZFP36L1/BLNK/FOSL2/BCL3/BCL6/HMGB3/IGHM/ITGB1/PIK3R1/LYL1/BAK1	17
CC	GO:0000421	autophagosome membrane	9/848	54/19880	0.166667	3.90723	4.51557	0.000423992	0.00481655	0.00378469	MAP1LC3B/CHMP5/WIPI1/VMP1/ATP6AP2/CHMP2B/GABARAPL1/ULK1/ATP13A2	9
BP	GO:0006163	purine nucleotide metabolic process	37/816	448/18805	0.0825893	1.9033	4.12132	0.000143204	0.00500331	0.00415054	MT-ND3/NAMPT/NME1/RAN/HSPA8/IER3/GIMAP7/HIF1A/ATP5F1D/PARP9/TKT/PCK2/PARP1/CD38/PFKFB3/ATIC/GMPR/DCXR/DNPH1/NDUFS8/NDUFB7/NDUFB1/NUDT2/GART/MT-ATP8/PARP10/NME4/NDUFC2/STOML2/ARL2/NT5C/NAPRT/LDHB/NDUFA9/SLC25A22/PAICS/PNP	37
BP	GO:0045785	positive regulation of cell adhesion	40/816	499/18805	0.0801603	1.84732	4.08572	0.000147673	0.00508347	0.00421704	IGFBP2/HLA-DRB5/PLAUR/CCL2/LGALS9/CD55/ZBTB16/IL4I1/CALR/GCNT1/HSPD1/ELANE/HSPH1/SIRPB1/CD44/PTPN6/FOXO3/CR1/C1QBP/JUP/SMARCD3/VNN1/CCR2/ZFHX3/PREX1/TESPA1/ARL2/BCL6/AZU1/IL1B/MDK/ADAM8/VEGFA/CD83/CD274/HES1/ITGB1BP1/ACTL6A/DNAJA3/PNP	40
BP	GO:0032479	regulation of type I interferon production	16/816	129/18805	0.124031	2.85834	4.5107	0.000148488	0.00508347	0.00421704	ISG15/IRF7/IFIH1/OAS3/OAS2/OAS1/TLR7/HSPD1/GBP7/RIGI/DHX58/REL/RIOK3/TRIM21/TLR4/BANF1	16
BP	GO:0032606	type I interferon production	16/816	129/18805	0.124031	2.85834	4.5107	0.000148488	0.00508347	0.00421704	ISG15/IRF7/IFIH1/OAS3/OAS2/OAS1/TLR7/HSPD1/GBP7/RIGI/DHX58/REL/RIOK3/TRIM21/TLR4/BANF1	16
CC	GO:0005776	autophagosome	14/848	117/19880	0.119658	2.80519	4.13374	0.000462543	0.00512366	0.004026	FTH1/MAP1LC3B/OPTN/CHMP5/WIPI1/TP53INP2/SQSTM1/VMP1/ATP6AP2/CHMP2B/GABARAPL1/ULK1/TRIM21/ATP13A2	14
CC	GO:0045335	phagocytic vesicle	16/848	145/19880	0.110345	2.58686	4.04815	0.000472177	0.00512366	0.004026	CTSS/SLC11A1/CLEC4E/TAP1/TLR7/MPEG1/CALR/ELANE/MPO/SCIMP/TAP2/TRIM14/RAB31/ADAM8/PIP4P1/ABCA1	16
CC	GO:0035579	specific granule membrane	12/848	91/19880	0.131868	3.09144	4.22091	0.000478088	0.00512366	0.004026	PLAUR/SLC2A3/TNFRSF1B/C3AR1/GPR84/ADAM10/CD93/CLEC4D/ADAM8/MLEC/FCAR/CD59	12
CC	GO:1904724	tertiary granule lumen	9/848	55/19880	0.163636	3.83619	4.44594	0.000488041	0.00513346	0.00403371	CTSS/CST3/FTH1/ASAH1/QPCT/CDA/PTPN6/GSDMD/ILF2	9
BP	GO:0060760	positive regulation of response to cytokine stimulus	11/816	68/18805	0.161765	3.72792	4.79958	0.000153134	0.0051761	0.00429388	IRF7/IFIH1/CXCR4/PARP14/HIF1A/PARP9/ZBP1/RIGI/CD40/GAS6/TLR4	11
BP	GO:0002443	leukocyte mediated immunity	39/816	483/18805	0.0807453	1.8608	4.08186	0.000153223	0.0051761	0.00429388	RSAD2/BST2/NKG7/IGHG4/IRF7/FCGR1A/TREM1/LGALS9/CD55/IL4I1/HSPD1/ELANE/PTPN6/SCIMP/EXOSC3/CLU/CR1/C1QBP/RIGI/TNFRSF1B/CTSC/FZD5/BCL3/STAP1/C1QB/CCR2/TAP2/CD40/NBN/BCL6/GAB2/EXOSC6/AZU1/IL1B/TLR4/CD274/PIK3R1/FCAR/SLAMF7	39
BP	GO:0072594	establishment of protein localization to organelle	38/816	467/18805	0.0813704	1.87521	4.07907	0.000158583	0.00532192	0.00441484	RAN/HSPA8/DNAJA1/HSPD1/CLU/JUP/SEC62/PML/FZD5/BCL3/TOMM40/SQSTM1/NUP214/BNIP3L/PEX6/SORL1/CCT3/TIMM9/DNAJC19/HSPA5/PEX3/DDIT3/PTGS2/HAX1/NPM1/TIMM29/KPNB1/NUTF2/VPS25/PIK3R1/SRPRB/VPS4A/MTCH2/POLA2/RUVBL2/CD68/NUP62/HSPA4	38
MF	GO:0001848	complement binding	7/844	25/18639	0.28	6.18355	5.64807	8.93707e-05	0.00556891	0.00470372	CFH/CALR/CR1/C1QBP/PHB1/CD93/CD59	7
BP	GO:0033673	negative regulation of kinase activity	17/816	144/18805	0.118056	2.72063	4.41436	0.000171828	0.00572873	0.00475232	WARS1/RGS2/IRS2/DNAJA1/HSPB1/PPIA/SNX6/DUSP1/HEG1/IRAK3/PREX1/IL1B/NPM1/PTEN/VPS25/ITGB1BP1/DNAJA3	17
BP	GO:0046631	alpha-beta T cell activation	21/816	201/18805	0.104478	2.40772	4.27345	0.000182188	0.00602197	0.00499558	RSAD2/NKG7/LGALS3/LGALS9/CD55/ZBTB16/HSPH1/GPR183/FOSL2/BCL3/CCR2/CLEC2B/STOML2/BCL6/IL27/STAT5A/CD83/CD274/PIK3R1/DOCK2/PNP	21
BP	GO:0062197	cellular response to chemical stress	29/816	323/18805	0.0897833	2.06909	4.12768	0.000182985	0.00602197	0.00499558	HIF1A/DNAJA1/CYP1B1/PPIA/MPO/PARP1/PNPT1/GCH1/ADPRS/FOXO3/ZFP36L1/PML/KDM6B/NUDT2/SOD1/AIFM2/CASP3/AKR1B1/TRAP1/DDIT3/LETM1/PTGS2/TRIM21/SLC12A6/CAT/BRF2/ATP13A2/LONP1/EIF2S1	29
BP	GO:0002440	production of molecular mediator of immune response	23/816	231/18805	0.0995671	2.29456	4.2164	0.000188572	0.00612522	0.00508123	RSAD2/BST2/LITAF/TREM1/TLR7/CD55/HSPD1/ELANE/SCIMP/EXOSC3/CR1/RIGI/TNFRSF1B/FZD5/IRAK3/CCR2/PHB1/CD40/NBN/BCL6/EXOSC6/IL1B/TLR4	23
BP	GO:0010758	regulation of macrophage chemotaxis	7/816	29/18805	0.241379	5.56267	5.23701	0.000190619	0.00612522	0.00508123	C5AR1/CYP19A1/SLAMF8/CMKLR1/C3AR1/STAP1/MDK	7
BP	GO:0090594	inflammatory response to wounding	7/816	29/18805	0.241379	5.56267	5.23701	0.000190619	0.00612522	0.00508123	GRN/TIMP1/HIF1A/PTPN6/CCR2/MDK/TLR4	7
BP	GO:0032943	mononuclear cell proliferation	28/816	308/18805	0.0909091	2.09503	4.12684	0.000190925	0.00612522	0.00508123	SLC11A1/IGFBP2/IRS2/LGALS3/LGALS9/CD55/CCND3/IL4I1/HSPD1/PTPN6/CD38/GPR183/CR1/TNFRSF1B/FOSL2/CCR2/CD40/CASP3/BCL6/CD180/IL1B/IL27/TLR4/CD274/HES1/DOCK2/DNAJA3/PNP	28
BP	GO:0098760	response to interleukin-7	6/816	21/18805	0.285714	6.58438	5.45328	0.000203036	0.00645439	0.0053543	LSP1/HSPD1/STIP1/ATIC/FOSL2/STAT5A	6
BP	GO:0022411	cellular component disassembly	37/816	456/18805	0.0811404	1.86991	4.00512	0.000203716	0.00645439	0.0053543	CTSS/CST3/STMN1/EIF5A/HSPA8/ASPH/ELANE/MAP1LC3B/CHMP5/LRP1/GRWD1/IQSEC1/SMARCD3/C1QB/PLIN2/IRAK3/TPX2/SSRP1/MYC/VMP1/MTRES1/ENG/ADAM10/CHMP2B/GABARAPL1/GSPT1/IL1B/TRIM21/ADAM8/PNPLA2/MAP4/ITGB1/PIK3R1/VPS4A/KIF2A/CKAP5/TRIP4	37
BP	GO:0001906	cell killing	25/816	263/18805	0.095057	2.19062	4.14133	0.000209369	0.00659253	0.00546889	CXCL10/GBP1/NKG7/CXCL8/CFH/HMGN2/FCGR1A/APOL1/TREM1/LGALS3/LGALS9/CD55/GBP7/ELANE/PTPN6/CR1/CTSC/STAP1/TAP2/CXCL11/AZU1/PIK3R1/CD59/GBP3/SLAMF7	25
MF	GO:0004875	complement receptor activity	5/844	12/18639	0.416667	9.20172	6.18936	0.000114163	0.00669534	0.00565515	C5AR1/FPR1/CR1/CMKLR1/C3AR1	5
BP	GO:0001959	regulation of cytokine-mediated signaling pathway	20/816	189/18805	0.10582	2.43866	4.23363	0.000216812	0.00671165	0.00556771	ISG15/IL1RN/IRF7/USP18/OAS3/CXCR4/PARP14/HIF1A/OAS1/PARP9/PTPN6/IL1R2/ZBP1/STAP1/IRAK3/CD40/PADI2/ULK1/GAS6/DNAJA3	20
BP	GO:2001242	regulation of intrinsic apoptotic signaling pathway	20/816	189/18805	0.10582	2.43866	4.23363	0.000216812	0.00671165	0.00556771	EIF5A/PLAUR/HIF1A/DNAJA1/HSPB1/PPIA/PARP1/CD44/CLU/SEPTIN4/IVNS1ABP/VNN1/SOD1/MYC/TRAP1/ZNF385A/DDIT3/PTGS2/HYOU1/BCL2L11	20
BP	GO:0006334	nucleosome assembly	15/816	120/18805	0.125	2.88067	4.40172	0.000217099	0.00671165	0.00556771	H3-3A/H1-3/H1-4/NASP/H1-0/GRWD1/SSRP1/ANP32B/H1-10/KAT6B/NPM1/PADI4/DAXX/ASF1A/DNAJC9	15
BP	GO:0009159	deoxyribonucleoside monophosphate catabolic process	5/816	14/18805	0.357143	8.23048	5.76399	0.000219258	0.00673755	0.00558919	TYMP/DNPH1/DPYD/NT5C/PNP	5
BP	GO:0006979	response to oxidative stress	34/816	408/18805	0.0833333	1.92045	4.00333	0.000222465	0.00679517	0.00563699	MT-ND3/AREG/HIF1A/CYP1B1/PPIA/MPO/PARP1/NUDT1/PSMB5/PNPT1/GCH1/CD38/ADPRS/FOXO3/COMT/PML/KDM6B/NUDT2/VNN1/SOD1/AIFM2/CASP3/TRAP1/PTGS2/PRDX4/NAPRT/CAT/BRF2/BANF1/BAK1/IPCEF1/ATP13A2/LONP1/EIF2S1	34
BP	GO:0006458	'de novo' protein folding	9/816	49/18805	0.183673	4.23282	4.82587	0.000224805	0.00682579	0.00566239	HSPA8/HSPD1/HSPH1/BAG1/SDF2L1/CCT3/HSPA5/CCT2/DNAJC2	9
BP	GO:0071677	positive regulation of mononuclear cell migration	13/816	95/18805	0.136842	3.15357	4.48179	0.000228579	0.0068587	0.0056897	CXCL10/C5AR1/LGALS3/LGALS9/CALR/C1QBP/CMKLR1/C3AR1/CCR2/ADAM10/GAS6/MDK/ADAM8	13
BP	GO:2000106	regulation of leukocyte apoptotic process	13/816	95/18805	0.136842	3.15357	4.48179	0.000228579	0.0068587	0.0056897	IRF7/IRS2/HIF1A/LGALS3/LGALS9/BCL3/GIMAP8/BCL6/GAS6/ADAM8/CD274/FCAR/BCL2L11	13
BP	GO:0042255	ribosome assembly	10/816	60/18805	0.166667	3.84089	4.69412	0.000235501	0.00702449	0.00582722	RPS28/RPS27/EIF1AX/C1QBP/RPSA/MRTO4/BRIX1/NPM1/BOP1/FASTKD2	10
BP	GO:0070661	leukocyte proliferation	30/816	344/18805	0.0872093	2.00977	4.02569	0.000236858	0.00702449	0.00582722	BST2/SLC11A1/IGFBP2/IRS2/LGALS3/LGALS9/CD55/CCND3/IL4I1/HSPD1/PTPN6/CD38/GPR183/CLU/CR1/TNFRSF1B/FOSL2/CCR2/CD40/CASP3/BCL6/CD180/IL1B/IL27/TLR4/CD274/HES1/DOCK2/DNAJA3/PNP	30
CC	GO:0005925	focal adhesion	33/848	424/19880	0.0778302	1.8246	3.62288	0.000683438	0.00705805	0.00554598	RPS4X/NEXN/SDCBP/HSPA8/PLAUR/LAP3/RPS29/RPS2/PPIB/HSPB1/PPIA/CALR/CD44/LRP1/JUP/RPLP0/IGF2R/TPM4/NUMB/AHNAK/ENG/ARL2/HSPA5/ADAM10/DST/ACTN1/NPM1/HYOU1/ITGB1/PTPN12/CAT/CD59/ALOX15B	33
BP	GO:0002690	positive regulation of leukocyte chemotaxis	13/816	96/18805	0.135417	3.12072	4.43671	0.000254073	0.0074915	0.00621464	CXCL10/C5AR1/CXCL8/LGALS9/CALR/C1QBP/CMKLR1/C3AR1/CCR2/ADAM10/GAS6/MDK/VEGFA	13
CC	GO:0030139	endocytic vesicle	29/848	358/19880	0.0810056	1.89905	3.62338	0.000757188	0.00768005	0.00603473	CTSS/SLC11A1/CLEC4E/TAP1/HLA-DRB5/AREG/FCGR1A/CSF3R/TLR7/MPEG1/CALR/ELANE/HSPH1/MPO/EREG/SCIMP/LRP1/FZD5/IGF2R/LDLR/TAP2/TRIM14/PICALM/RAB31/HYOU1/ADAM8/CD163/PIP4P1/ABCA1	29
BP	GO:0046686	response to cadmium ion	9/816	50/18805	0.18	4.14816	4.74734	0.000263734	0.00773164	0.00641385	SLC11A1/HESX1/MT-CYB/NUDT1/SLC39A8/DTYMK/MT1E/CAT/DAXX	9
BP	GO:0070231	T cell apoptotic process	10/816	61/18805	0.163934	3.77793	4.62829	0.000270885	0.00786755	0.00652659	HIF1A/LGALS3/LGALS9/BCL3/GIMAP8/ADAM8/CD274/BAK1/BCL2L11/DNAJA3	10
BP	GO:0070269	pyroptotic inflammatory response	8/816	40/18805	0.2	4.60907	4.86651	0.000271454	0.00786755	0.00652659	GBP1/ELANE/ZBP1/AIM2/CASP3/TRIM21/GSDMD/GBP3	8
BP	GO:0006469	negative regulation of protein kinase activity	16/816	136/18805	0.117647	2.71122	4.26561	0.000274908	0.00792262	0.00657228	WARS1/RGS2/DNAJA1/HSPB1/PPIA/SNX6/DUSP1/HEG1/IRAK3/PREX1/IL1B/NPM1/PTEN/VPS25/ITGB1BP1/DNAJA3	16
MF	GO:0044389	ubiquitin-like protein ligase binding	30/844	322/18639	0.0931677	2.05753	4.16883	0.000155534	0.00813649	0.0068724	ISG15/HSP90AB1/CXCR4/HSPA8/HIF1A/DNAJA1/PARP9/TUBA1B/CALR/HSPD1/RANGAP1/MAP1LC3B/PARP1/BAG1/CLU/JUN/RIGI/PML/TNFRSF1B/FZD5/BLZF1/CKB/SQSTM1/CD40/CACYBP/HSPA5/GABARAPL1/CCT2/DAXX/TRIP4	30
MF	GO:0043022	ribosome binding	15/844	112/18639	0.133929	2.9577	4.52557	0.000158585	0.00813649	0.0068724	EIF5A/NME1/C1QBP/RPSA/MTRES1/HSPA5/NCLN/LETM1/NAA10/NPM1/IFRD2/PIM1/TMEM147/EIF2S1/DNAJC2	15
MF	GO:0140713	histone chaperone activity	19/844	164/18639	0.115854	2.55853	4.36582	0.00016322	0.00813649	0.0068724	IFIH1/DDX3Y/RIGI/HELZ2/DHX58/RUVBL1/AK6/EIF4A3/DDX10/ANP32E/HSPA5/MOV10/DDX60/VPS4A/RUVBL2/DDX55/ASF1A/CHD2/HIRIP3	19
CC	GO:0036464	cytoplasmic ribonucleoprotein granule	23/848	261/19880	0.0881226	2.06589	3.65888	0.000843404	0.00821064	0.00645165	ISG20/SSB/RPS4X/PSMA4/DDX3Y/HELZ2/RPLP0/ZFP36L1/LARP4/APOBEC3G/SQSTM1/NCL/TRIM5/MOV10/HIPK2/HAX1/TRIM21/TDRD7/HNRNPAB/KPNB1/AGO4/EIF3B/EIF2S1	23
CC	GO:0017101	aminoacyl-tRNA synthetase multienzyme complex	4/848	11/19880	0.363636	8.52487	5.26939	0.000852866	0.00821064	0.00645165	RARS1/EPRS1/AIMP2/LARS1	4
CC	GO:0034663	endoplasmic reticulum chaperone complex	4/848	11/19880	0.363636	8.52487	5.26939	0.000852866	0.00821064	0.00645165	PPIB/SDF2L1/HSPA5/HYOU1	4
CC	GO:0042470	melanosome	13/848	111/19880	0.117117	2.74562	3.89289	0.000893909	0.00832361	0.00654042	HSP90AB1/RAN/SDCBP/HSPA8/PPIB/CNP/TPP1/TRPV2/HSPA5/SLC1A5/PDIA4/ITGB1/DTNBP1	13
CC	GO:0048770	pigment granule	13/848	111/19880	0.117117	2.74562	3.89289	0.000893909	0.00832361	0.00654042	HSP90AB1/RAN/SDCBP/HSPA8/PPIB/CNP/TPP1/TRPV2/HSPA5/SLC1A5/PDIA4/ITGB1/DTNBP1	13
BP	GO:0070227	lymphocyte apoptotic process	12/816	85/18805	0.141176	3.25346	4.43479	0.000293607	0.00841399	0.0069799	IRS2/HIF1A/LGALS3/LGALS9/BCL3/GIMAP8/BCL6/ADAM8/CD274/BAK1/BCL2L11/DNAJA3	12
BP	GO:0045621	positive regulation of lymphocyte differentiation	16/816	137/18805	0.116788	2.69143	4.23186	0.000298999	0.00852065	0.00706838	LGALS9/ZBTB16/IL4I1/FOXO3/CR1/SMARCD3/VNN1/TESPA1/BCL6/GAS6/IL15RA/MDK/ADAM8/CD83/ACTL6A/PNP	16
BP	GO:0070228	regulation of lymphocyte apoptotic process	10/816	62/18805	0.16129	3.71699	4.56385	0.000310608	0.00880229	0.00730201	IRS2/HIF1A/LGALS3/LGALS9/BCL3/GIMAP8/BCL6/ADAM8/CD274/BCL2L11	10
BP	GO:0002430	complement receptor mediated signaling pathway	5/816	15/18805	0.333333	7.68178	5.51368	0.000317175	0.00893874	0.00741521	C5AR1/FPR1/CR1/CMKLR1/C3AR1	5
CC	GO:0000939	inner kinetochore	5/848	19/19880	0.263158	6.16931	4.75841	0.000984448	0.00901881	0.00708669	H3-3A/CENPN/CENPH/CENPW/CENPX	5
BP	GO:0006418	tRNA aminoacylation for protein translation	8/816	41/18805	0.195122	4.49665	4.77363	0.000324582	0.00909722	0.00754668	WARS1/AARS1/RARS1/EPRS1/TARS1/YARS1/FARSA/LARS1	8
CC	GO:0030055	cell-substrate junction	33/848	434/19880	0.0760369	1.78256	3.47938	0.00101501	0.00915119	0.00719071	RPS4X/NEXN/SDCBP/HSPA8/PLAUR/LAP3/RPS29/RPS2/PPIB/HSPB1/PPIA/CALR/CD44/LRP1/JUP/RPLP0/IGF2R/TPM4/NUMB/AHNAK/ENG/ARL2/HSPA5/ADAM10/DST/ACTN1/NPM1/HYOU1/ITGB1/PTPN12/CAT/CD59/ALOX15B	33
BP	GO:0071260	cellular response to mechanical stimulus	11/816	74/18805	0.148649	3.42566	4.45279	0.000329711	0.00919048	0.00762404	TLR7/MAP3K2/CD40/CASP8AP2/ENG/IL1B/PTGS2/TLR4/BAK1/SLC38A2/CASP5	11
BP	GO:0009142	nucleoside triphosphate biosynthetic process	15/816	125/18805	0.12	2.76544	4.21781	0.000340497	0.00943953	0.00783064	MT-ND3/CMPK2/NME1/ATP5F1D/PARP1/NDUFS8/NDUFB7/NDUFB1/NUDT2/MT-ATP8/NME4/NDUFC2/STOML2/DTYMK/NDUFA9	15
BP	GO:0032204	regulation of telomere maintenance	14/816	112/18805	0.125	2.88067	4.25156	0.000348534	0.00949099	0.00787333	PARP1/GCH1/PML/RUVBL1/CCT3/MYC/NBN/NAT10/DKC1/TFPT/CCT2/ACTL6A/RUVBL2/GNL3	14
BP	GO:0034612	response to tumor necrosis factor	23/816	241/18805	0.0954357	2.19935	3.99103	0.000348989	0.00949099	0.00787333	GBP1/ASAH1/EIF5A/CXCL8/CCL2/CYP1B1/PCK2/ZFP36L2/GCH1/FOXO3/ZFP36L1/TNFRSF1B/AIM2/CXCL16/CD40/CASP3/ADAM10/PTGS2/ULK1/GAS6/HES1/FCAR/GBP3	23
BP	GO:0002689	negative regulation of leukocyte chemotaxis	6/816	23/18805	0.26087	6.01183	5.12219	0.000350654	0.00949099	0.00787333	CYP19A1/CCL2/DUSP1/SLAMF8/STAP1/PADI2	6
BP	GO:0034656	nucleobase-containing small molecule catabolic process	6/816	23/18805	0.26087	6.01183	5.12219	0.000350654	0.00949099	0.00787333	CDA/NUDT1/ADA2/DPYD/APOBEC3G/PNP	6
BP	GO:0051348	negative regulation of transferase activity	18/816	167/18805	0.107784	2.48393	4.1024	0.000351656	0.00949099	0.00787333	WARS1/RGS2/IRS2/DNAJA1/HSPB1/PPIA/SNX6/DUSP1/HEG1/IRAK3/PREX1/IL1B/NPM1/PTEN/VPS25/ITGB1BP1/BANF1/DNAJA3	18
BP	GO:0006611	protein export from nucleus	10/816	63/18805	0.15873	3.65799	4.50073	0.000355079	0.00953293	0.00790812	RAN/CALR/RANGAP1/XPO1/NUP214/ANP32B/DESI1/IL1B/GAS6/NUTF2	10
BP	GO:0150076	neuroinflammatory response	12/816	87/18805	0.137931	3.17867	4.33798	0.000365722	0.00969926	0.00804611	GRN/C5AR1/CLU/LRP1/TNFRSF1B/CTSC/STAP1/LDLR/AZU1/IL1B/PTGS2/ITGB1	12
BP	GO:0001562	response to protozoan	7/816	32/18805	0.21875	5.04117	4.87284	0.000366979	0.00969926	0.00804611	GBP1/NKG7/SLC11A1/IER3/GBP7/BCL3/CD40	7
BP	GO:0010575	positive regulation of vascular endothelial growth factor production	7/816	32/18805	0.21875	5.04117	4.87284	0.000366979	0.00969926	0.00804611	C5AR1/HIF1A/CYP1B1/SULF2/C3AR1/IL1B/PTGS2	7
BP	GO:0070232	regulation of T cell apoptotic process	8/816	42/18805	0.190476	4.38959	4.68368	0.00038589	0.0101465	0.00841712	HIF1A/LGALS3/LGALS9/BCL3/GIMAP8/ADAM8/CD274/BCL2L11	8
BP	GO:0002262	myeloid cell homeostasis	19/816	183/18805	0.103825	2.39269	4.03211	0.000392959	0.0102794	0.00852738	ISG15/HIF1A/SELENOW/CHMP5/MAFB/FOXO3/ZFP36L1/CCR2/SOD1/CASP3/BCL6/LYAR/SLC1A5/HIPK2/VEGFA/KCNQ1/FCAR/BAK1/BCL2L11	19
BP	GO:0006164	purine nucleotide biosynthetic process	20/816	198/18805	0.10101	2.32781	4.00035	0.000400766	0.0104301	0.00865241	MT-ND3/NAMPT/NME1/ATP5F1D/PARP9/PARP1/ATIC/NDUFS8/NDUFB7/NDUFB1/NUDT2/GART/MT-ATP8/PARP10/NME4/NDUFC2/STOML2/NAPRT/NDUFA9/PAICS	20
BP	GO:0002367	cytokine production involved in immune response	15/816	127/18805	0.11811	2.72189	4.14676	0.000404554	0.0104753	0.00868987	RSAD2/BST2/LITAF/TREM1/TLR7/CD55/SCIMP/RIGI/TNFRSF1B/FZD5/IRAK3/CCR2/BCL6/IL1B/TLR4	15
CC	GO:0035580	specific granule lumen	9/848	62/19880	0.145161	3.40307	4.00024	0.001194	0.0105967	0.00832656	QPCT/ELANE/PTPN6/JUP/RETN/KPNB1/GSDMD/DOCK2/ILF2	9
BP	GO:0002263	cell activation involved in immune response	28/816	323/18805	0.0866873	1.99774	3.85221	0.000415295	0.0106991	0.00887553	IFI35/NKG7/SLC11A1/GRN/CLEC4E/LGALS3/LGALS9/HSPD1/PTPN6/EXOSC3/GPR183/LRP1/CR1/BCL3/CCR2/CD40/NBN/BCL6/GAB2/EXOSC6/CD180/CLEC4D/MDK/IL27/TLR4/STAT5A/PIK3R1/DOCK2	28
MF	GO:0000049	tRNA binding	12/844	80/18639	0.15	3.31262	4.51433	0.000242778	0.0108833	0.00919245	SSB/EIF1AY/EIF1AX/TRMT1L/AARS1/RARS1/IFIT5/MTRES1/TARS1/YARS1/NAT10/FARSA	12
MF	GO:0008408	3'-5' exonuclease activity	10/844	58/18639	0.172414	3.80761	4.66378	0.00024855	0.0108833	0.00919245	ISG20/NME1/EXOSC9/PNPT1/EXOSC3/HELZ2/POLRMT/REXO4/APEX1/APEX2	10
MF	GO:0001846	opsonin binding	6/844	21/18639	0.285714	6.30975	5.30199	0.000255885	0.0108833	0.00919245	CFH/CALR/CR1/C1QBP/PHB1/CD93	6
MF	GO:0038187	pattern recognition receptor activity	9/844	48/18639	0.1875	4.14077	4.74491	0.000261985	0.0108833	0.00919245	FCN1/IFIH1/CLEC4E/TLR7/RIGI/AIM2/TRIM5/CLEC4D/TLR4	9
BP	GO:0002703	regulation of leukocyte mediated immunity	24/816	260/18805	0.0923077	2.12726	3.89821	0.000427957	0.0109381	0.0090738	RSAD2/BST2/FCGR1A/LGALS9/CD55/IL4I1/HSPD1/PTPN6/SCIMP/EXOSC3/CR1/RIGI/TNFRSF1B/FZD5/STAP1/CCR2/TAP2/CD40/BCL6/GAB2/EXOSC6/IL1B/TLR4/CD274	24
BP	GO:0006913	nucleocytoplasmic transport	29/816	340/18805	0.0852941	1.96563	3.82687	0.000431005	0.0109381	0.0090738	NEAT1/SSB/RAN/IER3/CALR/RANGAP1/RANBP1/XPO1/JUP/MAGOHB/NUP205/PML/BCL3/SQSTM1/NUP214/EIF4A3/ANP32B/DESI1/IL1B/PTGS2/GAS6/NPM1/KPNB1/NUTF2/PIK3R1/POLA2/PHAX/NUP62/CHTOP	29
BP	GO:0051169	nuclear transport	29/816	340/18805	0.0852941	1.96563	3.82687	0.000431005	0.0109381	0.0090738	NEAT1/SSB/RAN/IER3/CALR/RANGAP1/RANBP1/XPO1/JUP/MAGOHB/NUP205/PML/BCL3/SQSTM1/NUP214/EIF4A3/ANP32B/DESI1/IL1B/PTGS2/GAS6/NPM1/KPNB1/NUTF2/PIK3R1/POLA2/PHAX/NUP62/CHTOP	29
MF	GO:0031625	ubiquitin protein ligase binding	28/844	302/18639	0.0927152	2.04753	3.99696	0.000275644	0.0109927	0.00928486	ISG15/HSP90AB1/CXCR4/HSPA8/HIF1A/DNAJA1/TUBA1B/CALR/HSPD1/RANGAP1/MAP1LC3B/PARP1/BAG1/CLU/JUN/RIGI/PML/TNFRSF1B/FZD5/BLZF1/CKB/SQSTM1/CD40/CACYBP/HSPA5/GABARAPL1/CCT2/DAXX	28
MF	GO:0031072	heat shock protein binding	16/844	131/18639	0.122137	2.6973	4.24557	0.000287131	0.0110104	0.0092998	GBP1/HSP90AB1/HSPA8/HIF1A/DNAJA1/STIP1/DNAJB6/AHSA1/HSPA5/KPNB1/BAK1/DAXX/DNAJA3/NUP62/DNAJC9/DNAJC2	16
CC	GO:0120293	dynein axonemal particle	5/848	20/19880	0.25	5.86085	4.59082	0.00126689	0.0110707	0.00869896	HSP90AB1/STIP1/RUVBL1/WDR18/RUVBL2	5
BP	GO:0009219	pyrimidine deoxyribonucleotide metabolic process	6/816	24/18805	0.25	5.76134	4.97098	0.000450507	0.0113204	0.00939092	CMPK2/TYMP/DPYD/DCTPP1/DTYMK/NT5C	6
BP	GO:0051131	chaperone-mediated protein complex assembly	6/816	24/18805	0.25	5.76134	4.97098	0.000450507	0.0113204	0.00939092	HSP90AB1/HSPD1/CLU/CCT2/LONP1/HSPA4	6
MF	GO:0060590	ATPase regulator activity	9/844	49/18639	0.183673	4.05627	4.66521	0.000308204	0.0113807	0.00961261	DNAJA1/HSPH1/BAG1/DNAJB6/AHSA1/DNAJC19/HYOU1/HSPA4/DNAJC2	9
BP	GO:0006518	peptide metabolic process	10/816	65/18805	0.153846	3.54544	4.37825	0.000460021	0.0115028	0.00954223	ANPEP/ELANE/CPD/TPP1/CPQ/BDH2/THOP1/CPM/ECE1/DNPEP	10
BP	GO:0050727	regulation of inflammatory response	35/816	442/18805	0.0791855	1.82486	3.73753	0.000470078	0.0116969	0.00970328	NEAT1/IFI35/GBP1/NKG7/GRN/USP18/CYP19A1/IER3/FCGR1A/TLR7/ELANE/PTPN6/ZBP1/SLAMF8/TNFRSF1B/CTSC/AIM2/TNFAIP8L2/STAP1/LDLR/CCR2/SOD1/SLC39A8/CASP3/BCL6/AOAH/IL1B/PTGS2/MDK/ADAM8/TLR4/GSDMD/DROSHA/GBP3/CASP5	35
BP	GO:0006220	pyrimidine nucleotide metabolic process	9/816	54/18805	0.166667	3.84089	4.45252	0.000479512	0.0118164	0.00980239	CMPK2/NME1/CDA/TYMP/DPYD/NME4/DCTPP1/DTYMK/NT5C	9
BP	GO:0030490	maturation of SSU-rRNA	9/816	54/18805	0.166667	3.84089	4.45252	0.000479512	0.0118164	0.00980239	RPS28/BYSL/RIOK3/NAT10/SLX9/UTP6/NOB1/TSR1/IMP3	9
BP	GO:0042742	defense response to bacterium	29/816	343/18805	0.0845481	1.94844	3.77559	0.000497181	0.0121929	0.0101147	ISG15/GBP1/SLC11A1/IGHG4/GRN/CLEC4E/OAS3/C5AR1/RNASE6/FCGR1A/OAS2/OAS1/TREM1/MPEG1/GBP7/ELANE/OPTN/MPO/SLAMF8/RBCK1/BCL3/AZU1/CLEC4D/IL1B/TLR4/IGHM/GSDMD/DROSHA/GBP3	29
MF	GO:0016887	ATP hydrolysis activity	35/844	417/18639	0.0839329	1.85358	3.83917	0.00034964	0.0124497	0.0105155	IFIH1/HSP90AB1/TAP1/DDX3Y/HSPA8/HSPD1/RIGI/HELZ2/DHX58/ATP13A3/RUVBL1/AK6/EIF4A3/DDX10/PEX6/ATP10A/TAP2/CCT3/PSMC5/TRAP1/HSPA5/ATAD3A/MOV10/ATP2B1/DDX60/MYO9B/CCT2/VPS4A/KIF2A/ATP13A2/RUVBL2/LONP1/DDX55/ABCA1/CHD2	35
BP	GO:0008631	intrinsic apoptotic signaling pathway in response to oxidative stress	10/816	66/18805	0.151515	3.49172	4.31881	0.000521438	0.0127266	0.0105574	HIF1A/HSPB1/CYP1B1/PPIA/PARP1/PML/VNN1/SOD1/TRAP1/DAXX	10
BP	GO:0032729	positive regulation of type II interferon production	11/816	78/18805	0.141026	3.24998	4.24091	0.000524384	0.0127375	0.0105665	ISG15/SLC11A1/LGALS9/TLR7/HSPD1/FZD5/BCL3/CCR2/IL1B/IL27/TLR4	11
BP	GO:0043039	tRNA aminoacylation	8/816	44/18805	0.181818	4.19006	4.51195	0.000536759	0.0129763	0.0107646	WARS1/AARS1/RARS1/EPRS1/TARS1/YARS1/FARSA/LARS1	8
BP	GO:0050821	protein stabilization	22/816	234/18805	0.0940171	2.16666	3.82472	0.000570094	0.013552	0.0112422	GRN/HSP90AB1/PPIB/CALR/HSPD1/BAG1/CLU/PML/TNIP2/RUVBL1/IFI30/PEX6/PHB1/CCT3/NCLN/PTEN/PIK3R1/CCT2/PFDN2/PIM1/RUVBL2/DNAJA3	22
BP	GO:0009162	deoxyribonucleoside monophosphate metabolic process	6/816	25/18805	0.24	5.53088	4.82805	0.000571197	0.013552	0.0112422	TYMP/TK1/DNPH1/DPYD/NT5C/PNP	6
BP	GO:0032727	positive regulation of interferon-alpha production	6/816	25/18805	0.24	5.53088	4.82805	0.000571197	0.013552	0.0112422	IRF7/IFIH1/TLR7/HSPD1/RIGI/TLR4	6
BP	GO:1901659	glycosyl compound biosynthetic process	6/816	25/18805	0.24	5.53088	4.82805	0.000571197	0.013552	0.0112422	TK1/ADA2/DNPH1/DTYMK/TYW3/PNP	6
BP	GO:0051168	nuclear export	18/816	174/18805	0.103448	2.384	3.90625	0.000577604	0.0136405	0.0113156	NEAT1/SSB/RAN/CALR/RANGAP1/XPO1/MAGOHB/NUP214/EIF4A3/ANP32B/DESI1/IL1B/GAS6/NPM1/NUTF2/PHAX/NUP62/CHTOP	18
BP	GO:0002819	regulation of adaptive immune response	21/816	219/18805	0.0958904	2.20983	3.83548	0.000582186	0.0136854	0.0113528	RSAD2/SLC11A1/IRF7/FCGR1A/CD55/IL4I1/HSPD1/PTPN6/EXOSC3/CR1/TNFRSF1B/FZD5/CCR2/TAP2/CD40/BCL6/EXOSC6/IL1B/IL27/STAT5A/CD274	21
BP	GO:0002822	regulation of adaptive immune response based on somatic recombination of immune receptors built from immunoglobulin superfamily domains	20/816	204/18805	0.0980392	2.25935	3.85176	0.000588468	0.0137696	0.0114227	RSAD2/SLC11A1/FCGR1A/CD55/IL4I1/HSPD1/PTPN6/EXOSC3/CR1/TNFRSF1B/FZD5/CCR2/TAP2/CD40/BCL6/EXOSC6/IL1B/IL27/STAT5A/CD274	20
BP	GO:0019371	cyclooxygenase pathway	4/816	10/18805	0.4	9.21814	5.53629	0.000599161	0.0139558	0.0115771	CBR1/TBXAS1/PTGS2/PTGES2	4
BP	GO:0009070	serine family amino acid biosynthetic process	5/816	17/18805	0.294118	6.77804	5.07612	0.000607932	0.014032	0.0116403	PHGDH/PSAT1/PSPH/SEPHS2/SHMT2	5
BP	GO:0060382	regulation of DNA strand elongation	5/816	17/18805	0.294118	6.77804	5.07612	0.000607932	0.014032	0.0116403	NUCKS1/RUVBL1/TFPT/ACTL6A/RUVBL2	5
BP	GO:0050921	positive regulation of chemotaxis	16/816	146/18805	0.109589	2.52552	3.94109	0.000611232	0.0140446	0.0116508	CXCL10/C5AR1/CXCR4/CXCL8/HSPB1/LGALS9/CALR/C1QBP/CMKLR1/C3AR1/CCR2/ADAM10/AZU1/GAS6/MDK/VEGFA	16
BP	GO:0034340	response to type I interferon	12/816	92/18805	0.130435	3.00591	4.10772	0.000614085	0.0140469	0.0116527	ISG15/MX1/IFIT1/IRF7/IFIH1/USP18/OAS3/OAS2/OAS1/PTPN6/ZBP1/SHMT2	12
MF	GO:0004812	aminoacyl-tRNA ligase activity	8/844	41/18639	0.195122	4.3091	4.61945	0.000431814	0.0141393	0.0119426	WARS1/AARS1/RARS1/EPRS1/TARS1/YARS1/FARSA/LARS1	8
MF	GO:0016875	ligase activity, forming carbon-oxygen bonds	8/844	41/18639	0.195122	4.3091	4.61945	0.000431814	0.0141393	0.0119426	WARS1/AARS1/RARS1/EPRS1/TARS1/YARS1/FARSA/LARS1	8
MF	GO:0016779	nucleotidyltransferase activity	16/844	136/18639	0.117647	2.59813	4.07364	0.000439637	0.0141393	0.0119426	OAS3/PARP14/OAS2/OAS1/PARP12/PARP9/PARP1/PNPT1/PARP8/POLR3H/TAMM41/PARP10/POLR3K/POLRMT/DKC1/PARP11	16
BP	GO:0006401	RNA catabolic process	33/816	415/18805	0.0795181	1.83252	3.65254	0.000627458	0.0142449	0.011817	XIST/ISG20/NEAT1/SLC11A1/SSB/RNASE6/OAS2/EXOSC9/ZFP36L2/PNPT1/EXOSC3/ELAC2/C1QBP/ZFP36L1/MAGOHB/TNFRSF1B/NT5C3B/EIF4A3/MRTO4/RNASEL/SIDT2/EXOSC6/MOV10/DKC1/GSPT1/APEX1/NPM1/HNRNPAB/AGO4/RNASEH2C/FASTKD2/PHAX/TBRG4	33
BP	GO:0043038	amino acid activation	8/816	45/18805	0.177778	4.09695	4.42987	0.000628329	0.0142449	0.011817	WARS1/AARS1/RARS1/EPRS1/TARS1/YARS1/FARSA/LARS1	8
BP	GO:2001233	regulation of apoptotic signaling pathway	32/816	399/18805	0.0802005	1.84825	3.64751	0.000652267	0.0146868	0.0121836	TNFSF10/EIF5A/PLAUR/IER3/HIF1A/DNAJA1/HSPB1/LGALS3/PPIA/BCL2L14/PARP1/CD44/CLU/RBCK1/SEPTIN4/PML/CTSC/G0S2/IVNS1ABP/VNN1/SOD1/MYC/TRAP1/ZNF385A/DDIT3/IL1B/PTGS2/HYOU1/TLR4/BAK1/ITM2C/BCL2L11	32
BP	GO:0045444	fat cell differentiation	23/816	252/18805	0.0912698	2.10334	3.75553	0.00065358	0.0146868	0.0121836	RGS2/PSMB8/ATF5/ZBTB16/ZFP36L2/CEBPD/MAFB/NOC3L/CMKLR1/CCDC85B/ZFP36L1/FOSL2/RETN/INSIG1/RNASEL/ZNF385A/DDIT3/SYAP1/PTGS2/VEGFA/HES1/PIM1/OSBPL8	23
BP	GO:0032640	tumor necrosis factor production	19/816	191/18805	0.0994764	2.29247	3.8237	0.000668579	0.0148927	0.0123543	IFIH1/OAS3/FCGR1A/OAS2/OAS1/HSPB1/LGALS9/PTPN6/CLU/RIGI/FZD5/BCL3/IRAK3/CCR2/TMEM106A/AZU1/GAS6/TLR4/PIK3R1	19
BP	GO:0032680	regulation of tumor necrosis factor production	19/816	191/18805	0.0994764	2.29247	3.8237	0.000668579	0.0148927	0.0123543	IFIH1/OAS3/FCGR1A/OAS2/OAS1/HSPB1/LGALS9/PTPN6/CLU/RIGI/FZD5/BCL3/IRAK3/CCR2/TMEM106A/AZU1/GAS6/TLR4/PIK3R1	19
BP	GO:0008630	intrinsic apoptotic signaling pathway in response to DNA damage	13/816	106/18805	0.122642	2.82632	4.01593	0.000673474	0.0149365	0.0123907	IFI16/BCL2A1/IER3/CD44/CLU/PML/TNFRSF1B/BCL3/ZNF385A/HIPK2/PIK3R1/BAK1/BCL2L11	13
BP	GO:0000723	telomere maintenance	17/816	162/18805	0.104938	2.41834	3.86141	0.00069024	0.0152421	0.0126442	HSP90AB1/PARP1/GCH1/NHP2/PML/RUVBL1/CCT3/MYC/NBN/NAT10/DKC1/APEX1/TFPT/CCT2/ACTL6A/RUVBL2/GNL3	17
BP	GO:0045580	regulation of T cell differentiation	19/816	192/18805	0.0989583	2.28053	3.79838	0.000712628	0.0155523	0.0129016	LGALS9/ZBTB16/IL4I1/FOXO3/CR1/SMARCD3/VNN1/CCR2/SOD1/TESPA1/BCL6/MDK/ADAM8/IL27/STAT5A/CD83/DROSHA/ACTL6A/PNP	19
BP	GO:0045766	positive regulation of angiogenesis	19/816	192/18805	0.0989583	2.28053	3.79838	0.000712628	0.0155523	0.0129016	GRN/C5AR1/CXCR4/CXCL8/HIF1A/HSPB1/CYP1B1/BTG1/JUP/MYDGF/ITGAX/C3AR1/CD40/ENG/HIPK2/IL1B/MDK/VEGFA/ITGB1	19
BP	GO:1901658	glycosyl compound catabolic process	6/816	26/18805	0.230769	5.31816	4.69262	0.000715553	0.0155523	0.0129016	CDA/NUDT1/ADA2/DPYD/APOBEC3G/PNP	6
BP	GO:0002698	negative regulation of immune effector process	15/816	134/18805	0.11194	2.5797	3.9085	0.000716486	0.0155523	0.0129016	BST2/GRN/LGALS3/LGALS9/CD55/IL4I1/PTPN6/SLAMF8/CR1/IRAK3/CCR2/BCL6/STAT5A/CD274/CD59	15
BP	GO:0021762	substantia nigra development	8/816	46/18805	0.173913	4.00789	4.35013	0.000732098	0.0156705	0.0129996	BASP1/CNP/DYNLL1/YWHAH/CKB/PADI2/HSPA5/CASP5	8
BP	GO:0002699	positive regulation of immune effector process	24/816	270/18805	0.0888889	2.04847	3.69582	0.000734333	0.0156705	0.0129996	FCN1/RSAD2/FCGR1A/LGALS9/TLR7/CD55/HSPD1/PTPN6/SCIMP/EXOSC3/CR1/RIGI/DHX58/FZD5/STAP1/CCR2/TAP2/PHB1/CD40/GAB2/EXOSC6/IL1B/DDX60/TLR4	24
BP	GO:0008637	apoptotic mitochondrial changes	13/816	107/18805	0.121495	2.7999	3.97658	0.000736823	0.0156705	0.0129996	TNFSF10/IFIT2/PLAUR/BCL2A1/IER3/PPM1K/HSPD1/CLU/BNIP3L/AIFM2/BAK1/IFI27L1/BCL2L11	13
BP	GO:1901222	regulation of non-canonical NF-kappaB signal transduction	13/816	107/18805	0.121495	2.7999	3.97658	0.000736823	0.0156705	0.0129996	IFI35/ADISSP/LITAF/LGALS9/TLR7/CALR/RBCK1/BCL3/PHB1/NDUFC2/IL1B/TLR4/ADIPOR1	13
BP	GO:0009612	response to mechanical stimulus	21/816	223/18805	0.0941704	2.17019	3.74394	0.000737292	0.0156705	0.0129996	CXCL10/IGFBP2/CXCR4/TLR7/MPO/MAP3K2/JUP/RETN/CD40/CASP8AP2/ENG/PSPH/IL1B/PTGS2/MDK/PKD2L1/TLR4/KCNQ1/BAK1/SLC38A2/CASP5	21
BP	GO:0002366	leukocyte activation involved in immune response	27/816	319/18805	0.0846395	1.95055	3.64682	0.000752939	0.0159367	0.0132204	IFI35/NKG7/SLC11A1/GRN/CLEC4E/LGALS3/LGALS9/HSPD1/PTPN6/EXOSC3/GPR183/CR1/BCL3/CCR2/CD40/NBN/BCL6/GAB2/EXOSC6/CD180/CLEC4D/MDK/IL27/TLR4/STAT5A/PIK3R1/DOCK2	27
MF	GO:0031492	nucleosomal DNA binding	8/844	42/18639	0.190476	4.2065	4.53061	0.000512515	0.0159681	0.0134872	HMGN2/H3-3A/H1-3/H1-4/H1-0/HMGN1/H1-10/ACTL6A	8
BP	GO:2001235	positive regulation of apoptotic signaling pathway	16/816	149/18805	0.107383	2.47467	3.84897	0.000763914	0.0161022	0.0133577	TNFSF10/EIF5A/BCL2L14/CLU/RBCK1/SEPTIN4/PML/CTSC/G0S2/VNN1/SOD1/MYC/DDIT3/TLR4/ITM2C/BCL2L11	16
BP	GO:0010563	negative regulation of phosphorus metabolic process	24/816	271/18805	0.0885609	2.04092	3.67606	0.000773524	0.0161711	0.0134149	WARS1/RGS2/IRS2/CDA/PARP14/IER3/DNAJA1/HSPB1/PPIA/SNX6/DYNLL1/DUSP1/PARP1/PTPN6/HEG1/STAP1/IRAK3/PREX1/IL1B/NPM1/PTEN/VPS25/ITGB1BP1/DNAJA3	24
BP	GO:0045936	negative regulation of phosphate metabolic process	24/816	271/18805	0.0885609	2.04092	3.67606	0.000773524	0.0161711	0.0134149	WARS1/RGS2/IRS2/CDA/PARP14/IER3/DNAJA1/HSPB1/PPIA/SNX6/DYNLL1/DUSP1/PARP1/PTPN6/HEG1/STAP1/IRAK3/PREX1/IL1B/NPM1/PTEN/VPS25/ITGB1BP1/DNAJA3	24
BP	GO:0015931	nucleobase-containing compound transport	22/816	240/18805	0.0916667	2.11249	3.6942	0.000800558	0.0166679	0.013827	NEAT1/SSB/RAN/XPO1/PNPT1/SLC25A19/CR1/SLC35A4/ZFP36L1/MAGOHB/NUP205/SRSF7/NUP214/EIF4A3/SIDT2/PARP11/KPNB1/NUTF2/CKAP5/PHAX/NUP62/CHTOP	22
BP	GO:0009125	nucleoside monophosphate catabolic process	5/816	18/18805	0.277778	6.40148	4.88301	0.00081188	0.0167668	0.013909	TYMP/DNPH1/DPYD/NT5C/PNP	5
BP	GO:0046040	IMP metabolic process	5/816	18/18805	0.277778	6.40148	4.88301	0.00081188	0.0167668	0.013909	ATIC/GART/NT5C/PAICS/PNP	5
BP	GO:0045582	positive regulation of T cell differentiation	14/816	122/18805	0.114754	2.64455	3.88123	0.000832883	0.0171312	0.0142113	LGALS9/ZBTB16/IL4I1/FOXO3/CR1/SMARCD3/VNN1/TESPA1/BCL6/MDK/ADAM8/CD83/ACTL6A/PNP	14
BP	GO:0044409	symbiont entry into host	15/816	136/18805	0.110294	2.54177	3.84321	0.000836413	0.0171347	0.0142142	ANPEP/CXCR4/CXCL8/LGALS9/CD55/CR1/RPSA/LDLR/PHB1/DYNLT1/TRIM5/SLC1A5/TRIM21/GAS6/ITGB1	15
BP	GO:0002920	regulation of humoral immune response	8/816	47/18805	0.170213	3.92261	4.27261	0.00084922	0.0172584	0.0143169	CFH/CD55/PTPN6/CR1/C1QBP/PHB1/IL1B/CD59	8
BP	GO:1905521	regulation of macrophage migration	8/816	47/18805	0.170213	3.92261	4.27261	0.00084922	0.0172584	0.0143169	C5AR1/CYP19A1/SLAMF8/CMKLR1/C3AR1/STAP1/CCR2/MDK	8
BP	GO:1902107	positive regulation of leukocyte differentiation	19/816	195/18805	0.0974359	2.24544	3.72336	0.000860083	0.0172728	0.0143288	LGALS9/ZBTB16/IL4I1/EVI2B/FOXO3/CR1/ZFP36L1/SMARCD3/VNN1/TESPA1/BCL6/HAX1/GAS6/IL15RA/MDK/ADAM8/CD83/ACTL6A/PNP	19
BP	GO:1903708	positive regulation of hemopoiesis	19/816	195/18805	0.0974359	2.24544	3.72336	0.000860083	0.0172728	0.0143288	LGALS9/ZBTB16/IL4I1/EVI2B/FOXO3/CR1/ZFP36L1/SMARCD3/VNN1/TESPA1/BCL6/HAX1/GAS6/IL15RA/MDK/ADAM8/CD83/ACTL6A/PNP	19
BP	GO:1904018	positive regulation of vasculature development	19/816	195/18805	0.0974359	2.24544	3.72336	0.000860083	0.0172728	0.0143288	GRN/C5AR1/CXCR4/CXCL8/HIF1A/HSPB1/CYP1B1/BTG1/JUP/MYDGF/ITGAX/C3AR1/CD40/ENG/HIPK2/IL1B/MDK/VEGFA/ITGB1	19
BP	GO:0002768	immune response-regulating cell surface receptor signaling pathway	30/816	372/18805	0.0806452	1.8585	3.56187	0.000868658	0.0173766	0.0144149	FCN1/IFI35/GBP1/IGHG4/CLEC4E/C5AR1/FCGR1A/FPR1/OAS1/LGALS3/PTPN6/CD38/SCIMP/RBCK1/CR1/CMKLR1/BLNK/TNIP2/C3AR1/FOSL2/STAP1/SQSTM1/CD40/TESPA1/STOML2/CLEC4D/TLR4/IGHM/PIK3R1/FCAR	30
BP	GO:0042326	negative regulation of phosphorylation	21/816	226/18805	0.0929204	2.14138	3.67655	0.000875947	0.0174394	0.014467	WARS1/RGS2/IRS2/PARP14/DNAJA1/HSPB1/PPIA/SNX6/DYNLL1/DUSP1/PTPN6/HEG1/STAP1/IRAK3/PREX1/IL1B/NPM1/PTEN/VPS25/ITGB1BP1/DNAJA3	21
BP	GO:0051851	host-mediated perturbation of symbiont process	13/816	109/18805	0.119266	2.74853	3.89922	0.000878635	0.0174394	0.014467	FCN1/LY6E/TRIM31/PPIB/NUCKS1/ZDHHC20/JUN/RRP1B/IGF2R/VAPA/PHB1/TRIM5/EEA1	13
BP	GO:0006760	folic acid-containing compound metabolic process	6/816	27/18805	0.222222	5.12119	4.56401	0.00088657	0.0175286	0.014541	GCH1/ATIC/MTHFD2/MTHFR/MTHFD1L/SHMT2	6
BP	GO:0009120	deoxyribonucleoside metabolic process	4/816	11/18805	0.363636	8.38012	5.21455	0.000909295	0.0175694	0.0145748	TK1/DPYD/DTYMK/PNP	4
BP	GO:0019365	pyridine nucleotide salvage	4/816	11/18805	0.363636	8.38012	5.21455	0.000909295	0.0175694	0.0145748	NAMPT/PARP9/PARP10/NAPRT	4
BP	GO:0034355	NAD biosynthetic process via the salvage pathway	4/816	11/18805	0.363636	8.38012	5.21455	0.000909295	0.0175694	0.0145748	NAMPT/PARP9/PARP10/NAPRT	4
BP	GO:0046495	nicotinamide riboside metabolic process	4/816	11/18805	0.363636	8.38012	5.21455	0.000909295	0.0175694	0.0145748	NAMPT/PARP9/PARP10/PNP	4
BP	GO:0070637	pyridine nucleoside metabolic process	4/816	11/18805	0.363636	8.38012	5.21455	0.000909295	0.0175694	0.0145748	NAMPT/PARP9/PARP10/PNP	4
BP	GO:0097278	complement-dependent cytotoxicity	4/816	11/18805	0.363636	8.38012	5.21455	0.000909295	0.0175694	0.0145748	CFH/CD55/CR1/CD59	4
BP	GO:0022616	DNA strand elongation	7/816	37/18805	0.189189	4.35993	4.35701	0.000929596	0.0178462	0.0148045	NUCKS1/RUVBL1/NBN/TFPT/ACTL6A/RUVBL2/POLD2	7
BP	GO:0039532	negative regulation of cytoplasmic pattern recognition receptor signaling pathway	9/816	59/18805	0.152542	3.51539	4.12139	0.000934117	0.0178462	0.0148045	IFI16/HSPA8/TRIM31/PPT1/PARP1/C1QBP/DHX58/RIOK3/BANF1	9
BP	GO:0061900	glial cell activation	9/816	59/18805	0.152542	3.51539	4.12139	0.000934117	0.0178462	0.0148045	GRN/C5AR1/CLU/LRP1/CTSC/STAP1/LDLR/AZU1/IL1B	9
BP	GO:0050670	regulation of lymphocyte proliferation	22/816	243/18805	0.090535	2.08641	3.63037	0.000943348	0.0179553	0.014895	IGFBP2/IRS2/LGALS3/LGALS9/CD55/IL4I1/PTPN6/CD38/GPR183/CR1/TNFRSF1B/CCR2/CD40/CASP3/BCL6/IL1B/IL27/TLR4/CD274/HES1/DNAJA3/PNP	22
BP	GO:0002687	positive regulation of leukocyte migration	16/816	152/18805	0.105263	2.42583	3.75907	0.000947947	0.0179758	0.0149119	CXCL10/C5AR1/CXCL8/LGALS3/LGALS9/CALR/C1QBP/CMKLR1/C3AR1/CCR2/ADAM10/GAS6/MDK/ADAM8/VEGFA/PIK3R1	16
BP	GO:0002700	regulation of production of molecular mediator of immune response	19/816	197/18805	0.0964467	2.22265	3.6741	0.000972316	0.0183696	0.0152386	RSAD2/BST2/LITAF/TLR7/CD55/SCIMP/EXOSC3/CR1/RIGI/TNFRSF1B/FZD5/IRAK3/CCR2/PHB1/CD40/BCL6/EXOSC6/IL1B/TLR4	19
BP	GO:0019674	NAD metabolic process	8/816	48/18805	0.166667	3.84089	4.1972	0.00098091	0.0184635	0.0153166	NAMPT/PARP9/PCK2/CD38/PARP10/NAPRT/LDHB/SLC25A22	8
CC	GO:0009897	external side of plasma membrane	30/848	401/19880	0.074813	1.75387	3.21913	0.00215224	0.0185223	0.0145542	FCN1/CXCL10/ANPEP/CLEC4E/CXCR4/PLAUR/FCGR1A/CSF3R/FCGRT/CALR/ITGAX/HEG1/PECAM1/LDLR/CCR2/CD40/MFGE8/ATP6AP2/ENG/CLEC4D/THBD/CD163/TLR4/CD83/CD274/ITGB1/CD59/ECE1/SLAMF7/ABCA1	30
BP	GO:0141188	nucleic acid catabolic process	34/816	444/18805	0.0765766	1.76473	3.47312	0.00100872	0.0189171	0.0156929	XIST/ISG20/NEAT1/SLC11A1/SSB/RNASE6/OAS2/EXOSC9/ZFP36L2/PNPT1/EXOSC3/ELAC2/C1QBP/ZFP36L1/MAGOHB/TNFRSF1B/NT5C3B/EIF4A3/MRTO4/RNASEL/SIDT2/EXOSC6/MOV10/DKC1/REXO4/GSPT1/APEX1/NPM1/HNRNPAB/AGO4/RNASEH2C/FASTKD2/PHAX/TBRG4	34
MF	GO:0019207	kinase regulator activity	26/844	287/18639	0.0905923	2.00065	3.72053	0.000636752	0.0192376	0.0162489	CXCL10/WARS1/HSP90AB1/IRS2/AREG/HSPB1/CCND3/EREG/CKS1B/PARP8/STAP1/CCNB2/CCNY/NBN/CASP3/HSPA5/ATAD3A/PAK1IP1/NPM1/VEGFA/PIK3R1/CDK4/RGCC/PIM1/DAXX/MOB3C	26
BP	GO:0030522	intracellular receptor signaling pathway	31/816	393/18805	0.0788804	1.81783	3.48958	0.0010305	0.0192548	0.015973	RSAD2/IRF7/IFIH1/OAS3/IFI16/HSPA8/FABP5/TRIM31/PPT1/OAS1/DNAJA1/TLR7/CALR/PARP1/SCIMP/C1QBP/RIGI/YWHAH/DHX58/PML/TNIP2/PHB1/PADI2/RIOK3/DDX60/TLR4/BANF1/PIM1/DAXX/ALOX15B/TRIP4	31
BP	GO:0140588	chromatin looping	17/816	168/18805	0.10119	2.33197	3.69341	0.00103937	0.0192855	0.0159984	IFIH1/DDX3Y/RIGI/HELZ2/DHX58/RUVBL1/AK6/EIF4A3/DDX10/HSPA5/MOV10/JPX/DDX60/VPS4A/RUVBL2/DDX55/CHD2	17
BP	GO:0009206	purine ribonucleoside triphosphate biosynthetic process	13/816	111/18805	0.117117	2.699	3.82359	0.00104265	0.0192855	0.0159984	MT-ND3/NME1/ATP5F1D/PARP1/NDUFS8/NDUFB7/NDUFB1/NUDT2/MT-ATP8/NME4/NDUFC2/STOML2/NDUFA9	13
BP	GO:0006839	mitochondrial transport	18/816	183/18805	0.0983607	2.26676	3.66751	0.00104348	0.0192855	0.0159984	IER3/PPM1K/CNP/HSPD1/SLC25A37/PNPT1/TOMM40/BNIP3L/SLC39A8/ITPR1/TIMM9/DNAJC19/LETM1/TIMM29/BAK1/MTCH2/BCL2L11/HSPA4	18
BP	GO:0045333	cellular respiration	22/816	245/18805	0.0897959	2.06938	3.58833	0.00105031	0.0193416	0.016045	MT-ND3/HIF1A/OAS1/ATP5F1D/MT-CYB/PNPT1/SLC35A4/NDUFS8/NDUFB7/NDUFB1/TEFM/AIFM2/MT-ATP8/NDUFC2/STOML2/ARL2/TRAP1/CISD1/CAT/SHMT2/NDUFA9/DLAT	22
MF	GO:0003727	single-stranded RNA binding	12/844	89/18639	0.134831	2.97763	4.07278	0.000659712	0.0193451	0.0163396	SSB/IFIH1/TLR7/PNPT1/RIGI/LARP4/DHX58/EIF4A3/IFIT5/DDX60/AGO4/LONP1	12
BP	GO:0009163	nucleoside biosynthetic process	5/816	19/18805	0.263158	6.06456	4.70401	0.00106278	0.0193615	0.0160615	TK1/ADA2/DNPH1/DTYMK/PNP	5
BP	GO:0034404	nucleobase-containing small molecule biosynthetic process	5/816	19/18805	0.263158	6.06456	4.70401	0.00106278	0.0193615	0.0160615	TK1/ADA2/DNPH1/DTYMK/PNP	5
BP	GO:0046931	pore complex assembly	5/816	19/18805	0.263158	6.06456	4.70401	0.00106278	0.0193615	0.0160615	NUP205/ADAM10/TSPAN33/GSDMD/PDZD11	5
BP	GO:0051338	regulation of transferase activity	35/816	463/18805	0.075594	1.74209	3.44342	0.00107266	0.0194626	0.0161453	WARS1/UBE2S/RGS2/IRS2/CDKN3/RPS2/DNAJA1/HSPB1/PPIA/SNX6/CCND3/ELANE/DUSP1/EREG/SLAMF8/HERC5/HEG1/IRAK3/TPX2/CCNY/NBN/PREX1/PUM3/SYAP1/IL1B/GAS6/NPM1/PTEN/TLR4/VPS25/RGCC/ITGB1BP1/BANF1/PIM1/DNAJA3	35
BP	GO:0071346	cellular response to type II interferon	12/816	98/18805	0.122449	2.82188	3.85121	0.0010853	0.0194626	0.0161453	GBP1/PARP14/CCL2/LGALS9/PARP9/GBP7/EPRS1/TLR4/FCAR/PIM1/DNAJA3/GBP3	12
BP	GO:0010818	T cell chemotaxis	6/816	28/18805	0.214286	4.93829	4.44161	0.0010874	0.0194626	0.0161453	CXCL10/GPR183/CXCL16/CCR2/CXCL11/ADAM10	6
BP	GO:0039529	RIG-I signaling pathway	6/816	28/18805	0.214286	4.93829	4.44161	0.0010874	0.0194626	0.0161453	OAS3/C1QBP/RIGI/DHX58/PHB1/DDX60	6
BP	GO:0072529	pyrimidine-containing compound catabolic process	6/816	28/18805	0.214286	4.93829	4.44161	0.0010874	0.0194626	0.0161453	CDA/TYMP/DPYD/APOBEC3G/DCTPP1/NT5C	6
MF	GO:0031490	chromatin DNA binding	15/844	128/18639	0.117188	2.58798	3.92607	0.000683664	0.0194747	0.0164491	HMGN2/H3-3A/H1-3/H1-4/UTY/H1-0/FOXO3/HMGN1/KDM6B/H1-10/BCL6/APEX1/ACTL6A/RUVBL2/ZFX	15
BP	GO:0045589	regulation of regulatory T cell differentiation	7/816	38/18805	0.184211	4.24519	4.26483	0.00109742	0.0195269	0.0161987	LGALS9/IL4I1/FOXO3/CR1/BCL6/MDK/DROSHA	7
BP	GO:0071214	cellular response to abiotic stimulus	28/816	344/18805	0.0813953	1.87578	3.49153	0.00110631	0.0195269	0.0161987	TIMP1/IFI16/TLR7/NUCKS1/CALR/PARP1/MAP3K2/ZFP36L1/CD40/MYC/CASP8AP2/CASP3/ENG/AKR1B1/LETM1/IL1B/PTGS2/NPM1/PTEN/PKD2L1/TLR4/PIK3R1/SLC12A6/BAK1/SLC38A2/RUVBL2/EIF2S1/CASP5	28
BP	GO:0104004	cellular response to environmental stimulus	28/816	344/18805	0.0813953	1.87578	3.49153	0.00110631	0.0195269	0.0161987	TIMP1/IFI16/TLR7/NUCKS1/CALR/PARP1/MAP3K2/ZFP36L1/CD40/MYC/CASP8AP2/CASP3/ENG/AKR1B1/LETM1/IL1B/PTGS2/NPM1/PTEN/PKD2L1/TLR4/PIK3R1/SLC12A6/BAK1/SLC38A2/RUVBL2/EIF2S1/CASP5	28
BP	GO:0071824	protein-DNA complex organization	23/816	262/18805	0.0877863	2.02306	3.55165	0.00110939	0.0195269	0.0161987	H3-3A/H1-3/H1-4/NASP/CENPN/CENPH/H1-0/GRWD1/CENPW/SMARCD3/SSRP1/MYC/ANP32B/H1-10/KAT6B/NPM1/PADI4/BRF2/DAXX/CENPX/ASF1A/DNAJC9/CHD2	23
BP	GO:1990845	adaptive thermogenesis	17/816	169/18805	0.100592	2.31817	3.66611	0.00111014	0.0195269	0.0161987	ADISSP/CXCR4/FABP5/CMKLR1/KDM6B/G0S2/CKB/CCR2/SORL1/TRPV2/DDIT3/ID1/VEGFA/TLR4/ADIPOR1/TLE3/ACOT13	17
BP	GO:0009145	purine nucleoside triphosphate biosynthetic process	13/816	112/18805	0.116071	2.67491	3.7864	0.00113379	0.0198745	0.0164871	MT-ND3/NME1/ATP5F1D/PARP1/NDUFS8/NDUFB7/NDUFB1/NUDT2/MT-ATP8/NME4/NDUFC2/STOML2/NDUFA9	13
MF	GO:0005068	transmembrane receptor protein tyrosine kinase adaptor activity	5/844	17/18639	0.294118	6.49533	4.93659	0.000738158	0.0199444	0.0168458	IRS2/BLNK/STAP1/GAB2/PIK3R1	5
MF	GO:0140313	molecular sequestering activity	9/844	55/18639	0.163636	3.61377	4.22766	0.000748587	0.0199444	0.0168458	FTH1/SDCBP/TREM1/CALR/RBCK1/SQSTM1/INSIG1/GOPC/PRDX4	9
MF	GO:0009055	electron transfer activity	14/844	116/18639	0.12069	2.66533	3.91827	0.000760169	0.0199444	0.0168458	MT-ND3/PHGDH/CYP19A1/ALDH2/ASPH/MT-CYB/NDUFS8/NDUFB7/NDUFB1/AIFM2/NDUFC2/CYB5A/AKR1B1/NDUFA9	14
BP	GO:0002718	regulation of cytokine production involved in immune response	14/816	126/18805	0.111111	2.56059	3.74339	0.00114488	0.0200001	0.0165913	RSAD2/BST2/LITAF/TLR7/CD55/SCIMP/RIGI/TNFRSF1B/FZD5/IRAK3/CCR2/BCL6/IL1B/TLR4	14
BP	GO:0002285	lymphocyte activation involved in immune response	21/816	231/18805	0.0909091	2.09503	3.56653	0.00115709	0.0201444	0.016711	NKG7/SLC11A1/CLEC4E/LGALS3/LGALS9/HSPD1/EXOSC3/GPR183/CR1/BCL3/CD40/NBN/BCL6/EXOSC6/CD180/CLEC4D/MDK/IL27/TLR4/STAT5A/PIK3R1	21
CC	GO:0005769	early endosome	32/848	440/19880	0.0727273	1.70497	3.15649	0.00243356	0.0206308	0.016211	SAMD9L/LITAF/NME1/CXCR4/FCGR1A/SNX6/HSPD1/CYTIP/RABGAP1L/LRP1/DNAJC13/PML/ATP13A3/FZD5/IGF2R/LDLR/SORL1/PHB1/NUMB/PI4K2B/PLEKHJ1/PICALM/DIAPH2/RAB31/TLR4/CD274/KCNQ1/AP1S1/EEA1/VPS4A/HPS6/ECE1	32
CC	GO:0005767	secondary lysosome	5/848	23/19880	0.217391	5.09639	4.14917	0.00247283	0.0206554	0.0162303	FTH1/MPEG1/GAA/SQSTM1/ADAM8	5
BP	GO:0000959	mitochondrial RNA metabolic process	9/816	61/18805	0.147541	3.40013	3.99886	0.00119353	0.0207081	0.0171786	MRPL12/PNPT1/ELAC2/FOXO3/C1QBP/TEFM/MTRES1/POLRMT/TBRG4	9
BP	GO:0043549	regulation of kinase activity	31/816	397/18805	0.0780856	1.79951	3.42912	0.00121233	0.0209631	0.0173901	WARS1/RGS2/IRS2/CDKN3/DNAJA1/HSPB1/PPIA/SNX6/CCND3/ELANE/DUSP1/EREG/SLAMF8/HERC5/HEG1/IRAK3/TPX2/CCNY/NBN/PREX1/SYAP1/IL1B/GAS6/NPM1/PTEN/TLR4/VPS25/RGCC/ITGB1BP1/PIM1/DNAJA3	31
BP	GO:0032944	regulation of mononuclear cell proliferation	22/816	248/18805	0.0887097	2.04434	3.526	0.00123026	0.0212013	0.0175877	IGFBP2/IRS2/LGALS3/LGALS9/CD55/IL4I1/PTPN6/CD38/GPR183/CR1/TNFRSF1B/CCR2/CD40/CASP3/BCL6/IL1B/IL27/TLR4/CD274/HES1/DNAJA3/PNP	22
BP	GO:0042098	T cell proliferation	20/816	217/18805	0.0921659	2.12399	3.54686	0.00126984	0.0218096	0.0180924	SLC11A1/IGFBP2/LGALS3/LGALS9/CD55/CCND3/IL4I1/PTPN6/CR1/TNFRSF1B/CCR2/CASP3/BCL6/IL1B/IL27/CD274/HES1/DOCK2/DNAJA3/PNP	20
BP	GO:0006693	prostaglandin metabolic process	8/816	50/18805	0.16	3.68725	4.0523	0.00129315	0.0221354	0.0183626	FABP5/COMT/CBR1/TBXAS1/AKR1B1/IL1B/PTGS2/PTGES2	8
BP	GO:0031126	sno(s)RNA 3'-end processing	4/816	12/18805	0.333333	7.68178	4.93119	0.00131731	0.0222448	0.0184534	EXOSC3/EXOSC6/DKC1/FBL	4
BP	GO:0061723	glycophagy	4/816	12/18805	0.333333	7.68178	4.93119	0.00131731	0.0222448	0.0184534	GAA/WIPI1/ATG2A/GABARAPL1	4
BP	GO:0019076	viral release from host cell	6/816	29/18805	0.206897	4.768	4.32489	0.00132134	0.0222448	0.0184534	TRIM31/PPIA/CHMP5/VAPA/CHMP2B/VPS4A	6
BP	GO:0035891	exit from host cell	6/816	29/18805	0.206897	4.768	4.32489	0.00132134	0.0222448	0.0184534	TRIM31/PPIA/CHMP5/VAPA/CHMP2B/VPS4A	6
BP	GO:0042832	defense response to protozoan	6/816	29/18805	0.206897	4.768	4.32489	0.00132134	0.0222448	0.0184534	GBP1/NKG7/SLC11A1/GBP7/BCL3/CD40	6
BP	GO:0009152	purine ribonucleotide biosynthetic process	16/816	157/18805	0.101911	2.34857	3.61388	0.00133808	0.0223224	0.0185178	MT-ND3/NME1/ATP5F1D/PARP1/ATIC/NDUFS8/NDUFB7/NDUFB1/NUDT2/GART/MT-ATP8/NME4/NDUFC2/STOML2/NDUFA9/PAICS	16
BP	GO:0031960	response to corticosteroid	16/816	157/18805	0.101911	2.34857	3.61388	0.00133808	0.0223224	0.0185178	MT-ND3/IL1RN/IGFBP2/AREG/CYP1B1/PCK2/ZFP36L2/PARP1/FOXO3/ZFP36L1/COMT/FOSL2/SGK1/CASP3/PTGS2/BCL2L11	16
BP	GO:0007566	embryo implantation	9/816	62/18805	0.145161	3.34529	3.93949	0.00134346	0.0223224	0.0185178	TIMP1/H3-3A/CALR/C1QBP/SOD1/VMP1/IL1B/PTGS2/VEGFA	9
BP	GO:0032731	positive regulation of interleukin-1 beta production	9/816	62/18805	0.145161	3.34529	3.93949	0.00134346	0.0223224	0.0185178	IFI16/HSPB1/LGALS9/FZD5/AIM2/TMEM106A/AZU1/TLR4/GSDMD	9
BP	GO:0051090	regulation of DNA-binding transcription factor activity	27/816	332/18805	0.0813253	1.87417	3.42265	0.00136229	0.0224915	0.018658	TRIM31/CYP1B1/LGALS9/PPIA/CLU/RBCK1/JUP/CMKLR1/AIM2/BCL3/SGK1/IRAK3/PARP10/TRIM5/TRIM14/DDIT3/ID1/HIPK2/IL1B/TRIM21/NPM1/PTEN/TLR4/HES1/RGCC/PIM1/DNAJA3	27
BP	GO:0045342	MHC class II biosynthetic process	5/816	20/18805	0.25	5.76134	4.53738	0.00136686	0.0224915	0.018658	SLC11A1/TMEM106A/AZU1/TLR4/RFXANK	5
BP	GO:0098761	cellular response to interleukin-7	5/816	20/18805	0.25	5.76134	4.53738	0.00136686	0.0224915	0.018658	LSP1/HSPD1/STIP1/ATIC/STAT5A	5
CC	GO:0005770	late endosome	25/848	320/19880	0.078125	1.83152	3.16529	0.00275987	0.0227189	0.0178518	CTSS/BST2/SLC11A1/GRN/PSAP/LITAF/HLA-DRB5/CXCR4/CHMP5/LAPTM4A/ATP13A3/IGF2R/SQSTM1/LDLR/SORL1/CHID1/CHMP2B/DDIT3/RAB31/KCNQ1/VPS4A/ATP13A2/CD68/AP5M1/PIP4P1	25
BP	GO:0009260	ribonucleotide biosynthetic process	17/816	173/18805	0.0982659	2.26457	3.5588	0.00143556	0.023546	0.0195328	MT-ND3/NME1/CDA/ATP5F1D/PARP1/ATIC/NDUFS8/NDUFB7/NDUFB1/NUDT2/GART/MT-ATP8/NME4/NDUFC2/STOML2/NDUFA9/PAICS	17
BP	GO:0006692	prostanoid metabolic process	8/816	51/18805	0.156863	3.61496	3.98262	0.00147642	0.0241385	0.0200243	FABP5/COMT/CBR1/TBXAS1/AKR1B1/IL1B/PTGS2/PTGES2	8
BP	GO:0032200	telomere organization	18/816	189/18805	0.0952381	2.19479	3.51599	0.00150711	0.0245616	0.0203753	HSP90AB1/H3-3A/PARP1/GCH1/NHP2/PML/RUVBL1/CCT3/MYC/NBN/NAT10/DKC1/APEX1/TFPT/CCT2/ACTL6A/RUVBL2/GNL3	18
BP	GO:0034620	cellular response to unfolded protein	12/816	102/18805	0.117647	2.71122	3.69076	0.00154213	0.0250523	0.0207824	HSPD1/OPTN/PARP8/HSPA5/ATAD3A/DDIT3/CREBRF/PIK3R1/BAK1/DAXX/BCL2L11/EIF2S1	12
BP	GO:0015980	energy derivation by oxidation of organic compounds	28/816	352/18805	0.0795455	1.83315	3.36069	0.00155911	0.0252478	0.0209445	MT-ND3/IRS2/HIF1A/OAS1/ATP5F1D/MT-CYB/PNPT1/SLC35A4/COMT/NDUFS8/GAA/NDUFB7/WIPI1/NDUFB1/TEFM/AIFM2/MT-ATP8/NDUFC2/STOML2/ARL2/TRAP1/ATG2A/GABARAPL1/CISD1/CAT/SHMT2/NDUFA9/DLAT	28
BP	GO:0000422	autophagy of mitochondrion	13/816	116/18805	0.112069	2.58267	3.6416	0.00156756	0.0253042	0.0209913	HIF1A/MAP1LC3B/OPTN/WIPI1/FZD5/SQSTM1/BNIP3L/ATG2A/GABARAPL1/HAX1/ULK1/ATP13A2/EIF2S1	13
BP	GO:0034508	centromere complex assembly	6/816	30/18805	0.2	4.60907	4.2134	0.00159183	0.0255883	0.021227	H3-3A/NASP/CENPN/CENPH/CENPW/CENPX	6
BP	GO:0045123	cellular extravasation	10/816	76/18805	0.131579	3.03228	3.78094	0.00159902	0.0255883	0.021227	PRTN3/CCL2/GCNT1/ELANE/PECAM1/CCR2/AZU1/MDK/ADAM8/ITGB1	10
BP	GO:0033077	T cell differentiation in thymus	11/816	89/18805	0.123596	2.8483	3.72244	0.00160021	0.0255883	0.021227	ZFP36L2/MAFB/ZFP36L1/FZD5/VNN1/SOD1/TESPA1/IL1B/ADAM8/DOCK2/DNAJA3	11
BP	GO:0009266	response to temperature stimulus	17/816	175/18805	0.0971429	2.23869	3.50624	0.00162638	0.0258447	0.0214397	CXCL10/HSP90AB1/CXCR4/DNAJA1/HSPB1/HSPD1/GMPR/COMT/DNAJB6/SOD1/TFEC/TRPV2/PTGS2/DAXX/DNAJA3/EIF2S1/DNAJC2	17
BP	GO:0071897	DNA biosynthetic process	17/816	175/18805	0.0971429	2.23869	3.50624	0.00162638	0.0258447	0.0214397	HSP90AB1/CYP1B1/TK1/GCH1/PCLAF/NHP2/PML/PHB1/CCT3/PARP10/NAT10/DKC1/VEGFA/CCT2/RGCC/POLD2/DNAJC2	17
CC	GO:0000776	kinetochore	16/848	174/19880	0.091954	2.15571	3.23206	0.00323509	0.0262504	0.0206267	H3-3A/BIRC5/DYNLL1/RANGAP1/CENPN/CENPH/XPO1/CHMP5/ZWINT/CENPW/CHMP2B/ACTL6A/SKA2/CHAMP1/CKAP5/CENPX	16
BP	GO:0046718	symbiont entry into host cell	14/816	131/18805	0.10687	2.46286	3.57838	0.00166735	0.0264135	0.0219116	ANPEP/CXCR4/LGALS9/CD55/CR1/RPSA/LDLR/PHB1/DYNLT1/TRIM5/SLC1A5/TRIM21/GAS6/ITGB1	14
BP	GO:0043457	regulation of cellular respiration	8/816	52/18805	0.153846	3.54544	3.91467	0.00167969	0.0265266	0.0220054	HIF1A/OAS1/PNPT1/SLC35A4/ARL2/TRAP1/CISD1/SHMT2	8
BP	GO:0009201	ribonucleoside triphosphate biosynthetic process	13/816	117/18805	0.111111	2.56059	3.60635	0.00169519	0.0266888	0.0221399	MT-ND3/NME1/ATP5F1D/PARP1/NDUFS8/NDUFB7/NDUFB1/NUDT2/MT-ATP8/NME4/NDUFC2/STOML2/NDUFA9	13
BP	GO:0044794	positive regulation by host of viral process	5/816	21/18805	0.238095	5.48699	4.38164	0.00173056	0.0271618	0.0225323	PPIB/NUCKS1/ZDHHC20/IGF2R/VAPA	5
CC	GO:0030666	endocytic vesicle membrane	18/848	207/19880	0.0869565	2.03856	3.17054	0.00340433	0.0272346	0.0214001	SLC11A1/CLEC4E/TAP1/HLA-DRB5/AREG/FCGR1A/CSF3R/MPEG1/CALR/EREG/LRP1/FZD5/IGF2R/LDLR/TAP2/RAB31/CD163/PIP4P1	18
MF	GO:0016655	oxidoreductase activity, acting on NAD(P)H, quinone or similar compound as acceptor	9/844	58/18639	0.155172	3.42685	4.03129	0.00111097	0.0274749	0.0232064	MT-ND3/DCXR/NDUFS8/NDUFB7/NDUFB1/CBR1/AIFM2/NDUFC2/NDUFA9	9
MF	GO:0004540	RNA nuclease activity	14/844	121/18639	0.115702	2.55519	3.73766	0.00115481	0.0274749	0.0232064	ISG20/RNASE6/EXOSC9/PNPT1/EXOSC3/ELAC2/HELZ2/RNASEL/POLRMT/APEX1/NOB1/RPP25/AGO4/DROSHA	14
MF	GO:0001540	amyloid-beta binding	11/844	83/18639	0.13253	2.92681	3.8314	0.00126231	0.0274749	0.0232064	CST3/ITM2B/CLU/LRP1/FZD5/LDLR/SORL1/PICALM/TLR4/PFDN2/ITM2C	11
MF	GO:0045296	cadherin binding	28/844	334/18639	0.0838323	1.85136	3.41921	0.0013358	0.0274749	0.0232064	HSP90AB1/RAN/HSPA8/RPS2/RANGAP1/RANBP1/FMNL2/CHMP5/ATIC/JUP/VAPA/RUVBL1/RARS1/AHSA1/NUMB/CCNB2/AHNAK/H1-10/NOP56/HSPA5/CHMP2B/LRRC59/PICALM/UBFD1/ITGB1/CKAP5/MPP7/PAICS	28
MF	GO:0019887	protein kinase regulator activity	23/844	255/18639	0.0901961	1.9919	3.47329	0.00135117	0.0274749	0.0232064	CXCL10/HSP90AB1/AREG/HSPB1/CCND3/EREG/CKS1B/PARP8/STAP1/CCNB2/CCNY/NBN/CASP3/HSPA5/ATAD3A/PAK1IP1/NPM1/VEGFA/CDK4/RGCC/PIM1/DAXX/MOB3C	23
MF	GO:0000510	H3-H4 histone complex chaperone activity	16/844	151/18639	0.10596	2.34004	3.60067	0.0013753	0.0274749	0.0232064	IFIH1/DDX3Y/RIGI/HELZ2/DHX58/RUVBL1/AK6/EIF4A3/DDX10/HSPA5/MOV10/DDX60/VPS4A/RUVBL2/DDX55/CHD2	16
MF	GO:0140584	chromatin extrusion motor activity	16/844	151/18639	0.10596	2.34004	3.60067	0.0013753	0.0274749	0.0232064	IFIH1/DDX3Y/RIGI/HELZ2/DHX58/RUVBL1/AK6/EIF4A3/DDX10/HSPA5/MOV10/DDX60/VPS4A/RUVBL2/DDX55/CHD2	16
MF	GO:0140665	ATP-dependent H3-H4 histone complex chaperone activity	16/844	151/18639	0.10596	2.34004	3.60067	0.0013753	0.0274749	0.0232064	IFIH1/DDX3Y/RIGI/HELZ2/DHX58/RUVBL1/AK6/EIF4A3/DDX10/HSPA5/MOV10/DDX60/VPS4A/RUVBL2/DDX55/CHD2	16
MF	GO:0140849	ATP-dependent H2AZ histone chaperone activity	16/844	151/18639	0.10596	2.34004	3.60067	0.0013753	0.0274749	0.0232064	IFIH1/DDX3Y/RIGI/HELZ2/DHX58/RUVBL1/AK6/EIF4A3/DDX10/HSPA5/MOV10/DDX60/VPS4A/RUVBL2/DDX55/CHD2	16
MF	GO:0004527	exonuclease activity	11/844	84/18639	0.130952	2.89197	3.78482	0.00139437	0.0274749	0.0232064	ISG20/NME1/ENPP2/EXOSC9/PNPT1/EXOSC3/HELZ2/POLRMT/REXO4/APEX1/APEX2	11
MF	GO:0015616	DNA translocase activity	16/844	152/18639	0.105263	2.32464	3.57116	0.00147419	0.0274749	0.0232064	IFIH1/DDX3Y/RIGI/HELZ2/DHX58/RUVBL1/AK6/EIF4A3/DDX10/HSPA5/MOV10/DDX60/VPS4A/RUVBL2/DDX55/CHD2	16
MF	GO:0140674	ATP-dependent histone chaperone activity	16/844	152/18639	0.105263	2.32464	3.57116	0.00147419	0.0274749	0.0232064	IFIH1/DDX3Y/RIGI/HELZ2/DHX58/RUVBL1/AK6/EIF4A3/DDX10/HSPA5/MOV10/DDX60/VPS4A/RUVBL2/DDX55/CHD2	16
MF	GO:0005049	nuclear export signal receptor activity	4/844	12/18639	0.333333	7.36137	4.80056	0.00154322	0.0274749	0.0232064	RAN/CALR/XPO1/NUP214	4
MF	GO:0070008	serine-type exopeptidase activity	4/844	12/18639	0.333333	7.36137	4.80056	0.00154322	0.0274749	0.0232064	SCPEP1/CPD/TPP1/CPVL	4
MF	GO:0140807	NAD+-protein-glutamate ADP-ribosyltransferase activity	4/844	12/18639	0.333333	7.36137	4.80056	0.00154322	0.0274749	0.0232064	PARP14/PARP1/PARP10/PARP11	4
MF	GO:0140822	NAD+-histone H2BE35 glutamate ADP-ribosyltransferase activity	4/844	12/18639	0.333333	7.36137	4.80056	0.00154322	0.0274749	0.0232064	PARP14/PARP1/PARP10/PARP11	4
MF	GO:0140844	NAD+-histone H2BE2 glutamate ADP-ribosyltransferase activity	4/844	12/18639	0.333333	7.36137	4.80056	0.00154322	0.0274749	0.0232064	PARP14/PARP1/PARP10/PARP11	4
MF	GO:0140867	NAD+-histone H2BE18 glutamate ADP-ribosyltransferase activity	4/844	12/18639	0.333333	7.36137	4.80056	0.00154322	0.0274749	0.0232064	PARP14/PARP1/PARP10/PARP11	4
BP	GO:0048545	response to steroid hormone	27/816	338/18805	0.0798817	1.8409	3.32255	0.00176419	0.0276047	0.0228997	MT-ND3/IL1RN/IGFBP2/AREG/HSPA8/DNAJA1/CYP1B1/CALR/PCK2/ZFP36L2/PARP1/CD38/JUN/FOXO3/ZFP36L1/YWHAH/COMT/FOSL2/SGK1/PHB1/PADI2/CASP3/PTGS2/DAXX/BCL2L11/PAQR8/TRIP4	27
MF	GO:0061775	cohesin loader activity	16/844	153/18639	0.104575	2.30945	3.54189	0.00157899	0.0276185	0.0233277	IFIH1/DDX3Y/RIGI/HELZ2/DHX58/RUVBL1/AK6/EIF4A3/DDX10/HSPA5/MOV10/DDX60/VPS4A/RUVBL2/DDX55/CHD2	16
BP	GO:0001960	negative regulation of cytokine-mediated signaling pathway	12/816	104/18805	0.115385	2.65908	3.61341	0.001824	0.0280652	0.0232817	ISG15/IL1RN/USP18/OAS3/PARP14/OAS1/IL1R2/STAP1/IRAK3/PADI2/GAS6/DNAJA3	12
BP	GO:0009408	response to heat	12/816	104/18805	0.115385	2.65908	3.61341	0.001824	0.0280652	0.0232817	CXCL10/HSP90AB1/DNAJA1/HSPB1/DNAJB6/SOD1/TFEC/PTGS2/DAXX/DNAJA3/EIF2S1/DNAJC2	12
BP	GO:0035967	cellular response to topologically incorrect protein	13/816	118/18805	0.110169	2.53889	3.57147	0.00183129	0.0280652	0.0232817	HSPD1/OPTN/SDF2L1/PARP8/HSPA5/ATAD3A/DDIT3/CREBRF/PIK3R1/BAK1/DAXX/BCL2L11/EIF2S1	13
BP	GO:0006167	AMP biosynthetic process	4/816	13/18805	0.307692	7.09087	4.67877	0.00183781	0.0280652	0.0232817	ATIC/NUDT2/GART/PAICS	4
BP	GO:0006563	L-serine metabolic process	4/816	13/18805	0.307692	7.09087	4.67877	0.00183781	0.0280652	0.0232817	PHGDH/PSAT1/PSPH/SHMT2	4
BP	GO:0045737	positive regulation of cyclin-dependent protein serine/threonine kinase activity	4/816	13/18805	0.307692	7.09087	4.67877	0.00183781	0.0280652	0.0232817	CCND3/CCNY/RGCC/PIM1	4
BP	GO:0071472	cellular response to salt stress	4/816	13/18805	0.307692	7.09087	4.67877	0.00183781	0.0280652	0.0232817	ZFP36L1/AKR1B1/LETM1/SLC12A6	4
BP	GO:0048872	homeostasis of number of cells	27/816	339/18805	0.079646	1.83547	3.30606	0.00184023	0.0280652	0.0232817	ISG15/HIF1A/LGALS9/SELENOW/CHMP5/GPR183/MAFB/FOXO3/SEPTIN4/ZFP36L1/FOSL2/AIM2/CCR2/SOD1/CCNB2/CASP3/BCL6/LYAR/SLC1A5/HIPK2/VEGFA/KCNQ1/FCAR/BAK1/ZFX/BCL2L11/DNAJA3	27
BP	GO:0050671	positive regulation of lymphocyte proliferation	15/816	147/18805	0.102041	2.35157	3.50372	0.00184314	0.0280652	0.0232817	IGFBP2/IRS2/LGALS9/CD55/CD38/GPR183/CCR2/CD40/BCL6/IL1B/TLR4/CD274/HES1/DNAJA3/PNP	15
BP	GO:0006261	DNA-templated DNA replication	16/816	162/18805	0.0987654	2.27608	3.47412	0.0018556	0.0281708	0.0233693	NUCKS1/DYNLL1/TK1/PARP1/NOC3L/SSBP1/NBN/BCL6/POLRMT/WDR18/CDK2AP1/POLA2/CENPX/ASF1A/DNAJA3/POLD2	16
MF	GO:0051861	glycolipid binding	6/844	29/18639	0.206897	4.56913	4.189	0.00164379	0.0282561	0.0238662	PSAP/CLEC4E/PPT1/MANF/TPP1/EPDR1	6
MF	GO:0005126	cytokine receptor binding	24/844	275/18639	0.0872727	1.92734	3.37399	0.00168063	0.0283998	0.0239876	CXCL10/TNFSF10/IL1RN/SDCBP/CXCL8/CCL2/SNX6/STAP1/CXCL16/CCR2/CXCL11/CASP8AP2/CASP3/CKLF/ENG/TRAP1/YARS1/IL1B/BEX3/ADAM8/VEGFA/IL27/PIK3R1/DNAJA3	24
BP	GO:0032615	interleukin-12 production	9/816	65/18805	0.138462	3.19089	3.76842	0.00188623	0.0284665	0.0236146	LGALS9/HSPD1/SCIMP/C1QBP/CMKLR1/IRAK3/CD40/MDK/TLR4	9
BP	GO:0032655	regulation of interleukin-12 production	9/816	65/18805	0.138462	3.19089	3.76842	0.00188623	0.0284665	0.0236146	LGALS9/HSPD1/SCIMP/C1QBP/CMKLR1/IRAK3/CD40/MDK/TLR4	9
BP	GO:0032607	interferon-alpha production	6/816	31/18805	0.193548	4.46039	4.10671	0.00190241	0.0284909	0.0236348	IRF7/IFIH1/TLR7/HSPD1/RIGI/TLR4	6
BP	GO:0032647	regulation of interferon-alpha production	6/816	31/18805	0.193548	4.46039	4.10671	0.00190241	0.0284909	0.0236348	IRF7/IFIH1/TLR7/HSPD1/RIGI/TLR4	6
BP	GO:0070663	regulation of leukocyte proliferation	23/816	273/18805	0.0842491	1.94155	3.33757	0.0019046	0.0284909	0.0236348	BST2/IGFBP2/IRS2/LGALS3/LGALS9/CD55/IL4I1/PTPN6/CD38/GPR183/CR1/TNFRSF1B/CCR2/CD40/CASP3/BCL6/IL1B/IL27/TLR4/CD274/HES1/DNAJA3/PNP	23
CC	GO:0022624	proteasome accessory complex	5/848	25/19880	0.2	4.68868	3.89546	0.00363863	0.0287048	0.0225553	PSME2/PSMD3/PSMC5/PSMD14/PSMD2	5
BP	GO:0038061	non-canonical NF-kappaB signal transduction	14/816	133/18805	0.105263	2.42583	3.5145	0.00192561	0.0287209	0.0238257	IFI35/ADISSP/LITAF/LGALS9/TLR7/CALR/RBCK1/REL/BCL3/PHB1/NDUFC2/IL1B/TLR4/ADIPOR1	14
BP	GO:0031640	killing of cells of another organism	13/816	119/18805	0.109244	2.51756	3.53694	0.0019763	0.0292758	0.024286	CXCL10/GBP1/NKG7/CXCL8/HMGN2/APOL1/TREM1/LGALS3/GBP7/ELANE/CXCL11/AZU1/GBP3	13
BP	GO:0141061	disruption of cell in another organism	13/816	119/18805	0.109244	2.51756	3.53694	0.0019763	0.0292758	0.024286	CXCL10/GBP1/NKG7/CXCL8/HMGN2/APOL1/TREM1/LGALS3/GBP7/ELANE/CXCL11/AZU1/GBP3	13
BP	GO:2001252	positive regulation of chromosome organization	12/816	105/18805	0.114286	2.63375	3.57542	0.00198003	0.0292758	0.024286	GCH1/PML/RUVBL1/CCT3/MYC/NBN/DKC1/TFPT/CCT2/ACTL6A/RUVBL2/GNL3	12
BP	GO:0009394	2'-deoxyribonucleotide metabolic process	7/816	42/18805	0.166667	3.84089	3.9255	0.00201868	0.0295051	0.0244762	CMPK2/TYMP/DPYD/DCTPP1/DTYMK/NT5C/PNP	7
BP	GO:0032733	positive regulation of interleukin-10 production	7/816	42/18805	0.166667	3.84089	3.9255	0.00201868	0.0295051	0.0244762	ISG15/LGALS9/HSPD1/BCL3/TLR4/CD83/CD274	7
BP	GO:0045066	regulatory T cell differentiation	7/816	42/18805	0.166667	3.84089	3.9255	0.00201868	0.0295051	0.0244762	LGALS9/IL4I1/FOXO3/CR1/BCL6/MDK/DROSHA	7
BP	GO:0150077	regulation of neuroinflammatory response	7/816	42/18805	0.166667	3.84089	3.9255	0.00201868	0.0295051	0.0244762	GRN/TNFRSF1B/CTSC/STAP1/LDLR/IL1B/PTGS2	7
MF	GO:0031491	nucleosome binding	10/844	74/18639	0.135135	2.98434	3.72483	0.00178505	0.0296616	0.0250534	HMGN2/H3-3A/H1-3/H1-4/H1-0/PARP1/HMGN1/SSRP1/H1-10/ACTL6A	10
BP	GO:1990868	response to chemokine	11/816	92/18805	0.119565	2.75542	3.59476	0.00209491	0.0303708	0.0251944	CXCL10/CXCR4/CCL2/HIF1A/DUSP1/CMKLR1/CCR2/PADI2/CXCL11/STAT5A/GPR35	11
BP	GO:1990869	cellular response to chemokine	11/816	92/18805	0.119565	2.75542	3.59476	0.00209491	0.0303708	0.0251944	CXCL10/CXCR4/CCL2/HIF1A/DUSP1/CMKLR1/CCR2/PADI2/CXCL11/STAT5A/GPR35	11
BP	GO:0050688	regulation of defense response to virus	9/816	66/18805	0.136364	3.14255	3.71361	0.00210173	0.0303708	0.0251944	PARP9/C1QBP/RIGI/PML/APOBEC3G/HERC5/AIM2/IL1B/IL27	9
BP	GO:1901224	positive regulation of non-canonical NF-kappaB signal transduction	9/816	66/18805	0.136364	3.14255	3.71361	0.00210173	0.0303708	0.0251944	IFI35/ADISSP/LGALS9/TLR7/CALR/RBCK1/PHB1/IL1B/TLR4	9
BP	GO:0007006	mitochondrial membrane organization	13/816	120/18805	0.108333	2.49658	3.50276	0.00213063	0.0306689	0.0254417	IER3/PPM1K/CNP/TOMM40/BNIP3L/CIBAR1/TIMM9/LETM1/TIMM29/BAK1/MTCH2/BCL2L11/HSPA4	13
BP	GO:0051091	positive regulation of DNA-binding transcription factor activity	18/816	195/18805	0.0923077	2.12726	3.37005	0.00213438	0.0306689	0.0254417	TRIM31/LGALS9/PPIA/CLU/RBCK1/JUP/AIM2/IRAK3/TRIM5/TRIM14/DDIT3/HIPK2/IL1B/TRIM21/NPM1/PTEN/TLR4/RGCC	18
BP	GO:1901796	regulation of signal transduction by p53 class mediator	12/816	106/18805	0.113208	2.60891	3.53787	0.00214683	0.0307529	0.0255113	EIF5A/CD44/AARS1/PML/SGK1/MYC/PAK1IP1/ZNF385A/HIPK2/BOP1/PRMT5/PIP4P1	12
BP	GO:0002455	humoral immune response mediated by circulating immunoglobulin	8/816	54/18805	0.148148	3.41412	3.78365	0.00215228	0.0307529	0.0255113	IGHG4/CD55/PTPN6/CLU/CR1/C1QBP/BCL3/C1QB	8
BP	GO:0030100	regulation of endocytosis	25/816	309/18805	0.0809061	1.86451	3.26345	0.00215966	0.0307722	0.0255273	FCN1/SLC11A1/PRTN3/SDCBP/FCGR1A/CCL2/PPT1/LGALS3/CALR/SIRPB1/CLU/LRP1/STAP1/NUMB/SOD1/LYAR/AZU1/PICALM/GAS6/IL15RA/RAB31/VEGFA/DOCK2/SCAMP5/DTNBP1	25
CC	GO:0031011	Ino80 complex	4/848	16/19880	0.25	5.86085	4.10574	0.00396643	0.0308621	0.0242504	RUVBL1/TFPT/ACTL6A/RUVBL2	4
BP	GO:0046390	ribose phosphate biosynthetic process	17/816	180/18805	0.0944444	2.1765	3.37791	0.00219888	0.0312437	0.0259185	MT-ND3/NME1/CDA/ATP5F1D/PARP1/ATIC/NDUFS8/NDUFB7/NDUFB1/NUDT2/GART/MT-ATP8/NME4/NDUFC2/STOML2/NDUFA9/PAICS	17
BP	GO:0097237	cellular response to toxic substance	14/816	135/18805	0.103704	2.38989	3.45176	0.00221619	0.0314021	0.0260499	SLC11A1/CYP1B1/SELENOW/MPO/GCH1/MTARC1/SOD1/SLC39A8/AIFM2/PTGS2/PRDX4/CAT/IPCEF1/PIM1	14
BP	GO:0072331	signal transduction by p53 class mediator	16/816	165/18805	0.0969697	2.2347	3.39271	0.00223976	0.0316254	0.0262351	EIF5A/IFI16/CD44/FOXO3/AARS1/PML/BCL3/SGK1/MYC/NBN/PAK1IP1/ZNF385A/HIPK2/BOP1/PRMT5/PIP4P1	16
BP	GO:0032946	positive regulation of mononuclear cell proliferation	15/816	150/18805	0.1	2.30453	3.41641	0.0022488	0.0316254	0.0262351	IGFBP2/IRS2/LGALS9/CD55/CD38/GPR183/CCR2/CD40/BCL6/IL1B/TLR4/CD274/HES1/DNAJA3/PNP	15
BP	GO:0001516	prostaglandin biosynthetic process	6/816	32/18805	0.1875	4.321	4.00446	0.00225674	0.0316254	0.0262351	FABP5/CBR1/TBXAS1/IL1B/PTGS2/PTGES2	6
BP	GO:0046457	prostanoid biosynthetic process	6/816	32/18805	0.1875	4.321	4.00446	0.00225674	0.0316254	0.0262351	FABP5/CBR1/TBXAS1/IL1B/PTGS2/PTGES2	6
BP	GO:0033044	regulation of chromosome organization	21/816	244/18805	0.0860656	1.98341	3.29303	0.00227306	0.0317668	0.0263524	H3-3A/BIRC5/DUSP1/PARP1/GCH1/ZWINT/SMARCD3/PML/RUVBL1/CCT3/MYC/NBN/NAT10/DKC1/NAA10/TFPT/ANAPC7/CCT2/ACTL6A/RUVBL2/GNL3	21
BP	GO:0002460	adaptive immune response based on somatic recombination of immune receptors built from immunoglobulin superfamily domains	30/816	396/18805	0.0757576	1.74586	3.19489	0.00228622	0.0318635	0.0264326	RSAD2/SLC11A1/IGHG4/IRF7/FCGR1A/CD55/IL4I1/HSPD1/PTPN6/EXOSC3/CLU/CR1/C1QBP/TNFRSF1B/CTSC/FZD5/BCL3/C1QB/CCR2/TAP2/PHB1/CD40/NBN/BCL6/EXOSC6/IL1B/IL27/TLR4/STAT5A/CD274	30
BP	GO:0009141	nucleoside triphosphate metabolic process	23/816	277/18805	0.0830325	1.91351	3.26217	0.00229498	0.0318983	0.0264615	MT-ND3/CMPK2/NME1/RAN/HSPA8/IER3/GIMAP7/HIF1A/ATP5F1D/PARP1/PFKFB3/NDUFS8/NDUFB7/NDUFB1/NUDT2/MT-ATP8/NME4/NDUFC2/DCTPP1/STOML2/ARL2/DTYMK/NDUFA9	23
BP	GO:0009262	deoxyribonucleotide metabolic process	7/816	43/18805	0.162791	3.75157	3.84717	0.00232248	0.0320188	0.0265615	CMPK2/TYMP/DPYD/DCTPP1/DTYMK/NT5C/PNP	7
BP	GO:0019692	deoxyribose phosphate metabolic process	7/816	43/18805	0.162791	3.75157	3.84717	0.00232248	0.0320188	0.0265615	CMPK2/TYMP/DPYD/DCTPP1/DTYMK/NT5C/PNP	7
BP	GO:0043094	metabolic compound salvage	7/816	43/18805	0.162791	3.75157	3.84717	0.00232248	0.0320188	0.0265615	NAMPT/CDA/PARP9/DNPH1/PARP10/NAPRT/PNP	7
MF	GO:0033218	amide binding	22/844	247/18639	0.0890688	1.96701	3.33185	0.00199233	0.0324825	0.027436	CST3/PSAP/PPIB/PPIA/ITM2B/MAP1LC3B/CLU/PPIH/LRP1/CMKLR1/FZD5/LDLR/SORL1/PICALM/TLR4/PIK3R1/ACOT7/PFDN2/EPDR1/PTGES2/ITM2C/ECE1	22
MF	GO:0003712	transcription coregulator activity	37/844	495/18639	0.0747475	1.65073	3.19566	0.00201998	0.0324825	0.027436	ASAH1/PARP14/TRIM31/BASP1/PARP9/NUCKS1/BTG1/ELANE/RBCK1/C1QBP/JUP/RRP1B/LMO2/SMARCD3/PML/BCL3/RUVBL1/PHB1/PARP10/CASP8AP2/TRIM5/HDGF/TRIM14/DDIT3/ID1/KAT6B/HIPK2/TRIM21/APEX1/NPM1/CD274/ACTL6A/RUVBL2/DAXX/PRMT5/TLE3/TRIP4	37
BP	GO:0051384	response to glucocorticoid	14/816	136/18805	0.102941	2.37231	3.42081	0.00237452	0.0326481	0.0270835	MT-ND3/IL1RN/IGFBP2/AREG/CYP1B1/PCK2/ZFP36L2/FOXO3/ZFP36L1/COMT/FOSL2/CASP3/PTGS2/BCL2L11	14
CC	GO:0046930	pore complex	5/848	26/19880	0.192308	4.50835	3.77849	0.00434918	0.0329378	0.0258815	TOMM40/ADAM10/TSPAN33/BAK1/PDZD11	5
CC	GO:1905354	exoribonuclease complex	5/848	26/19880	0.192308	4.50835	3.77849	0.00434918	0.0329378	0.0258815	EXOSC9/PNPT1/EXOSC3/EXOSC6/WDR74	5
BP	GO:0006417	regulation of translation	33/816	451/18805	0.0731707	1.68624	3.14173	0.00248034	0.0336265	0.0278952	SSB/RPS4X/EIF5A/RGS2/HSPB1/CYP1B1/CALR/FOXO3/C1QBP/SLC35A4/ZFP36L1/LARP4/AARS1/PML/BCL3/NCL/EIF4A3/EPRS1/PUM3/NOLC1/TRAP1/MRPL13/NAT10/ZNF385A/GSPT1/NPM1/AGO4/IFRD2/FASTKD2/ZNF706/SHMT2/EIF3B/EIF2S1	33
BP	GO:0042454	ribonucleoside catabolic process	4/816	14/18805	0.285714	6.58438	4.45175	0.00248524	0.0336265	0.0278952	CDA/ADA2/APOBEC3G/PNP	4
BP	GO:0043144	sno(s)RNA processing	4/816	14/18805	0.285714	6.58438	4.45175	0.00248524	0.0336265	0.0278952	EXOSC3/EXOSC6/DKC1/FBL	4
BP	GO:0071639	positive regulation of monocyte chemotactic protein-1 production	4/816	14/18805	0.285714	6.58438	4.45175	0.00248524	0.0336265	0.0278952	OAS3/OAS1/LGALS9/IL1B	4
BP	GO:0072672	neutrophil extravasation	4/816	14/18805	0.285714	6.58438	4.45175	0.00248524	0.0336265	0.0278952	PRTN3/PECAM1/MDK/ADAM8	4
BP	GO:1904031	positive regulation of cyclin-dependent protein kinase activity	4/816	14/18805	0.285714	6.58438	4.45175	0.00248524	0.0336265	0.0278952	CCND3/CCNY/RGCC/PIM1	4
MF	GO:0140806	NAD+-protein-aspartate ADP-ribosyltransferase activity	4/844	13/18639	0.307692	6.79511	4.55193	0.00214972	0.0337689	0.0285225	PARP12/PARP1/PARP10/PARP11	4
MF	GO:0008238	exopeptidase activity	12/844	102/18639	0.117647	2.59813	3.52464	0.00219997	0.0337689	0.0285225	ANPEP/LAP3/SCPEP1/CNDP2/CPD/TPP1/CTSC/CPQ/ADAM10/CPVL/CPM/DNPEP	12
MF	GO:0140658	ATP-dependent chromatin remodeler activity	16/844	158/18639	0.101266	2.23637	3.39887	0.00220158	0.0337689	0.0285225	IFIH1/DDX3Y/RIGI/HELZ2/DHX58/RUVBL1/AK6/EIF4A3/DDX10/HSPA5/MOV10/DDX60/VPS4A/RUVBL2/DDX55/CHD2	16
BP	GO:0042776	proton motive force-driven mitochondrial ATP synthesis	9/816	68/18805	0.132353	3.05012	3.60703	0.00259138	0.0349699	0.0290096	MT-ND3/ATP5F1D/NDUFS8/NDUFB7/NDUFB1/MT-ATP8/NDUFC2/STOML2/NDUFA9	9
BP	GO:0035821	modulation of process of another organism	13/816	123/18805	0.105691	2.43569	3.40226	0.00265415	0.0351936	0.0291952	FCN1/LY6E/TRIM31/PPIB/NUCKS1/ZDHHC20/JUN/RRP1B/IGF2R/VAPA/PHB1/TRIM5/EEA1	13
BP	GO:0141060	disruption of anatomical structure in another organism	13/816	123/18805	0.105691	2.43569	3.40226	0.00265415	0.0351936	0.0291952	CXCL10/GBP1/NKG7/CXCL8/HMGN2/APOL1/TREM1/LGALS3/GBP7/ELANE/CXCL11/AZU1/GBP3	13
BP	GO:0002230	positive regulation of defense response to virus by host	6/816	33/18805	0.181818	4.19006	3.90632	0.00265857	0.0351936	0.0291952	PARP9/RIGI/PML/APOBEC3G/AIM2/IL27	6
BP	GO:0042558	pteridine-containing compound metabolic process	6/816	33/18805	0.181818	4.19006	3.90632	0.00265857	0.0351936	0.0291952	GCH1/ATIC/MTHFD2/MTHFR/MTHFD1L/SHMT2	6
BP	GO:0043247	telomere maintenance in response to DNA damage	6/816	33/18805	0.181818	4.19006	3.90632	0.00265857	0.0351936	0.0291952	RUVBL1/NBN/APEX1/TFPT/ACTL6A/RUVBL2	6
BP	GO:0051084	'de novo' post-translational protein folding	7/816	44/18805	0.159091	3.6663	3.77116	0.00266032	0.0351936	0.0291952	HSPA8/HSPH1/BAG1/SDF2L1/CCT3/HSPA5/CCT2	7
BP	GO:0072528	pyrimidine-containing compound biosynthetic process	7/816	44/18805	0.159091	3.6663	3.77116	0.00266032	0.0351936	0.0291952	CMPK2/NME1/CDA/TK1/SLC25A19/NME4/DTYMK	7
BP	GO:0071359	cellular response to dsRNA	5/816	23/18805	0.217391	5.00986	4.09816	0.00266315	0.0351936	0.0291952	IFIT1/IFIH1/RIGI/RIOK3/NPM1	5
BP	GO:0070665	positive regulation of leukocyte proliferation	16/816	168/18805	0.0952381	2.19479	3.31304	0.00268801	0.0354304	0.0293916	BST2/IGFBP2/IRS2/LGALS9/CD55/CD38/GPR183/CCR2/CD40/BCL6/IL1B/TLR4/CD274/HES1/DNAJA3/PNP	16
BP	GO:0060761	negative regulation of response to cytokine stimulus	12/816	109/18805	0.110092	2.5371	3.42774	0.00271734	0.0356576	0.02958	ISG15/IL1RN/USP18/OAS3/PARP14/OAS1/IL1R2/STAP1/IRAK3/PADI2/GAS6/DNAJA3	12
BP	GO:0030218	erythrocyte differentiation	14/816	138/18805	0.101449	2.33793	3.35972	0.00271923	0.0356576	0.02958	ISG15/HIF1A/SELENOW/CHMP5/MAFB/FOXO3/ZFP36L1/CASP3/BCL6/LYAR/SLC1A5/HIPK2/VEGFA/KCNQ1	14
MF	GO:0003714	transcription corepressor activity	19/844	204/18639	0.0931373	2.05685	3.30545	0.00237531	0.0358816	0.030307	ASAH1/PARP14/BASP1/PARP9/ELANE/C1QBP/BCL3/PHB1/PARP10/CASP8AP2/HDGF/DDIT3/ID1/HIPK2/APEX1/RUVBL2/DAXX/PRMT5/TLE3	19
MF	GO:0003724	RNA helicase activity	10/844	77/18639	0.12987	2.86807	3.57724	0.00241398	0.0359214	0.0303406	IFIH1/DDX3Y/RIGI/HELZ2/DHX58/EIF4A3/DDX10/MOV10/DDX60/DDX55	10
BP	GO:0001659	temperature homeostasis	17/816	184/18805	0.0923913	2.12919	3.27824	0.00277035	0.0361421	0.029982	CXCR4/FABP5/CMKLR1/KDM6B/G0S2/SQSTM1/CCR2/TRPV2/DDIT3/ID1/IL1B/PTGS2/VEGFA/TLR4/ADIPOR1/TLE3/ACOT13	17
BP	GO:0042129	regulation of T cell proliferation	17/816	184/18805	0.0923913	2.12919	3.27824	0.00277035	0.0361421	0.029982	IGFBP2/LGALS3/LGALS9/CD55/IL4I1/PTPN6/CR1/TNFRSF1B/CCR2/CASP3/BCL6/IL1B/IL27/CD274/HES1/DNAJA3/PNP	17
BP	GO:0002449	lymphocyte mediated immunity	29/816	384/18805	0.0755208	1.7404	3.12208	0.00280511	0.0365023	0.0302808	RSAD2/NKG7/IGHG4/IRF7/FCGR1A/LGALS9/CD55/IL4I1/HSPD1/PTPN6/EXOSC3/CLU/CR1/C1QBP/TNFRSF1B/CTSC/FZD5/BCL3/C1QB/CCR2/TAP2/CD40/NBN/BCL6/EXOSC6/IL1B/CD274/PIK3R1/SLAMF7	29
BP	GO:0002706	regulation of lymphocyte mediated immunity	18/816	200/18805	0.09	2.07408	3.2524	0.0028125	0.0365052	0.0302832	RSAD2/FCGR1A/LGALS9/CD55/IL4I1/HSPD1/PTPN6/EXOSC3/CR1/TNFRSF1B/FZD5/CCR2/TAP2/CD40/BCL6/EXOSC6/IL1B/CD274	18
MF	GO:0003689	DNA clamp loader activity	16/844	160/18639	0.1	2.20841	3.34316	0.00250223	0.0366871	0.0309874	IFIH1/DDX3Y/RIGI/HELZ2/DHX58/RUVBL1/AK6/EIF4A3/DDX10/HSPA5/MOV10/DDX60/VPS4A/RUVBL2/DDX55/CHD2	16
CC	GO:0000176	nuclear exosome (RNase complex)	4/848	17/19880	0.235294	5.51609	3.93204	0.00501381	0.0374717	0.029444	EXOSC9/EXOSC3/EXOSC6/WDR74	4
CC	GO:0030686	90S preribosome	5/848	27/19880	0.185185	4.34137	3.6673	0.00515327	0.0375264	0.029487	SLX9/UTP6/BOP1/WDR12/IMP3	5
CC	GO:0097346	INO80-type complex	5/848	27/19880	0.185185	4.34137	3.6673	0.00515327	0.0375264	0.029487	RUVBL1/ANP32E/TFPT/ACTL6A/RUVBL2	5
BP	GO:0048144	fibroblast proliferation	12/816	110/18805	0.109091	2.51404	3.39185	0.0029328	0.0379701	0.0314984	FTH1/S100A6/EREG/CKS1B/PML/FOSL2/GNG2/IFI30/MYC/PARP10/GAS6/CDK4	12
CC	GO:0031091	platelet alpha granule	10/848	91/19880	0.10989	2.5762	3.18106	0.00536622	0.0385825	0.0303168	CFD/TIMP1/APLP2/SERPINA1/CLU/F5/PECAM1/GAS6/ACTN1/VEGFA	10
BP	GO:0032689	negative regulation of type II interferon production	7/816	45/18805	0.155556	3.58483	3.69733	0.00303463	0.0389916	0.0323458	LGALS9/CR1/C1QBP/DDIT3/GAS6/TLR4/CD274	7
BP	GO:0050691	regulation of defense response to virus by host	7/816	45/18805	0.155556	3.58483	3.69733	0.00303463	0.0389916	0.0323458	PARP9/RIGI/PML/APOBEC3G/AIM2/IL1B/IL27	7
BP	GO:0060338	regulation of type I interferon-mediated signaling pathway	7/816	45/18805	0.155556	3.58483	3.69733	0.00303463	0.0389916	0.0323458	ISG15/IRF7/USP18/OAS3/OAS1/PTPN6/ZBP1	7
BP	GO:1990748	cellular detoxification	13/816	125/18805	0.104	2.39672	3.33689	0.00305834	0.0391975	0.0325166	SLC11A1/SELENOW/MPO/GCH1/MTARC1/SOD1/SLC39A8/AIFM2/PTGS2/PRDX4/CAT/IPCEF1/PIM1	13
BP	GO:0045859	regulation of protein kinase activity	28/816	369/18805	0.0758808	1.7487	3.09352	0.00307385	0.0392975	0.0325996	WARS1/RGS2/CDKN3/DNAJA1/HSPB1/PPIA/SNX6/CCND3/ELANE/DUSP1/EREG/HERC5/HEG1/IRAK3/TPX2/CCNY/PREX1/SYAP1/IL1B/GAS6/NPM1/PTEN/TLR4/VPS25/RGCC/ITGB1BP1/PIM1/DNAJA3	28
BP	GO:0070098	chemokine-mediated signaling pathway	10/816	83/18805	0.120482	2.77655	3.45467	0.00310693	0.0394847	0.0327549	CXCL10/CXCR4/CCL2/HIF1A/CMKLR1/CCR2/PADI2/CXCL11/STAT5A/GPR35	10
BP	GO:0009112	nucleobase metabolic process	6/816	34/18805	0.176471	4.06683	3.81199	0.00311172	0.0394847	0.0327549	CDA/TYMP/GMPR/DPYD/GART/PAICS	6
BP	GO:0070498	interleukin-1-mediated signaling pathway	6/816	34/18805	0.176471	4.06683	3.81199	0.00311172	0.0394847	0.0327549	IL1RN/IL1R2/ZBP1/TNIP2/IRAK3/IL1B	6
MF	GO:0140142	nucleocytoplasmic carrier activity	6/844	32/18639	0.1875	4.14077	3.87253	0.00279396	0.0403707	0.0340986	RAN/CALR/XPO1/NUP214/KPNB1/NUTF2	6
BP	GO:0009147	pyrimidine nucleoside triphosphate metabolic process	5/816	24/18805	0.208333	4.80111	3.96848	0.00324542	0.0409775	0.0339932	CMPK2/NME1/NME4/DCTPP1/DTYMK	5
BP	GO:0045591	positive regulation of regulatory T cell differentiation	5/816	24/18805	0.208333	4.80111	3.96848	0.00324542	0.0409775	0.0339932	LGALS9/IL4I1/FOXO3/CR1/BCL6	5
BP	GO:0045348	positive regulation of MHC class II biosynthetic process	4/816	15/18805	0.266667	6.14542	4.2459	0.00327362	0.0410289	0.0340358	TMEM106A/AZU1/TLR4/RFXANK	4
BP	GO:0070234	positive regulation of T cell apoptotic process	4/816	15/18805	0.266667	6.14542	4.2459	0.00327362	0.0410289	0.0340358	LGALS9/ADAM8/CD274/BCL2L11	4
BP	GO:1904507	positive regulation of telomere maintenance in response to DNA damage	4/816	15/18805	0.266667	6.14542	4.2459	0.00327362	0.0410289	0.0340358	RUVBL1/TFPT/ACTL6A/RUVBL2	4
BP	GO:0006399	tRNA metabolic process	18/816	203/18805	0.08867	2.04343	3.18345	0.00329949	0.0412518	0.0342207	WARS1/SSB/RTCB/EXOSC9/EXOSC3/ELAC2/TRMT1L/AARS1/RARS1/EPRS1/TARS1/YARS1/NAT10/FARSA/GTF3C6/RPP25/LARS1/TYW3	18
MF	GO:0008186	ATP-dependent activity, acting on RNA	10/844	79/18639	0.126582	2.79546	3.48275	0.00292397	0.0416457	0.0351756	IFIH1/DDX3Y/RIGI/HELZ2/DHX58/EIF4A3/DDX10/MOV10/DDX60/DDX55	10
BP	GO:0001818	negative regulation of cytokine production	29/816	389/18805	0.0745501	1.71803	3.04781	0.00337629	0.0421087	0.0349316	GBP1/BST2/SLC11A1/OAS3/OAS1/LGALS9/GBP7/ELANE/PTPN6/IL1R2/CR1/C1QBP/CMKLR1/DHX58/PML/REL/BCL3/IRAK3/CASP3/BCL6/CHID1/DDIT3/GAS6/ATP2B1/TLR4/CD83/CD274/RGCC/BANF1	29
CC	GO:0030135	coated vesicle	24/848	322/19880	0.0745342	1.74733	2.85386	0.00594225	0.04219	0.0331515	HLA-DRB5/SERPINA1/AREG/HSPA8/FCGR1A/HSPD1/EREG/F5/WIPI1/CTSC/FZD5/IGF2R/LDLR/NUMB/ATP6AP2/ADAM10/GOPC/PICALM/HAX1/AP1S1/ERGIC1/CD59/ECE1/TMED3	24
BP	GO:0140888	interferon-mediated signaling pathway	12/816	112/18805	0.107143	2.46914	3.32124	0.00340529	0.0422637	0.0350602	ISG15/IRF7/IFIH1/USP18/OAS3/PARP14/OAS2/OAS1/PARP9/PTPN6/ZBP1/DNAJA3	12
BP	GO:2001243	negative regulation of intrinsic apoptotic signaling pathway	12/816	112/18805	0.107143	2.46914	3.32124	0.00340529	0.0422637	0.0350602	PLAUR/HIF1A/DNAJA1/HSPB1/PPIA/CD44/CLU/IVNS1ABP/TRAP1/ZNF385A/PTGS2/HYOU1	12
CC	GO:0005732	sno(s)RNA-containing ribonucleoprotein complex	5/848	28/19880	0.178571	4.18632	3.56139	0.00605712	0.0424746	0.0333752	NHP2/NOP56/DKC1/RPP25/FBL	5
CC	GO:0000779	condensed chromosome, centromeric region	16/848	186/19880	0.0860215	2.01664	2.94041	0.0061651	0.0427046	0.0335559	H3-3A/BIRC5/DYNLL1/RANGAP1/CENPN/CENPH/XPO1/CHMP5/ZWINT/CENPW/CHMP2B/ACTL6A/SKA2/CHAMP1/CKAP5/CENPX	16
BP	GO:0009411	response to UV	15/816	157/18805	0.0955414	2.20178	3.22053	0.00348919	0.0431138	0.0357655	TIMP1/ELANE/PARP1/PCLAF/HMGN1/PML/BCL3/MYC/CASP3/NPM1/PIK3R1/CAT/BAK1/RUVBL2/EIF2S1	15
BP	GO:0048002	antigen processing and presentation of peptide antigen	9/816	71/18805	0.126761	2.92124	3.45432	0.00349069	0.0431138	0.0357655	CTSS/SLC11A1/TAP1/HLA-DRB5/FCGR1A/MPEG1/CALR/IFI30/TAP2	9
BP	GO:0000018	regulation of DNA recombination	14/816	142/18805	0.0985915	2.27208	3.24066	0.00353233	0.0435227	0.0361046	H1-3/H1-4/H1-0/PARP1/EXOSC3/C1QBP/RUVBL1/CD40/NBN/H1-10/BCL6/EXOSC6/ACTL6A/RUVBL2	14
MF	GO:0004518	nuclease activity	19/844	209/18639	0.0909091	2.00765	3.19037	0.00311553	0.043749	0.0369521	ISG20/NME1/RNASE6/ENPP2/EXOSC9/PNPT1/EXOSC3/ELAC2/HELZ2/ENDOD1/RNASEL/POLRMT/REXO4/APEX1/NOB1/RPP25/APEX2/AGO4/DROSHA	19
MF	GO:0061134	peptidase regulator activity	20/844	226/18639	0.0884956	1.95435	3.14355	0.00335457	0.0463386	0.0391394	CST3/BST2/PSME2/TIMP1/APLP2/SERPINA1/PTTG1/CSTA/SERPINB2/BIRC5/HSPD1/PEBP1/CTSC/AIM2/SORL1/CASP8AP2/PSMD14/BEX3/PSMF1/SPINT1	20
MF	GO:0005539	glycosaminoglycan binding	21/844	242/18639	0.0867769	1.91639	3.1249	0.0033929	0.0463386	0.0391394	CXCL10/APLP2/CXCL8/CFH/PPIA/ELANE/MPO/CD44/ADA2/C1QBP/HAPLN3/SULF2/CRISPLD2/CXCL11/ENG/HDGF/AZU1/MDK/VEGFA/IGHM/GNS	21
BP	GO:0009161	ribonucleoside monophosphate metabolic process	8/816	59/18805	0.135593	3.12479	3.48141	0.00379439	0.046639	0.0386898	CDA/ATIC/DPYD/NUDT2/GART/NT5C/PAICS/PNP	8
BP	GO:0043523	regulation of neuron apoptotic process	21/816	255/18805	0.0823529	1.89785	3.07446	0.00382778	0.0469363	0.0389364	GRN/CCL2/PPT1/HIF1A/SNX6/PARP1/GCH1/CLU/FOXO3/AARS1/PHB1/SOD1/CASP3/DDIT3/HIPK2/MDK/HYOU1/ADAM8/ATP13A2/BCL2L11/CASP5	21
BP	GO:0007565	female pregnancy	17/816	190/18805	0.0894737	2.06195	3.13341	0.00385518	0.0471589	0.0391211	TIMP1/IGFBP2/RGS2/APOL2/H3-3A/LGALS9/CALR/PARP1/CD38/C1QBP/SOD1/VMP1/THBD/IL1B/PTGS2/VEGFA/SLC38A2	17
BP	GO:0030220	platelet formation	5/816	25/18805	0.2	4.60907	3.84578	0.00391398	0.0475362	0.0394341	PTPN6/TPM4/CASP3/ZNF385A/ACTN1	5
BP	GO:0043101	purine-containing compound salvage	5/816	25/18805	0.2	4.60907	3.84578	0.00391398	0.0475362	0.0394341	NAMPT/PARP9/PARP10/NAPRT/PNP	5
BP	GO:1901623	regulation of lymphocyte chemotaxis	5/816	25/18805	0.2	4.60907	3.84578	0.00391398	0.0475362	0.0394341	CXCL10/CCL2/CCR2/PADI2/ADAM10	5
BP	GO:0071357	cellular response to type I interferon	10/816	86/18805	0.116279	2.67969	3.32509	0.0040279	0.0488036	0.0404854	ISG15/IFIT1/IRF7/IFIH1/USP18/OAS3/OAS2/OAS1/PTPN6/ZBP1	10
CC	GO:0016605	PML body	11/848	110/19880	0.1	2.34434	2.98439	0.007312	0.0488346	0.0383727	ISG20/BASP1/ZBTB16/PML/TP53INP2/SQSTM1/NBN/CASP8AP2/HIPK2/PTEN/DAXX	11
CC	GO:0033018	sarcoplasmic reticulum lumen	3/848	10/19880	0.3	7.03302	4.02799	0.00740962	0.0488346	0.0383727	ASPH/CALR/MANF	3
CC	GO:0097197	tetraspanin-enriched microdomain	3/848	10/19880	0.3	7.03302	4.02799	0.00740962	0.0488346	0.0383727	SCIMP/ADAM10/TSPAN33	3
CC	GO:0101019	nucleolar exosome (RNase complex)	3/848	10/19880	0.3	7.03302	4.02799	0.00740962	0.0488346	0.0383727	EXOSC9/EXOSC3/EXOSC6	3
CC	GO:0031093	platelet alpha granule lumen	8/848	67/19880	0.119403	2.79921	3.11385	0.00747995	0.0488346	0.0383727	CFD/TIMP1/SERPINA1/CLU/F5/GAS6/ACTN1/VEGFA	8
BP	GO:0006754	ATP biosynthetic process	11/816	100/18805	0.11	2.53499	3.27788	0.00404167	0.0488544	0.0405276	MT-ND3/ATP5F1D/PARP1/NDUFS8/NDUFB7/NDUFB1/NUDT2/MT-ATP8/NDUFC2/STOML2/NDUFA9	11
BP	GO:0062207	regulation of pattern recognition receptor signaling pathway	17/816	191/18805	0.0890052	2.05116	3.10979	0.00406612	0.0490338	0.0406764	RSAD2/IFI35/IRF7/IFI16/HSPA8/TRIM31/PPT1/PARP1/C1QBP/DHX58/SQSTM1/IRAK3/RIOK3/DDX60/TLR4/PIK3R1/BANF1	17
CC	GO:1905370	serine-type endopeptidase complex	4/848	19/19880	0.210526	4.93545	3.62263	0.00763083	0.0492536	0.0387018	FCN1/PLAUR/CFH/THBD	4
BP	GO:0002474	antigen processing and presentation of peptide antigen via MHC class I	6/816	36/18805	0.166667	3.84089	3.63372	0.00418755	0.0499036	0.041398	TAP1/FCGR1A/MPEG1/CALR/IFI30/TAP2	6
BP	GO:1900101	regulation of endoplasmic reticulum unfolded protein response	6/816	36/18805	0.166667	3.84089	3.63372	0.00418755	0.0499036	0.041398	HSPA5/ATAD3A/CREBRF/PIK3R1/BAK1/BCL2L11	6
BP	GO:1902624	positive regulation of neutrophil migration	6/816	36/18805	0.166667	3.84089	3.63372	0.00418755	0.0499036	0.041398	C5AR1/CXCL8/C1QBP/C3AR1/MDK/ADAM8	6
BP	GO:0032722	positive regulation of chemokine production	9/816	73/18805	0.123288	2.84121	3.3569	0.00421495	0.0499036	0.041398	OAS3/HIF1A/OAS1/LGALS9/TLR7/AZU1/IL1B/TLR4/ALOX15B	9
BP	GO:0070542	response to fatty acid	8/816	60/18805	0.133333	3.07271	3.42483	0.00421547	0.0499036	0.041398	FOXO3/LDLR/TBXAS1/PTGS2/HES1/CDK4/CAT/PDK4	8
BP	GO:0002371	dendritic cell cytokine production	4/816	16/18805	0.25	5.76134	4.05792	0.00421652	0.0499036	0.041398	BST2/SCIMP/RIGI/TLR4	4
BP	GO:0002730	regulation of dendritic cell cytokine production	4/816	16/18805	0.25	5.76134	4.05792	0.00421652	0.0499036	0.041398	BST2/SCIMP/RIGI/TLR4	4
BP	GO:0016074	sno(s)RNA metabolic process	4/816	16/18805	0.25	5.76134	4.05792	0.00421652	0.0499036	0.041398	EXOSC3/EXOSC6/DKC1/FBL	4
