# Supplementary material for: CD163⁺ monocytes and soluble CD163 as prognostic indicators in severe fever with thrombocytopenia syndrome: An integrative analysis
Source: PLoS Negl Trop Dis. 2026 Jun 3;20(6):e0014416. doi: 10.1371/journal.pntd.0014416 (PMC13252838; doi:10.1371/journal.pntd.0014416)
Supplement: S5 Table — (XLSX) [file pntd.0014416.s005.xlsx]

## Sheet: Table S5
Table S5. Differentially expressed genes between CD163⁺ and CD163⁻ monocytes.
gene	p_val	avg_log2FC	pct.1	pct.2	p_val_adj
CD163	0	10.6342	1	0.006	0
SH3PXD2B	9.21495e-23	2.62383	0.175	0.026	3.89737e-18
ALOX15B	5.37558e-18	2.10397	0.134	0.017	2.27355e-13
SDC4	4.32056e-16	1.99541	0.148	0.032	1.82734e-11
ME1	7.08664e-11	1.97939	0.104	0.025	2.99722e-06
MFGE8	5.17235e-31	1.90351	0.292	0.074	2.18759e-26
SAP30-DT	1.73837e-13	1.83488	0.119	0.023	7.35226e-09
FMN1	5.49817e-45	1.76096	0.364	0.071	2.3254e-40
IL1R2	1.43465e-40	1.70901	0.468	0.178	6.06769e-36
RAB3IL1	3.85673e-12	1.69421	0.11	0.023	1.63116e-07
SLC1A3	1.02461e-29	1.64886	0.309	0.088	4.33348e-25
ADAMTS2	6.27103e-35	1.64581	0.252	0.033	2.65227e-30
VSIG4	1.69495e-28	1.62766	0.317	0.103	7.16864e-24
SRGAP1	2.00505e-16	1.62064	0.18	0.051	8.48017e-12
EMP1	1.00289e-30	1.50635	0.33	0.1	4.24161e-26
SERPINF1	8.12185e-12	1.47962	0.106	0.022	3.43506e-07
SIGLEC11	6.0692e-09	1.43964	0.114	0.039	0.000256691
BEX3	7.44986e-17	1.42314	0.212	0.069	3.15085e-12
LDLRAD3	6.21188e-15	1.40725	0.191	0.064	2.62725e-10
IDH1	1.20785e-60	1.31033	0.679	0.296	5.10849e-56
RNASE1	2.15774e-39	1.30128	0.397	0.121	9.12595e-35
ZBTB16	1.81415e-25	1.2959	0.441	0.211	7.67277e-21
SLCO4A1	2.03904e-24	1.29295	0.244	0.062	8.62392e-20
COL8A2	5.09329e-09	1.27632	0.109	0.035	0.000215415
FLT3	2.02939e-19	1.24397	0.224	0.065	8.58311e-15
SLC39A8	6.336e-31	1.22376	0.39	0.142	2.67975e-26
FADS2	3.71333e-13	1.19186	0.163	0.052	1.57051e-08
VNN1	6.12362e-09	1.16548	0.156	0.068	0.000258992
DEXI	6.6922e-14	1.11846	0.167	0.052	2.8304e-09
FAM89A	4.8806e-31	1.11207	0.416	0.155	2.0642e-26
METTL7B	1.78991e-30	1.11204	0.411	0.156	7.57025e-26
SCD	1.84208e-13	1.10113	0.165	0.052	7.79088e-09
TMEM150B	1.21775e-15	1.09251	0.204	0.068	5.15036e-11
GOT2	1.00446e-12	1.06773	0.179	0.064	4.24827e-08
AREG	1.84059e-17	1.06144	0.411	0.228	7.78458e-13
PPARG	3.06257e-24	1.05566	0.364	0.147	1.29528e-19
AVPI1	8.16461e-19	1.05447	0.295	0.12	3.45314e-14
MPO	8.31926e-29	1.03392	0.475	0.224	3.51855e-24
ERLIN1	1.98814e-21	1.02756	0.336	0.136	8.40864e-17
ST14	5.6616e-41	1.0128	0.582	0.247	2.39452e-36
GPR34	1.18657e-07	1.00748	0.113	0.043	0.00501848
GRB10	7.78897e-14	1.00091	0.148	0.039	3.29427e-09
FKBP5	7.09746e-77	0.997752	0.91	0.6	3.0018e-72
NTSR1	8.61819e-09	0.997307	0.108	0.035	0.000364498
LGMN	1.77188e-11	0.980084	0.177	0.069	7.49399e-07
FOLR2	3.11452e-08	0.971766	0.163	0.077	0.00131725
FPGT	1.52276e-08	0.970688	0.109	0.036	0.000644036
PRKAR2B	4.20399e-15	0.970285	0.21	0.075	1.77804e-10
THBS1	2.67436e-29	0.969939	0.537	0.283	1.13109e-24
BDH2	1.00622e-13	0.959206	0.227	0.095	4.25569e-09
ENSG00000289581	2.44915e-16	0.952917	0.236	0.085	1.03584e-11
SESN2	5.73097e-13	0.951403	0.201	0.078	2.42386e-08
TMEM106A	2.46138e-23	0.948998	0.381	0.156	1.04101e-18
P2RY1	5.09141e-10	0.947147	0.121	0.038	2.15336e-05
ECHDC3	9.80951e-17	0.941403	0.232	0.082	4.14883e-12
FZD2	5.98201e-16	0.930837	0.234	0.087	2.53003e-11
DAB2	2.41771e-24	0.929987	0.376	0.155	1.02255e-19
CFH	1.18616e-15	0.929128	0.221	0.082	5.01677e-11
STAB1	1.28734e-46	0.922309	0.693	0.34	5.44469e-42
SAP30	1.69855e-64	0.91572	0.841	0.51	7.18386e-60
CRAT	1.18659e-20	0.910502	0.265	0.088	5.01858e-16
TOMM34	1.90576e-07	0.909666	0.122	0.051	0.00806022
TMIGD3	9.47613e-16	0.905509	0.194	0.062	4.00783e-11
FAM13A	6.95338e-11	0.8989	0.176	0.069	2.94086e-06
PRKAR1B-AS1	1.96007e-23	0.895364	0.403	0.176	8.28991e-19
TMEM198B	5.98747e-09	0.894094	0.154	0.065	0.000253234
LETM1	7.81373e-11	0.890697	0.2	0.088	3.30474e-06
MS4A4A	1.78231e-50	0.88946	0.77	0.468	7.53808e-46
BCAT1	9.9787e-14	0.888305	0.295	0.145	4.22039e-09
GAS6	6.40552e-26	0.886967	0.457	0.21	2.70915e-21
MYO1E	1.751e-07	0.886773	0.126	0.053	0.00740567
FZD5	2.05346e-08	0.886008	0.115	0.042	0.00086849
ITSN1	1.33651e-08	0.881322	0.164	0.075	0.000565264
TPST1	3.21543e-15	0.873662	0.178	0.052	1.35994e-10
MMAB	2.30646e-09	0.871748	0.172	0.077	9.75493e-05
ACVR1	9.47598e-08	0.871747	0.12	0.048	0.00400777
SGMS2	1.82409e-12	0.870098	0.212	0.088	7.71479e-08
VNN3P	1.99015e-07	0.866442	0.138	0.062	0.00841715
LMNA	4.35152e-07	0.866252	0.224	0.134	0.0184043
AIFM2	2.85158e-13	0.865253	0.173	0.058	1.20605e-08
RAB13	6.19108e-33	0.862801	0.488	0.205	2.61846e-28
CMKLR1	1.90468e-14	0.857127	0.336	0.176	8.05566e-10
RITA1	4.51825e-09	0.855391	0.135	0.051	0.000191095
MARVELD1	2.02628e-17	0.853395	0.261	0.097	8.56995e-13
SLC25A19	3.02599e-15	0.848367	0.239	0.094	1.27981e-10
TMEM129	7.66482e-09	0.841708	0.17	0.077	0.000324176
SIGLEC12	9.45423e-07	0.838495	0.13	0.061	0.0399857
CTSL	6.78848e-16	0.837556	0.9	0.767	2.87112e-11
ENPP4	3.64272e-18	0.826831	0.275	0.105	1.54065e-13
CPOX	1.04821e-06	0.823253	0.102	0.04	0.044333
PNPO	1.11572e-10	0.822165	0.178	0.072	4.71883e-06
DOCK7	7.5837e-07	0.819985	0.136	0.065	0.0320745
CYP19A1	1.175e-15	0.816699	0.17	0.046	4.96955e-11
ENSG00000250138	1.03769e-10	0.815686	0.176	0.071	4.3888e-06
GCNT2	7.46957e-07	0.809773	0.137	0.065	0.0315918
SLC27A4	1.87196e-08	0.807043	0.112	0.039	0.000791726
ACOX2	3.8517e-10	0.801051	0.166	0.068	1.62904e-05
VGLL4	8.5715e-15	0.798588	0.261	0.11	3.62523e-10
PEX14	1.13909e-12	0.795999	0.221	0.094	4.81767e-08
PEX19	2.50007e-14	0.795899	0.285	0.13	1.05738e-09
EPHB2	1.99867e-23	0.795748	0.378	0.153	8.45317e-19
FAH	9.15992e-16	0.794607	0.275	0.116	3.8741e-11
LZTS2	7.32492e-08	0.793828	0.115	0.043	0.003098
TMEM51	1.57084e-10	0.789646	0.182	0.077	6.64371e-06
CALR	5.02251e-54	0.789236	0.925	0.756	2.12422e-49
FAM20C	7.07717e-18	0.78846	0.352	0.163	2.99322e-13
RNASE2	2.93341e-48	0.787628	0.853	0.561	1.24066e-43
ABCF2	4.83685e-14	0.783312	0.238	0.098	2.0457e-09
TRIM7	1.38069e-13	0.782991	0.279	0.13	5.83948e-09
RGL1	5.38721e-31	0.781243	0.518	0.238	2.27847e-26
ENSG00000263272	8.72314e-08	0.773325	0.156	0.074	0.00368937
ITPKC	1.83539e-11	0.772617	0.131	0.038	7.7626e-07
LTBR	6.05029e-35	0.76736	0.705	0.389	2.55891e-30
NT5C3B	3.75436e-09	0.760648	0.172	0.077	0.000158787
VAC14	5.1737e-09	0.757548	0.206	0.103	0.000218817
HS6ST1	2.65136e-07	0.756981	0.151	0.071	0.0112137
RANBP10	9.96765e-07	0.756157	0.12	0.053	0.0421572
SIGLEC16	7.45893e-10	0.756069	0.201	0.094	3.15468e-05
TMEM62	5.02711e-07	0.752356	0.145	0.069	0.0212617
BNIP3	1.01468e-09	0.75062	0.164	0.068	4.29149e-05
TBC1D2	4.6306e-25	0.750476	0.53	0.273	1.95846e-20
MAPK13	1.69698e-08	0.749858	0.14	0.058	0.000717721
NIBAN2	3.15288e-18	0.749106	0.386	0.185	1.33348e-13
LINC02207	1.85989e-07	0.748975	0.116	0.046	0.00786623
TESK1	2.96949e-11	0.746697	0.232	0.11	1.25592e-06
H1-4	9.79794e-08	0.744475	0.112	0.042	0.00414394
B3GNTL1	2.75223e-13	0.741207	0.188	0.068	1.16403e-08
IL10	2.80035e-11	0.73959	0.156	0.055	1.18438e-06
BRCA2	1.24865e-09	0.739179	0.197	0.092	5.28106e-05
IGFBP7	6.20469e-34	0.731849	0.708	0.41	2.62421e-29
DYSF	1.70561e-33	0.728185	0.606	0.293	7.21369e-29
C1QC	7.27304e-13	0.724232	0.258	0.123	3.07606e-08
ID1	1.70262e-23	0.723251	0.457	0.223	7.20105e-19
C1QA	3.14191e-07	0.723066	0.371	0.272	0.0132884
MSMO1	1.94708e-17	0.71935	0.376	0.185	8.23496e-13
FRRS1	6.3538e-07	0.717823	0.113	0.048	0.0268728
TEX2	1.09005e-09	0.716538	0.14	0.051	4.61025e-05
PSMD5	7.399e-09	0.712784	0.187	0.088	0.000312933
NISCH	7.7595e-26	0.71138	0.489	0.23	3.2818e-21
TMEM38A	1.10372e-06	0.711147	0.115	0.051	0.0466809
DDIT4	4.56018e-28	0.708968	0.713	0.462	1.92868e-23
ACP2	2.46473e-15	0.70711	0.506	0.309	1.04243e-10
MAP3K6	4.68855e-08	0.707045	0.12	0.046	0.00198297
JDP2	4.48176e-40	0.704867	0.841	0.569	1.89552e-35
NIT2	6.71377e-13	0.70391	0.269	0.126	2.83952e-08
PDIA4	7.05731e-23	0.700748	0.509	0.272	2.98482e-18
NACC1	3.99634e-13	0.699834	0.306	0.153	1.69021e-08
MAP2K6	1.48107e-18	0.699209	0.315	0.132	6.26403e-14
AARS1	4.8392e-07	0.699141	0.145	0.069	0.0204669
ST20	7.98433e-09	0.698067	0.182	0.085	0.000337689
UBFD1	2.04976e-11	0.697999	0.201	0.085	8.66926e-07
ENSG00000259392	4.74688e-12	0.697177	0.124	0.03	2.00765e-07
PPIL1	3.9581e-09	0.69088	0.142	0.055	0.000167404
NCEH1	3.06395e-12	0.68927	0.237	0.107	1.29587e-07
CLUH	7.31589e-09	0.687204	0.145	0.059	0.000309418
NETO2	3.89819e-07	0.686319	0.128	0.056	0.016487
CTSB	4.44257e-61	0.68612	0.981	0.9	1.87894e-56
ATG4C	3.17932e-10	0.68533	0.171	0.069	1.34466e-05
ABHD10	9.65395e-07	0.685254	0.141	0.068	0.0408304
FMNL2	1.86724e-09	0.684348	0.329	0.202	7.8973e-05
PAQR4	3.84863e-09	0.683508	0.181	0.082	0.000162774
ACVRL1	2.28788e-15	0.682987	0.235	0.09	9.67634e-11
MAF	1.54466e-18	0.68153	0.333	0.149	6.53299e-14
ZDHHC8	1.19439e-07	0.677097	0.155	0.072	0.00505157
C1QB	1.84592e-09	0.676712	0.27	0.159	7.80714e-05
PELO	3.18092e-13	0.675395	0.268	0.124	1.34534e-08
SMIM3	5.32656e-25	0.675324	0.545	0.282	2.25281e-20
TRAF3IP2	1.03118e-09	0.670054	0.152	0.061	4.36129e-05
MGAT2	4.41293e-19	0.668909	0.411	0.198	1.86641e-14
RNASE6	6.51255e-33	0.668058	0.814	0.526	2.75442e-28
LHFPL2	6.77169e-21	0.667622	0.385	0.172	2.86402e-16
KCNMA1	8.66282e-13	0.66588	0.268	0.129	3.66385e-08
FLVCR2	1.06525e-28	0.665089	0.6	0.311	4.50539e-24
SLAMF8	2.21293e-13	0.664593	0.167	0.053	9.35938e-09
FAM210A	7.75095e-08	0.663055	0.161	0.075	0.00327819
PTAFR	7.14981e-34	0.662466	0.733	0.436	3.02394e-29
MARCO	1.51048e-22	0.659903	0.62	0.379	6.38841e-18
SDC3	1.80958e-11	0.657977	0.263	0.133	7.65345e-07
CLEC4E	1.02755e-15	0.657746	0.58	0.383	4.34593e-11
POR	1.79906e-22	0.657074	0.591	0.34	7.60894e-18
PVR	1.92676e-07	0.65524	0.149	0.069	0.00814903
RHBDD3	1.01483e-11	0.653627	0.197	0.079	4.29211e-07
TCF7L1	7.69654e-09	0.652417	0.164	0.072	0.000325518
MTARC1	2.20196e-09	0.651721	0.334	0.198	9.31295e-05
SEC24D	4.73834e-19	0.650379	0.46	0.243	2.00404e-14
DOCK4	1.77899e-07	0.646129	0.182	0.094	0.00752405
BLNK	1.0733e-07	0.643723	0.142	0.064	0.00453941
MYO7A	2.40279e-11	0.643588	0.216	0.095	1.01624e-06
PLA2G7	7.55771e-18	0.642942	0.306	0.136	3.19646e-13
DHCR24	7.96106e-08	0.642635	0.15	0.069	0.00336705
SIGLEC1	1.40495e-39	0.642531	0.827	0.49	5.94208e-35
FABP5	1.18256e-18	0.639111	0.517	0.311	5.00154e-14
SLC4A2	4.66779e-10	0.638924	0.249	0.126	1.9742e-05
SAC3D1	8.62415e-09	0.63738	0.19	0.091	0.00036475
SPRED2	8.03474e-07	0.635856	0.123	0.055	0.0339821
CXXC1	2.11163e-15	0.635456	0.391	0.21	8.93092e-11
DTWD1	2.09281e-10	0.63486	0.231	0.111	8.85132e-06
SCARF1	1.64314e-08	0.634399	0.185	0.09	0.000694951
NQO1	9.77341e-10	0.634003	0.107	0.03	4.13357e-05
PSMB5	1.6513e-23	0.633945	0.551	0.298	6.98401e-19
SRPK1	8.85078e-11	0.633683	0.28	0.147	3.74335e-06
STOM	5.45406e-37	0.633112	0.78	0.473	2.30674e-32
ARMC6	9.68712e-09	0.630248	0.175	0.079	0.000409707
RHOBTB3	6.6804e-10	0.625923	0.194	0.088	2.82541e-05
PCK2	7.85089e-13	0.624841	0.294	0.146	3.32046e-08
UBAP2	1.07641e-08	0.624789	0.235	0.126	0.000455255
PLIN2	2.33905e-24	0.623718	0.905	0.757	9.89278e-20
BTBD2	1.78933e-09	0.623387	0.264	0.14	7.56778e-05
EBI3	1.85623e-09	0.622475	0.113	0.035	7.85074e-05
SIGLEC14	1.23036e-14	0.622181	0.485	0.316	5.2037e-10
UEVLD	1.96835e-07	0.620424	0.146	0.068	0.00832495
NUDT9	5.8512e-10	0.618577	0.249	0.129	2.47471e-05
PLBD2	8.0941e-13	0.618515	0.294	0.145	3.42332e-08
TRMT6	8.73757e-22	0.618047	0.577	0.331	3.69547e-17
SLC38A7	9.98858e-13	0.617723	0.285	0.139	4.22457e-08
MYL6B	6.56918e-15	0.616799	0.338	0.163	2.77837e-10
MERTK	8.40047e-15	0.616142	0.327	0.162	3.5529e-10
MIR181A1HG	7.21021e-13	0.615532	0.289	0.143	3.04948e-08
ERAL1	3.63262e-11	0.612449	0.226	0.103	1.53638e-06
CLN8	9.72356e-15	0.610772	0.455	0.263	4.11248e-10
MFSD13A	2.07471e-14	0.607321	0.275	0.121	8.77478e-10
FXYD6	8.80647e-22	0.605899	0.512	0.273	3.72461e-17
PCYT2	1.03012e-08	0.605489	0.182	0.087	0.00043568
UQCC1	6.77367e-07	0.60542	0.127	0.058	0.0286486
PSMD14	1.29382e-25	0.60267	0.605	0.329	5.47207e-21
MVB12B	6.29457e-11	0.599179	0.236	0.111	2.66223e-06
PEX26	2.9257e-07	0.596917	0.198	0.107	0.012374
TMEM214	1.09232e-07	0.594918	0.198	0.104	0.00461985
ELL2	1.33545e-12	0.593878	0.338	0.179	5.64813e-08
CPEB3	8.01507e-08	0.593787	0.178	0.09	0.00338989
PLXND1	2.15145e-13	0.593616	0.288	0.136	9.09935e-09
HMGB2	1.08211e-30	0.592538	0.909	0.725	4.57669e-26
ROCK2	6.25593e-14	0.592308	0.342	0.172	2.64588e-09
INF2	5.81645e-11	0.592118	0.2	0.087	2.46001e-06
CTSD	1.42865e-58	0.590427	0.997	0.961	6.04232e-54
NET1	1.08254e-07	0.58987	0.13	0.055	0.00457851
LGALS3BP	2.07987e-37	0.587474	0.899	0.618	8.79661e-33
KCTD14	3.07388e-17	0.586909	0.413	0.221	1.30007e-12
CCR2	2.21701e-20	0.586404	0.433	0.212	9.37664e-16
FAM219A	7.82502e-08	0.585207	0.139	0.059	0.00330952
DHX33	9.76989e-07	0.583488	0.14	0.066	0.0413208
IER5L	1.41012e-10	0.582103	0.325	0.188	5.96396e-06
SMOX	4.69565e-10	0.581858	0.176	0.075	1.98598e-05
TXLNG	3.27769e-09	0.581017	0.164	0.071	0.000138627
PLOD1	5.11929e-16	0.579527	0.323	0.15	2.16515e-11
SEC61A1	2.15268e-27	0.57926	0.648	0.364	9.10455e-23
EXT2	6.8775e-08	0.578654	0.194	0.101	0.00290877
CD72	6.86873e-08	0.57852	0.167	0.081	0.00290506
HSP90B1	3.0413e-22	0.577425	0.853	0.658	1.28629e-17
MED24	7.2809e-11	0.574069	0.256	0.127	3.07938e-06
SLC17A5	4.13006e-12	0.574064	0.26	0.124	1.74677e-07
PHC2	2.27733e-34	0.573272	0.813	0.552	9.63175e-30
TBL3	1.06614e-06	0.57151	0.171	0.09	0.0450912
ELANE	7.61168e-07	0.571194	0.138	0.065	0.0321928
ANO10	9.63902e-08	0.57078	0.185	0.094	0.00407673
MAP3K8	2.80113e-33	0.567575	0.907	0.733	1.18471e-28
PLOD3	1.1115e-10	0.567136	0.293	0.155	4.70098e-06
FASN	2.77618e-12	0.566701	0.175	0.062	1.17416e-07
ADAM15	1.83932e-12	0.565766	0.394	0.227	7.77922e-08
SLC25A44	3.8931e-07	0.565453	0.193	0.104	0.0164655
ANKS1A	8.15973e-08	0.565336	0.224	0.124	0.00345108
GALM	4.88735e-22	0.565306	0.358	0.149	2.06706e-17
SRPRB	1.07603e-09	0.564606	0.215	0.103	4.55098e-05
CRELD2	1.49943e-16	0.564233	0.357	0.173	6.34169e-12
CAMSAP1	1.04547e-07	0.563926	0.192	0.1	0.00442173
CLU	1.11154e-26	0.56321	0.804	0.542	4.70116e-22
THBS1-IT1	2.21395e-07	0.562944	0.142	0.065	0.00936369
ASB1	2.33069e-12	0.561363	0.267	0.126	9.85741e-08
ASPH	5.53676e-29	0.560895	0.606	0.321	2.34172e-24
VCAN	1.90332e-28	0.559833	0.913	0.763	8.04991e-24
PPP4R1	1.31391e-12	0.558744	0.333	0.176	5.55704e-08
ARL4A	3.14891e-26	0.558623	0.782	0.546	1.3318e-21
GZF1	2.87588e-09	0.558568	0.343	0.207	0.000121632
SLC22A4	4.50777e-07	0.557793	0.161	0.081	0.0190652
SCN1B	1.40395e-09	0.557759	0.23	0.116	5.93787e-05
IGF2BP3	1.67017e-11	0.55708	0.237	0.11	7.0638e-07
TM2D2	9.58696e-15	0.556777	0.335	0.163	4.05471e-10
PPIB	2.06362e-45	0.556367	0.961	0.825	8.72788e-41
SOCS3	2.93172e-21	0.555889	0.611	0.37	1.23994e-16
GM2A	3.06554e-31	0.555408	0.788	0.475	1.29654e-26
CDC42BPB	3.60032e-09	0.55519	0.22	0.11	0.000152272
KLF9	6.73928e-22	0.554571	0.662	0.406	2.85031e-17
P4HB	9.30957e-30	0.554495	0.869	0.666	3.93739e-25
FAM98A	2.53625e-08	0.553107	0.179	0.085	0.00107268
CD82	3.75095e-25	0.552406	0.644	0.371	1.58643e-20
SPHK1	1.5763e-13	0.551827	0.32	0.159	6.66681e-09
ERI1	3.80238e-15	0.551107	0.299	0.136	1.60818e-10
IFI6	1.71847e-42	0.550081	0.953	0.816	7.26808e-38
MXRA7	6.64839e-10	0.548337	0.191	0.085	2.81187e-05
ID3	2.04067e-07	0.547071	0.157	0.077	0.00863079
PFKP	2.05103e-23	0.546969	0.519	0.269	8.67464e-19
OGFOD1	8.46868e-11	0.546085	0.151	0.053	3.58174e-06
THOC6	4.53736e-12	0.545569	0.316	0.165	1.91903e-07
ATP13A2	6.17099e-08	0.544564	0.275	0.163	0.00260996
CIDEB	9.38151e-11	0.54401	0.265	0.134	3.96781e-06
TMEM9	1.08844e-06	0.543503	0.172	0.09	0.0460345
CD81	2.04952e-21	0.543273	0.824	0.604	8.66823e-17
S100A9	6.46644e-31	0.541615	1	0.988	2.73492e-26
NSDHL	2.2168e-08	0.541373	0.171	0.078	0.000937574
MGST1	4.64121e-25	0.539791	0.785	0.549	1.96295e-20
LIPA	2.19109e-14	0.539522	0.634	0.429	9.26698e-10
PLBD1	2.77885e-15	0.539184	0.862	0.718	1.17529e-10
LRRC41	1.79367e-17	0.538436	0.364	0.171	7.58614e-13
TP53RK	3.08481e-08	0.536572	0.261	0.147	0.00130469
IL4I1	1.12143e-09	0.536237	0.331	0.197	4.74296e-05
SENCR	2.24711e-07	0.536148	0.121	0.049	0.00950394
PKM	1.77482e-41	0.534304	0.948	0.824	7.50644e-37
THBD	4.96422e-12	0.53217	0.317	0.169	2.09957e-07
CYB5A	6.50341e-25	0.531348	0.57	0.296	2.75055e-20
ADAMTSL4	6.31324e-15	0.529718	0.479	0.28	2.67012e-10
CLEC11A	4.13882e-09	0.529642	0.252	0.137	0.000175047
ABCB10	1.10551e-07	0.529243	0.167	0.081	0.00467564
UTP11	4.3149e-12	0.528192	0.315	0.163	1.82494e-07
FAM72A	6.96288e-09	0.527155	0.161	0.069	0.000294488
ANKRD9	1.01755e-07	0.526476	0.242	0.142	0.00430361
LMBR1	2.41914e-08	0.525964	0.164	0.074	0.00102315
CRISPLD2	5.4382e-12	0.525749	0.245	0.113	2.30003e-07
GCDH	1.62629e-09	0.525565	0.199	0.092	6.87824e-05
EDEM2	7.65215e-21	0.525455	0.509	0.266	3.2364e-16
PDHX	2.31411e-10	0.525199	0.249	0.124	9.78731e-06
CCR5	2.30171e-07	0.525035	0.135	0.061	0.00973485
FAM20A	1.01508e-21	0.523472	0.587	0.325	4.29317e-17
GAA	7.86559e-26	0.52304	0.754	0.5	3.32667e-21
CREG1	1.1343e-38	0.521994	0.945	0.76	4.79742e-34
TGM2	2.87399e-09	0.521564	0.282	0.158	0.000121553
DDX19A	6.29435e-08	0.520655	0.228	0.123	0.00266213
C2	2.04478e-12	0.520064	0.429	0.267	8.64821e-08
VEGFB	7.99752e-09	0.519847	0.177	0.081	0.000338247
LATS2	3.96872e-10	0.519818	0.307	0.171	1.67853e-05
ABL2	4.55075e-10	0.519548	0.241	0.12	1.9247e-05
SHMT2	1.45006e-08	0.517384	0.287	0.166	0.00061329
SQLE	2.05135e-12	0.517256	0.421	0.254	8.67597e-08
PLEC	1.20271e-16	0.517091	0.701	0.481	5.08673e-12
MLXIP	2.38705e-21	0.516258	0.605	0.345	1.00958e-16
AXL	2.06797e-10	0.515454	0.171	0.069	8.74625e-06
DPP3	9.87983e-13	0.514798	0.258	0.117	4.17858e-08
CCNB1IP1	6.03212e-07	0.514323	0.15	0.072	0.0255123
APEX2	9.03482e-12	0.512824	0.194	0.078	3.82119e-07
TRPM2	1.17863e-07	0.512588	0.177	0.088	0.0049849
CXCL2	1.33989e-07	0.512454	0.188	0.098	0.00566693
CITED4	2.80305e-14	0.511712	0.367	0.188	1.18552e-09
ANXA6	7.36315e-22	0.510417	0.709	0.455	3.11417e-17
EXOSC7	1.2243e-08	0.509536	0.284	0.162	0.000517805
BRF2	6.19613e-07	0.509367	0.152	0.074	0.0262059
TMEM63A	2.03996e-17	0.50874	0.381	0.184	8.62781e-13
DRAM1	1.98807e-18	0.507887	0.561	0.327	8.40835e-14
TCEAL4	1.49262e-11	0.507833	0.343	0.189	6.31287e-07
YWHAG	1.66339e-19	0.507631	0.635	0.397	7.03513e-15
HSPB1	6.34862e-12	0.507608	0.45	0.283	2.68508e-07
KCTD9	6.07306e-08	0.506882	0.23	0.126	0.00256854
PICK1	4.20102e-08	0.505846	0.173	0.082	0.00177678
LAIR1	5.7966e-29	0.505812	0.83	0.585	2.45162e-24
ETV7	1.02045e-19	0.505065	0.571	0.325	4.31591e-15
SLC39A11	4.72066e-15	0.504572	0.377	0.194	1.99655e-10
OSBPL1A	7.39414e-12	0.503603	0.199	0.081	3.12728e-07
MTIF2	1.30785e-10	0.502778	0.291	0.155	5.53143e-06
NME1	2.59334e-18	0.501018	0.434	0.221	1.09683e-13
VEZT	1.77407e-10	0.500999	0.309	0.169	7.50324e-06
SIGLEC7	4.94174e-14	0.500717	0.452	0.26	2.09006e-09
KLHL21	1.84073e-07	0.500417	0.133	0.056	0.0077852
ATN1	2.80087e-08	0.500001	0.194	0.097	0.0011846
GPT2	3.01003e-07	0.499079	0.105	0.04	0.0127306
ANG	7.36791e-10	0.498958	0.215	0.101	3.11618e-05
FUNDC1	7.05793e-08	0.498413	0.175	0.087	0.00298508
MRPL1	6.27231e-11	0.498177	0.338	0.189	2.65281e-06
POLDIP2	5.55854e-14	0.49723	0.444	0.251	2.35093e-09
YIF1B	2.46195e-16	0.496816	0.449	0.244	1.04126e-11
EIF4G3	2.83511e-16	0.496692	0.558	0.341	1.19908e-11
XBP1	4.38627e-22	0.495785	0.675	0.425	1.85513e-17
TBC1D14	3.70016e-14	0.494535	0.406	0.224	1.56494e-09
VARS1	1.65054e-09	0.493768	0.207	0.097	6.98081e-05
FLCN	2.32033e-10	0.49298	0.307	0.169	9.81362e-06
SDF2L1	2.74469e-18	0.491371	0.586	0.363	1.16084e-13
ASGR2	1.38155e-23	0.490882	0.708	0.452	5.84314e-19
OTULINL	4.05613e-17	0.490834	0.575	0.355	1.7155e-12
DHCR7	2.51106e-07	0.49032	0.145	0.066	0.0106203
HEXB	1.96641e-33	0.490008	0.841	0.559	8.31672e-29
WDR36	1.98343e-07	0.488997	0.192	0.1	0.00838873
HSPA5	3.37693e-28	0.48874	0.858	0.649	1.42824e-23
TMEM38B	7.37486e-07	0.48739	0.195	0.107	0.0311912
KCTD12	5.02709e-31	0.487222	0.915	0.711	2.12616e-26
FARS2	4.09733e-07	0.487006	0.176	0.09	0.0173292
TPM4	2.6576e-24	0.486173	0.86	0.645	1.12401e-19
AP1S1	3.08974e-18	0.486153	0.514	0.285	1.30678e-13
MAP1S	7.86459e-19	0.485893	0.519	0.282	3.32625e-14
NDST1	3.95803e-09	0.485234	0.236	0.121	0.000167401
COPB2	1.29937e-16	0.485164	0.553	0.335	5.49553e-12
KCNN4	1.8102e-08	0.48484	0.179	0.085	0.000765605
SCARB2	9.03783e-27	0.484532	0.822	0.578	3.82246e-22
COA4	2.64881e-17	0.484319	0.53	0.302	1.12029e-12
PLD1	2.39961e-10	0.483967	0.142	0.049	1.01489e-05
PIAS4	5.12014e-09	0.483612	0.208	0.103	0.000216551
GCLM	7.21378e-12	0.482653	0.291	0.146	3.05099e-07
FADS1	3.04715e-15	0.482632	0.423	0.231	1.28876e-10
CDK5	5.73596e-11	0.482155	0.314	0.169	2.42597e-06
TMEM53	2.37185e-09	0.482091	0.179	0.079	0.000100315
RAB11FIP2	1.85361e-10	0.481044	0.352	0.204	7.83968e-06
DLAT	1.09698e-11	0.480349	0.203	0.085	4.63956e-07
TSPAN33	8.45022e-10	0.480244	0.173	0.074	3.57394e-05
TRNAU1AP	4.95056e-12	0.479714	0.309	0.156	2.09379e-07
RCN1	7.34463e-09	0.479301	0.248	0.133	0.000310634
TEC	3.60165e-08	0.478957	0.16	0.072	0.00152328
DESI1	8.60806e-18	0.478525	0.7	0.467	3.64069e-13
MYC	6.18114e-13	0.477915	0.256	0.114	2.61425e-08
PDIA6	4.70502e-25	0.477783	0.797	0.577	1.98994e-20
PLA2G15	2.30827e-12	0.477306	0.337	0.182	9.76259e-08
COMT	2.68407e-30	0.476718	0.888	0.695	1.1352e-25
MPV17	1.62346e-14	0.476602	0.458	0.259	6.86625e-10
CHRNB1	1.51991e-07	0.476386	0.131	0.055	0.00642829
RRP1	4.35795e-09	0.476289	0.155	0.064	0.000184315
METTL13	9.45366e-07	0.475821	0.143	0.069	0.0399833
EIF2B4	4.13927e-07	0.475396	0.222	0.126	0.0175066
SPRY2	2.4117e-07	0.474379	0.118	0.048	0.0102
ENO1	1.72532e-38	0.474314	0.967	0.905	7.29707e-34
TRIP6	1.616e-14	0.47356	0.319	0.156	6.8347e-10
YEATS4	5.23807e-07	0.472988	0.22	0.124	0.0221539
ENPP2	6.04933e-08	0.472198	0.128	0.052	0.0025585
TCN2	2.44077e-24	0.471661	0.785	0.514	1.0323e-19
TCEAL9	2.69996e-07	0.471582	0.146	0.068	0.0114192
DNAJC13	2.22058e-14	0.471496	0.494	0.292	9.39173e-10
SREBF2	5.91401e-15	0.469278	0.377	0.194	2.50127e-10
EPRS1	1.08201e-14	0.467934	0.442	0.251	4.57623e-10
PCNX4	4.00364e-07	0.46624	0.213	0.118	0.016933
GALNT7	1.96426e-12	0.466182	0.297	0.145	8.30762e-08
SLC16A5	4.33928e-07	0.465601	0.185	0.097	0.0183526
ELOVL1	3.58046e-19	0.463545	0.594	0.355	1.51432e-14
MCEMP1	3.10542e-20	0.463144	0.546	0.306	1.31341e-15
ATP11C	3.47497e-12	0.46306	0.302	0.153	1.4697e-07
DUSP3	2.04982e-16	0.462095	0.527	0.308	8.66949e-12
MAPK6	1.14856e-12	0.461583	0.539	0.347	4.85771e-08
ENSG00000290574	3.68324e-16	0.460675	0.512	0.292	1.55779e-11
PI4KA	7.32637e-08	0.460427	0.269	0.153	0.00309862
ATP2A2	8.69812e-19	0.460417	0.684	0.444	3.67878e-14
SPATA20	3.97594e-10	0.460321	0.234	0.116	1.68158e-05
PLEKHG2	2.20557e-08	0.457915	0.223	0.117	0.000932823
ACSL5	5.90089e-09	0.457831	0.324	0.192	0.000249572
ANKRD28	1.06849e-09	0.457741	0.25	0.13	4.51907e-05
HP	5.07047e-11	0.456782	0.371	0.218	2.1445e-06
RRBP1	4.98909e-19	0.456593	0.817	0.584	2.11009e-14
PUS1	2.66257e-08	0.456374	0.176	0.084	0.00112611
PSMC2	2.94282e-22	0.455966	0.719	0.455	1.24464e-17
SMIM13	3.8532e-07	0.455912	0.21	0.114	0.0162967
COQ5	2.98257e-09	0.455756	0.291	0.166	0.000126145
ADCK2	4.79233e-07	0.455586	0.172	0.088	0.0202687
ETFDH	1.23151e-11	0.454905	0.386	0.223	5.20854e-07
YARS1	5.63306e-16	0.45372	0.463	0.259	2.38245e-11
PGD	1.18786e-27	0.45372	0.909	0.728	5.02392e-23
ENTPD6	6.82249e-14	0.453709	0.242	0.101	2.8855e-09
CD63	8.47597e-44	0.452943	0.986	0.913	3.58482e-39
TBC1D10B	4.74475e-13	0.452757	0.406	0.224	2.00674e-08
ASCC1	1.62623e-07	0.45236	0.176	0.088	0.006878
RPN2	2.96788e-23	0.451596	0.809	0.592	1.25523e-18
PRDX3	3.66227e-24	0.450734	0.811	0.577	1.54892e-19
AP2A2	9.14797e-12	0.450325	0.406	0.233	3.86904e-07
LDLR	6.26075e-18	0.450058	0.609	0.37	2.64792e-13
NOLC1	1.3034e-08	0.449805	0.248	0.134	0.000551261
TNIP2	1.27039e-14	0.449203	0.495	0.289	5.37299e-10
PMM2	1.10566e-10	0.449187	0.288	0.155	4.67627e-06
FBXO38	7.87303e-10	0.448167	0.284	0.153	3.32982e-05
SLC36A1	1.39841e-11	0.447353	0.246	0.116	5.91446e-07
BPGM	7.64871e-07	0.446908	0.192	0.104	0.0323495
PDPR	2.35095e-07	0.446871	0.224	0.126	0.00994312
NBAS	5.75049e-08	0.446805	0.265	0.152	0.00243211
PYCR2	1.3471e-09	0.446238	0.301	0.169	5.69742e-05
TUBB2A	2.61107e-09	0.445741	0.191	0.091	0.000110433
SLC23A2	1.5161e-07	0.445699	0.234	0.132	0.00641221
ENSG00000291113	2.41852e-07	0.444775	0.155	0.074	0.0102289
NUDT16	2.09648e-27	0.444391	0.794	0.499	8.86683e-23
NDUFAF2	8.25911e-10	0.444	0.334	0.189	3.49311e-05
WIPI1	1.71716e-15	0.443617	0.445	0.24	7.26258e-11
MTHFD1	1.98092e-09	0.443108	0.242	0.123	8.3781e-05
AEN	1.06518e-06	0.442822	0.206	0.117	0.0450508
TUBA1C	6.66419e-21	0.442702	0.68	0.428	2.81855e-16
DLST	4.76117e-12	0.442547	0.351	0.189	2.01369e-07
ALG2	2.15993e-09	0.441848	0.233	0.117	9.13522e-05
NCLN	4.24973e-14	0.441553	0.392	0.207	1.79738e-09
CNOT11	9.38313e-11	0.441365	0.327	0.179	3.9685e-06
ANAPC7	2.42497e-07	0.440986	0.197	0.104	0.0102561
ACOT13	1.41769e-17	0.440645	0.45	0.241	5.99597e-13
TMEM39A	4.82947e-13	0.440469	0.284	0.136	2.04258e-08
CYB5R1	4.38349e-16	0.440455	0.3	0.132	1.85395e-11
BLVRB	4.98432e-36	0.439965	0.973	0.879	2.10807e-31
EVA1B	1.18707e-17	0.439408	0.49	0.269	5.02061e-13
PLAAT3	2.71987e-23	0.438646	0.698	0.416	1.15034e-18
AIMP2	8.88976e-13	0.438536	0.318	0.16	3.75984e-08
VPS37A	7.65603e-12	0.438388	0.316	0.162	3.23804e-07
RNASE3	3.11521e-14	0.438077	0.256	0.105	1.31755e-09
BOLA3	7.98926e-16	0.43763	0.341	0.162	3.37898e-11
NUP42	2.39172e-08	0.437006	0.272	0.155	0.00101156
TRIP4	4.14799e-14	0.436901	0.397	0.217	1.75435e-09
SDSL	1.11969e-09	0.435889	0.343	0.207	4.7356e-05
HSD17B4	1.56067e-18	0.435616	0.536	0.305	6.6007e-14
ECH1	1.27446e-25	0.435385	0.851	0.624	5.39019e-21
SFXN4	2.36941e-10	0.435117	0.245	0.12	1.00212e-05
HEG1	2.18673e-10	0.434863	0.3	0.163	9.24856e-06
APLP2	6.88568e-32	0.434143	0.978	0.903	2.91223e-27
ADAP2	4.76574e-16	0.433703	0.777	0.569	2.01562e-11
C6orf47	3.6981e-11	0.43323	0.32	0.171	1.56407e-06
F5	2.40768e-08	0.432891	0.193	0.095	0.0010183
CARM1	1.066e-22	0.432642	0.483	0.233	4.50854e-18
SRRT	7.85738e-12	0.432579	0.354	0.194	3.3232e-07
MRPL15	1.42363e-15	0.432163	0.494	0.288	6.02111e-11
CLIC4	4.15402e-16	0.43216	0.415	0.215	1.7569e-11
MED16	3.96384e-13	0.431663	0.374	0.201	1.67647e-08
C10orf95-AS1	1.86273e-08	0.431426	0.208	0.107	0.000787824
MAFG	3.65564e-22	0.430827	0.761	0.52	1.54612e-17
EPHX1	8.31098e-07	0.430735	0.107	0.043	0.0351504
TSPAN4	5.4104e-13	0.430572	0.465	0.276	2.28827e-08
CPNE8	3.11262e-13	0.430132	0.419	0.233	1.31645e-08
SIRPA	1.37972e-20	0.429959	0.726	0.464	5.83539e-16
ACAD9	2.95423e-09	0.429766	0.246	0.127	0.000124946
CREB5	4.48217e-20	0.429346	0.591	0.329	1.89569e-15
GART	1.53843e-13	0.429181	0.319	0.159	6.50663e-09
OAS2	2.83478e-27	0.429091	0.886	0.639	1.19894e-22
PDK4	6.91681e-09	0.429055	0.485	0.325	0.000292539
PHB1	2.49078e-17	0.428808	0.705	0.474	1.05345e-12
SCYL1	5.46972e-14	0.428587	0.388	0.211	2.31336e-09
PRTN3	7.13699e-08	0.428398	0.302	0.188	0.00301852
ATIC	7.41595e-13	0.427072	0.252	0.111	3.1365e-08
ABHD8	2.9055e-12	0.426293	0.286	0.139	1.22885e-07
TMEM192	4.67645e-10	0.425431	0.343	0.199	1.97786e-05
CORO1C	4.08683e-16	0.424651	0.712	0.486	1.72848e-11
HISLA	1.17596e-07	0.424401	0.137	0.061	0.0049736
TMBIM1	5.25387e-17	0.424063	0.65	0.423	2.22207e-12
SCCPDH	1.55489e-17	0.424037	0.597	0.363	6.57625e-13
ITGB7	1.09761e-14	0.424031	0.47	0.263	4.64221e-10
IFI27L1	1.78772e-10	0.423907	0.273	0.143	7.561e-06
NELFA	1.86452e-07	0.423804	0.21	0.113	0.00788582
RUFY1	8.76832e-11	0.423386	0.458	0.282	3.70847e-06
CHPT1	9.87901e-15	0.423341	0.642	0.421	4.17823e-10
MFSD1	3.65682e-16	0.422876	0.791	0.577	1.54662e-11
MRPL4	2.19789e-15	0.422048	0.565	0.35	9.29574e-11
NREP	3.49901e-07	0.421901	0.154	0.075	0.0147987
MACROH2A2	1.89225e-07	0.421802	0.1	0.036	0.00800308
MRPL58	8.07123e-10	0.421351	0.367	0.218	3.41364e-05
XPNPEP1	2.51005e-13	0.420594	0.438	0.251	1.0616e-08
NKIRAS2	2.39803e-17	0.420446	0.52	0.295	1.01422e-12
ADM	1.07813e-16	0.419758	0.532	0.311	4.55986e-12
ORAI3	6.54286e-12	0.419107	0.354	0.195	2.76724e-07
TGFBRAP1	4.45672e-07	0.419035	0.187	0.097	0.0188493
ACSL3	2.71807e-17	0.418874	0.651	0.415	1.14958e-12
BICRA	7.6629e-07	0.418396	0.174	0.091	0.0324095
FES	2.71876e-22	0.41774	0.774	0.503	1.14987e-17
RARS1	3.38894e-15	0.417499	0.374	0.189	1.43332e-10
HIPK2	2.31494e-14	0.417455	0.601	0.384	9.7908e-10
ITFG1	2.38248e-14	0.417258	0.453	0.257	1.00765e-09
TMEM69	2.37826e-08	0.416905	0.214	0.11	0.00100586
ATXN7L1	2.65425e-07	0.416758	0.197	0.103	0.0112259
SLC35A4	5.25869e-13	0.41613	0.458	0.27	2.22411e-08
ADCY3	3.08125e-10	0.41529	0.265	0.14	1.30318e-05
SLC16A3	4.88799e-18	0.414819	0.791	0.59	2.06733e-13
MRPS17	2.6008e-08	0.414313	0.151	0.065	0.00109998
ZNF407	5.82719e-08	0.414296	0.189	0.094	0.00246455
SGSH	6.24673e-12	0.413822	0.307	0.158	2.64199e-07
PHAF1	1.53397e-10	0.412963	0.267	0.137	6.48779e-06
SRM	1.10114e-13	0.412398	0.478	0.289	4.65717e-09
MED25	3.85966e-12	0.411943	0.342	0.185	1.63241e-07
TMEM185B	2.7517e-07	0.411893	0.173	0.087	0.0116381
MLX	3.28965e-17	0.411755	0.733	0.519	1.39132e-12
ADAM9	7.52116e-16	0.411655	0.516	0.298	3.181e-11
COPS8	5.99258e-09	0.410432	0.344	0.207	0.00025345
GLUL	1.30327e-29	0.410334	0.981	0.89	5.51207e-25
PLD3	5.46885e-23	0.409948	0.796	0.536	2.313e-18
TTC7A	2.5621e-16	0.409655	0.528	0.311	1.08362e-11
IL6ST	3.62739e-15	0.409528	0.546	0.325	1.53417e-10
MANF	3.25746e-17	0.40913	0.415	0.215	1.37771e-12
ARL8A	4.92584e-18	0.409029	0.791	0.553	2.08334e-13
RTCB	2.12348e-25	0.408369	0.752	0.471	8.98104e-21
SERPING1	5.09054e-23	0.408265	0.893	0.607	2.15299e-18
CD14	4.80899e-29	0.408204	1	1	2.03391e-24
IL18	6.51774e-11	0.406762	0.429	0.266	2.75661e-06
MRPS26	2.60518e-10	0.406685	0.362	0.207	1.10184e-05
GNA15	1.49173e-17	0.406368	0.606	0.367	6.30913e-13
EHD4	7.88213e-17	0.406308	0.639	0.405	3.33367e-12
CNP	3.36689e-15	0.405967	0.539	0.324	1.42399e-10
ARCN1	1.92946e-14	0.405798	0.48	0.276	8.16047e-10
TOR1B	7.6371e-13	0.405711	0.436	0.251	3.23003e-08
PRCC	9.07331e-13	0.405317	0.35	0.185	3.83746e-08
PSMD12	4.01973e-14	0.404215	0.56	0.351	1.70011e-09
SLC16A7	9.25256e-09	0.403848	0.291	0.168	0.000391328
NPLOC4	1.21926e-10	0.403253	0.42	0.254	5.15675e-06
PKD2L1	8.98375e-08	0.40319	0.187	0.097	0.00379959
RPUSD1	7.32832e-09	0.402416	0.239	0.124	0.000309944
METTL7A	4.80257e-12	0.402082	0.542	0.354	2.0312e-07
IRS2	8.77705e-14	0.40207	0.62	0.421	3.71216e-09
PTRH1	7.06027e-07	0.401324	0.221	0.126	0.0298607
DENND4C	1.50089e-11	0.40117	0.39	0.221	6.34787e-07
RUNX1	1.01552e-20	0.400938	0.8	0.545	4.29504e-16
MOV10	9.29638e-15	0.400842	0.459	0.256	3.93181e-10
TWF1	6.89051e-09	0.400442	0.309	0.179	0.000291427
GMNN	3.69226e-07	0.399392	0.159	0.077	0.015616
DSE	2.36673e-20	0.39928	0.642	0.395	1.00099e-15
SEC13	6.8456e-11	0.398963	0.469	0.296	2.89528e-06
MSR1	3.12165e-09	0.398698	0.452	0.308	0.000132027
SIGLEC9	8.58884e-16	0.39862	0.47	0.26	3.63256e-11
DDX41	5.18531e-11	0.398503	0.367	0.208	2.19308e-06
MLKL	2.95512e-20	0.398444	0.605	0.351	1.24984e-15
HCFC1	7.36872e-11	0.397415	0.442	0.263	3.11653e-06
CMPK2	1.66777e-21	0.396835	0.762	0.49	7.05366e-17
SOAT1	8.92005e-15	0.396451	0.585	0.36	3.77265e-10
TMEM109	1.80518e-10	0.396326	0.375	0.224	7.63482e-06
FPR2	3.84448e-21	0.396177	0.785	0.5	1.62598e-16
STK3	3.3715e-08	0.396082	0.258	0.146	0.00142594
ZC3H3	2.64229e-07	0.39565	0.232	0.129	0.0111753
RNF144B	3.2682e-15	0.395391	0.68	0.458	1.38225e-10
SLC36A4	4.63955e-11	0.394677	0.421	0.256	1.96225e-06
GOLM1	2.00271e-11	0.394641	0.377	0.22	8.47028e-07
AP3D1	3.2434e-15	0.394431	0.581	0.361	1.37176e-10
PPP1R14B	6.63633e-18	0.394037	0.677	0.444	2.80677e-13
GORASP2	5.03236e-10	0.39374	0.284	0.153	2.12838e-05
IL17RA	6.44848e-18	0.393612	0.828	0.61	2.72732e-13
CITED2	1.03372e-08	0.393612	0.414	0.264	0.000437203
FTSJ1	4.47673e-07	0.39337	0.194	0.104	0.0189339
GRN	7.0081e-29	0.393267	0.991	0.934	2.96401e-24
RAD23A	8.23403e-22	0.393217	0.829	0.614	3.4825e-17
RUVBL1	4.49477e-09	0.392425	0.266	0.147	0.000190102
TMEM43	1.78485e-09	0.392297	0.234	0.118	7.54884e-05
CTSZ	7.21052e-27	0.391861	0.952	0.835	3.04962e-22
ERO1A	1.47292e-13	0.391657	0.618	0.392	6.22956e-09
SPINT1	3.17416e-07	0.391274	0.212	0.116	0.0134248
API5	2.0845e-08	0.391226	0.264	0.147	0.000881618
SPART	2.4377e-12	0.391044	0.515	0.318	1.031e-07
COLGALT1	6.07424e-15	0.390783	0.639	0.413	2.56904e-10
SLC11A1	2.2805e-17	0.388938	0.948	0.819	9.64515e-13
IFNGR1	1.13455e-23	0.388649	0.908	0.736	4.79846e-19
HSF1	7.35012e-14	0.38771	0.544	0.34	3.10866e-09
PGS1	2.26846e-12	0.387433	0.501	0.299	9.59422e-08
WDR26	5.28495e-17	0.387361	0.888	0.688	2.23522e-12
SLC31A1	1.15775e-15	0.386993	0.445	0.25	4.8966e-11
CREB3	3.56445e-10	0.386795	0.376	0.221	1.50755e-05
KCNE1	5.02464e-09	0.386588	0.313	0.184	0.000212512
RPF2	3.30305e-08	0.386412	0.248	0.137	0.00139699
ATP8B4	1.36856e-11	0.386318	0.251	0.118	5.7882e-07
KLHL36	3.37907e-12	0.386292	0.421	0.243	1.42914e-07
CHCHD1	1.77777e-14	0.385947	0.689	0.468	7.5189e-10
LILRB4	1.94178e-17	0.385932	0.815	0.597	8.21255e-13
PPP1R9B	2.23396e-10	0.385775	0.542	0.355	9.44831e-06
GMPPA	1.39759e-11	0.385697	0.289	0.146	5.91096e-07
GCNT1	1.91193e-09	0.385681	0.31	0.179	8.08632e-05
SPTBN1	5.26043e-07	0.385312	0.212	0.118	0.0222485
TMED9	4.26693e-18	0.385021	0.806	0.574	1.80466e-13
MYDGF	4.10879e-22	0.385007	0.823	0.618	1.73777e-17
SFXN3	6.22309e-08	0.384829	0.365	0.238	0.002632
C14orf119	4.5041e-18	0.384598	0.466	0.249	1.90496e-13
FH	2.34151e-10	0.384565	0.336	0.185	9.90318e-06
PANK3	6.53378e-10	0.383864	0.348	0.201	2.7634e-05
ATF1	3.59194e-10	0.383766	0.269	0.14	1.51917e-05
ADH5	9.32059e-14	0.383716	0.479	0.283	3.94205e-09
SLC11A2	2.82382e-10	0.383512	0.306	0.168	1.19431e-05
MS4A6A	5.84181e-25	0.383409	0.979	0.832	2.47073e-20
TFDP1	7.87991e-12	0.383333	0.385	0.224	3.33273e-07
ITGB2	2.48115e-29	0.383329	0.988	0.926	1.04938e-24
USP19	5.30724e-07	0.38309	0.18	0.094	0.0224464
IQSEC2	3.28106e-07	0.382945	0.2	0.108	0.0138769
ATP6AP1	2.13761e-22	0.382913	0.859	0.63	9.04082e-18
NHP2	4.7794e-15	0.382651	0.551	0.34	2.0214e-10
SLC48A1	9.89403e-08	0.382342	0.193	0.1	0.00418458
NMRAL1	4.88491e-14	0.380561	0.508	0.299	2.06602e-09
MRPL39	1.75031e-07	0.380366	0.16	0.077	0.00740275
ANPEP	6.97332e-12	0.380185	0.63	0.439	2.9493e-07
ENDOG	1.56609e-09	0.380184	0.266	0.143	6.62363e-05
TOP1	2.51445e-25	0.378933	0.922	0.721	1.06346e-20
IMPA2	4.24587e-18	0.377684	0.666	0.403	1.79575e-13
USP6NL	7.196e-10	0.377662	0.239	0.12	3.04347e-05
HSD17B12	7.20001e-09	0.376617	0.38	0.241	0.000304517
WDR18	4.54622e-12	0.37627	0.351	0.188	1.92278e-07
CCT6A	4.21691e-11	0.375985	0.596	0.4	1.7835e-06
GOLGA1	6.86197e-07	0.375759	0.153	0.075	0.029022
RDH11	6.03055e-12	0.375278	0.515	0.327	2.55056e-07
MRGBP	1.06662e-09	0.375174	0.28	0.152	4.51115e-05
SSB	1.39089e-21	0.375071	0.927	0.773	5.88261e-17
APEX1	1.08618e-13	0.374938	0.507	0.312	4.59391e-09
SECISBP2L	9.38709e-10	0.374225	0.358	0.211	3.97018e-05
CBX1	2.6835e-09	0.37401	0.323	0.185	0.000113496
HAVCR2	5.15975e-18	0.373915	0.784	0.553	2.18227e-13
B3GNT5	5.08403e-07	0.373883	0.262	0.16	0.0215024
MRPS15	6.80031e-15	0.37386	0.679	0.454	2.87612e-10
CAB39	3.03251e-15	0.373776	0.597	0.363	1.28257e-10
SUSD1	2.95371e-11	0.373733	0.397	0.23	1.24924e-06
PRPF19	3.9867e-08	0.373732	0.223	0.118	0.00168614
STAP1	3.11562e-09	0.373628	0.207	0.1	0.000131772
MOB3C	6.03258e-07	0.373236	0.172	0.088	0.0255142
MRPL24	1.72194e-12	0.372753	0.294	0.145	7.28279e-08
AGPAT2	2.93276e-16	0.372506	0.709	0.503	1.24038e-11
NECTIN2	1.2407e-18	0.372321	0.552	0.309	5.24743e-14
SNHG7	3.27262e-11	0.372208	0.581	0.395	1.38412e-06
NR1H3	2.31841e-07	0.372024	0.222	0.124	0.00980548
FOXN2	4.32443e-13	0.371582	0.553	0.342	1.82897e-08
RNASE2CP	1.15586e-06	0.371452	0.129	0.059	0.0488861
LDHA	2.44168e-20	0.371422	0.899	0.788	1.03268e-15
SNAPIN	5.33989e-12	0.371408	0.466	0.28	2.25845e-07
POLR2H	5.73221e-12	0.37018	0.384	0.212	2.42438e-07
NAGLU	2.10574e-15	0.370127	0.328	0.152	8.90602e-11
C6orf89	2.542e-14	0.369613	0.445	0.246	1.07512e-09
TMEM268	3.5233e-10	0.369563	0.291	0.158	1.49014e-05
CTSA	1.66239e-22	0.368902	0.936	0.741	7.03093e-18
OAS3	1.18407e-16	0.368405	0.812	0.591	5.00791e-12
AGFG1	1.49076e-25	0.368232	0.87	0.658	6.30502e-21
GAPDH	1.17922e-30	0.368214	0.996	0.986	4.98738e-26
HYOU1	7.34018e-08	0.367952	0.17	0.081	0.00310446
NUCB1	3.02581e-23	0.367793	0.904	0.759	1.27973e-18
CXXC5	2.174e-08	0.367684	0.333	0.204	0.000919473
TMEM167A	2.13935e-20	0.366979	0.901	0.744	9.04817e-16
ATP6V1A	2.26757e-16	0.366785	0.67	0.435	9.59045e-12
SBNO2	6.68003e-14	0.366056	0.518	0.308	2.82525e-09
NME4	6.87498e-09	0.365773	0.237	0.124	0.00029077
DHX29	1.65835e-10	0.365747	0.521	0.344	7.01382e-06
TIMM23	4.2046e-09	0.365579	0.252	0.134	0.000177829
MEF2A	2.87365e-18	0.365307	0.729	0.483	1.21538e-13
ADPRH	5.27522e-08	0.364554	0.268	0.153	0.0022311
EIF4G1	5.13959e-15	0.364501	0.716	0.496	2.17374e-10
SPATS2L	3.44936e-25	0.363988	0.756	0.475	1.45887e-20
PEPD	6.61814e-19	0.363351	0.712	0.497	2.79908e-14
MAN2A2	3.58169e-13	0.363196	0.412	0.231	1.51484e-08
CLMN	1.61344e-11	0.363137	0.34	0.184	6.82387e-07
APIP	1.86372e-14	0.363094	0.417	0.231	7.88241e-10
ILKAP	2.64559e-09	0.363084	0.372	0.228	0.000111893
RBM10	1.7335e-07	0.363025	0.279	0.168	0.00733165
MRPL35	7.67779e-10	0.362909	0.386	0.231	3.24724e-05
TXNDC15	7.62902e-10	0.362859	0.303	0.166	3.22662e-05
LTB4R	1.16059e-16	0.362603	0.658	0.416	4.90859e-12
LRPAP1	6.19821e-18	0.362593	0.9	0.723	2.62147e-13
ABL1	7.05245e-07	0.362569	0.205	0.113	0.0298276
GASK1B	1.37642e-11	0.362537	0.569	0.376	5.82144e-07
CCDC43	7.13272e-13	0.362165	0.433	0.247	3.01671e-08
PSMD11	5.83143e-17	0.361753	0.747	0.535	2.46635e-12
MCPH1	3.84081e-10	0.360802	0.331	0.185	1.62443e-05
SKIC3	9.98092e-13	0.360735	0.394	0.225	4.22133e-08
IFI27	6.44102e-17	0.360009	0.964	0.737	2.72417e-12
TXN	1.27797e-24	0.359628	0.969	0.851	5.40503e-20
ARHGAP24	1.96454e-08	0.359611	0.195	0.095	0.000830884
TOR2A	3.01635e-12	0.359521	0.543	0.341	1.27573e-07
RABL6	6.05822e-13	0.359301	0.547	0.345	2.56226e-08
CCDC25	2.33493e-13	0.359159	0.462	0.275	9.87537e-09
ATP5F1B	1.06123e-21	0.358951	0.924	0.79	4.48836e-17
VKORC1L1	7.20939e-07	0.358859	0.166	0.084	0.0304914
HMGA1	2.70542e-17	0.358631	0.599	0.373	1.14423e-12
ANXA2	1.57887e-33	0.358277	0.982	0.931	6.67766e-29
RBM47	6.9674e-19	0.35827	0.844	0.611	2.94679e-14
RIN2	3.87048e-17	0.358257	0.604	0.371	1.63698e-12
PPFIA1	8.44264e-14	0.358039	0.442	0.251	3.57073e-09
DDI2	1.85991e-09	0.357125	0.261	0.136	7.86631e-05
PCNX1	1.81298e-09	0.35655	0.467	0.305	7.66781e-05
DAPK3	2.78686e-07	0.356023	0.255	0.145	0.0117868
MESD	4.04943e-11	0.356002	0.654	0.447	1.71267e-06
HMGCR	8.28248e-10	0.355971	0.282	0.152	3.50299e-05
LIMK1	1.03182e-08	0.355819	0.271	0.152	0.000436397
ARL1	1.93907e-11	0.355453	0.386	0.22	8.20108e-07
CHSY1	4.33999e-17	0.355405	0.475	0.254	1.83556e-12
DCTPP1	1.7237e-09	0.3546	0.354	0.212	7.29022e-05
TNPO1	8.89874e-11	0.354464	0.444	0.266	3.76363e-06
TOLLIP	1.74232e-15	0.353979	0.659	0.422	7.36899e-11
KDM4A	2.29484e-07	0.353808	0.171	0.087	0.00970581
CLPP	6.29949e-18	0.353605	0.56	0.329	2.66431e-13
PER1	1.57697e-15	0.352974	0.702	0.478	6.66964e-11
CHPF2	7.06571e-13	0.352954	0.375	0.201	2.98837e-08
TSEN15	7.65367e-10	0.35196	0.239	0.12	3.23705e-05
CD27-AS1	6.47019e-07	0.351824	0.197	0.107	0.027365
RAPGEF2	1.3021e-10	0.351571	0.368	0.205	5.50711e-06
AHR	1.40295e-15	0.351399	0.545	0.314	5.93364e-11
CD84	3.2673e-15	0.351084	0.567	0.345	1.38187e-10
LAMP1	6.77666e-18	0.350877	0.878	0.694	2.86612e-13
KIF13A	5.25744e-12	0.350823	0.367	0.201	2.22358e-07
MPND	6.95186e-08	0.3506	0.401	0.26	0.00294022
MRPL32	5.70793e-13	0.350142	0.452	0.256	2.41411e-08
NANS	1.81854e-12	0.350075	0.727	0.509	7.69133e-08
TLR2	8.76548e-18	0.349951	0.842	0.621	3.70727e-13
NAIP	1.04875e-18	0.349928	0.736	0.473	4.4356e-14
METTL17	1.19197e-07	0.349622	0.206	0.11	0.00504131
C1GALT1C1	8.74387e-11	0.349199	0.415	0.24	3.69813e-06
GMPR	4.6382e-17	0.349084	0.536	0.306	1.96168e-12
EIF4E	3.58036e-14	0.348873	0.426	0.24	1.51428e-09
ARF1	1.89061e-33	0.348823	0.974	0.883	7.99616e-29
UBR4	9.3248e-10	0.348671	0.339	0.197	3.94383e-05
PSMC3	3.30976e-11	0.348458	0.675	0.484	1.39983e-06
FCGR1A	3.63843e-21	0.348056	0.924	0.692	1.53884e-16
CHST13	2.68283e-08	0.348048	0.224	0.117	0.00113468
TUBGCP2	3.25181e-14	0.348035	0.658	0.438	1.37532e-09
GOLGA3	6.70671e-08	0.347981	0.298	0.175	0.00283653
GLMP	1.68325e-11	0.347914	0.467	0.288	7.11914e-07
PIGF	1.97755e-09	0.347609	0.276	0.15	8.36385e-05
TRIM14	3.7461e-11	0.346343	0.53	0.335	1.58438e-06
GON7	1.32071e-07	0.345765	0.205	0.107	0.00558582
CAPN1	1.22898e-12	0.345281	0.674	0.471	5.19784e-08
DHFR	3.02792e-08	0.344155	0.221	0.116	0.00128063
RPN1	5.74177e-15	0.344074	0.688	0.467	2.42843e-10
TNFRSF1A	6.3868e-22	0.343988	0.779	0.51	2.70123e-17
TCF4	2.5505e-18	0.343846	0.563	0.324	1.07871e-13
RB1	7.34296e-10	0.343423	0.588	0.406	3.10563e-05
GALNT11	1.9266e-07	0.34331	0.252	0.145	0.00814836
AUP1	1.50279e-16	0.342966	0.792	0.555	6.35591e-12
GADD45A	3.67341e-08	0.34281	0.353	0.218	0.00155363
PALM2AKAP2	1.20418e-10	0.342458	0.28	0.146	5.09297e-06
UBE2H	2.24597e-13	0.342046	0.604	0.395	9.4991e-09
CBR1	2.11982e-21	0.341559	0.797	0.527	8.96558e-17
UCHL5	1.27548e-08	0.340916	0.265	0.146	0.000539452
GALK1	1.26588e-15	0.339589	0.561	0.335	5.35393e-11
TMED10	2.70203e-17	0.339585	0.804	0.587	1.1428e-12
ETS2	1.47488e-14	0.339267	0.737	0.525	6.23788e-10
ESD	7.48973e-14	0.339198	0.682	0.475	3.16771e-09
ISOC2	3.93881e-15	0.339088	0.433	0.247	1.66588e-10
JUP	4.7756e-16	0.338987	0.559	0.332	2.01979e-11
ACADVL	4.74527e-18	0.338977	0.769	0.545	2.00697e-13
APP	1.33474e-10	0.338182	0.4	0.238	5.64516e-06
DUSP7	1.04316e-06	0.338181	0.269	0.165	0.0441193
TRPV2	6.34158e-12	0.338161	0.458	0.285	2.68211e-07
HAUS2	4.43056e-07	0.337572	0.248	0.143	0.0187386
CSGALNACT2	8.0173e-12	0.337183	0.794	0.603	3.39084e-07
PRNP	5.98882e-17	0.337032	0.716	0.468	2.53291e-12
GOLT1B	2.89706e-10	0.336932	0.436	0.262	1.22528e-05
MPP1	2.62605e-17	0.336763	0.792	0.588	1.11066e-12
OS9	2.19e-15	0.336698	0.853	0.649	9.26238e-11
LARP4	3.52694e-08	0.336154	0.246	0.134	0.00149169
KLF7	1.67968e-09	0.335571	0.609	0.426	7.10403e-05
PDIA3	5.99276e-20	0.334754	0.924	0.785	2.53458e-15
SEPHS2	3.32525e-13	0.334617	0.583	0.384	1.40638e-08
SMARCAL1	6.8739e-07	0.334468	0.2	0.108	0.0290725
HEXA	1.10516e-12	0.333929	0.673	0.468	4.67418e-08
ENSG00000291075	7.62181e-09	0.333154	0.29	0.165	0.000322357
MIR4435-2HG	1.19607e-14	0.332878	0.461	0.25	5.05867e-10
RETN	3.50449e-14	0.332863	0.681	0.526	1.48219e-09
ODR4	5.27045e-08	0.332515	0.294	0.171	0.00222908
RAB20	2.3978e-16	0.332044	0.804	0.572	1.01413e-11
INTS11	4.85704e-10	0.332026	0.446	0.275	2.05423e-05
EFTUD2	2.20333e-10	0.332016	0.473	0.299	9.31877e-06
BTBD1	1.1578e-08	0.331749	0.345	0.207	0.000489679
MPZL1	6.94614e-07	0.331284	0.224	0.129	0.029378
PSMB7	5.76108e-16	0.331254	0.869	0.671	2.43659e-11
CCDC71L	7.84845e-11	0.331189	0.542	0.351	3.31942e-06
SNX1	8.94676e-19	0.331029	0.608	0.361	3.78394e-14
PLP2	4.13407e-15	0.330436	0.832	0.66	1.74846e-10
BLOC1S4	5.18846e-11	0.330089	0.424	0.25	2.19441e-06
MKNK1	1.94835e-14	0.330024	0.698	0.465	8.24036e-10
TOR1A	1.4233e-15	0.329713	0.601	0.366	6.0197e-11
UBTD1	5.41464e-10	0.329548	0.225	0.108	2.29007e-05
FCHO2	1.63041e-08	0.329485	0.258	0.14	0.000689566
ENG	6.86011e-10	0.328895	0.282	0.15	2.90141e-05
ZDHHC24	9.02578e-11	0.328682	0.521	0.335	3.81736e-06
LPXN	2.07292e-11	0.328143	0.454	0.272	8.7672e-07
PTBP2	3.91154e-10	0.327148	0.426	0.267	1.65435e-05
SHTN1	2.88666e-13	0.326944	0.668	0.445	1.22088e-08
KLF4	1.19899e-10	0.32687	0.787	0.598	5.07101e-06
TMEM135	8.87041e-07	0.326683	0.192	0.103	0.0375165
LSM2	2.71165e-12	0.326454	0.558	0.353	1.14686e-07
ALDH9A1	1.53347e-10	0.326354	0.389	0.228	6.48568e-06
PSMD7	1.85788e-21	0.326167	0.903	0.733	7.85772e-17
CCDC88A	4.84857e-13	0.325997	0.803	0.59	2.05065e-08
ACSL1	8.37598e-24	0.325992	0.93	0.723	3.54254e-19
FBXW2	1.20498e-09	0.325593	0.369	0.221	5.09633e-05
DIPK2A	1.28273e-07	0.325324	0.292	0.173	0.00542518
RCC2	7.84763e-10	0.325117	0.5	0.319	3.31908e-05
STING1	8.91808e-16	0.324736	0.669	0.434	3.77181e-11
POU2F1	2.46614e-09	0.324667	0.459	0.303	0.000104303
TMEM101	1.80509e-09	0.324504	0.311	0.173	7.63446e-05
MCFD2	6.68181e-15	0.324429	0.455	0.25	2.826e-10
PRDX1	1.17593e-15	0.324248	0.94	0.827	4.97348e-11
AP1B1	1.54665e-10	0.324244	0.497	0.314	6.54138e-06
GPR65	2.26341e-11	0.323097	0.698	0.506	9.57286e-07
RBMS1	3.00381e-18	0.322984	0.927	0.749	1.27043e-13
ARHGAP18	6.97044e-14	0.322969	0.445	0.257	2.94808e-09
ID2	8.72288e-18	0.322785	0.861	0.675	3.68926e-13
DDX49	9.62063e-11	0.322497	0.439	0.262	4.06895e-06
HLA-A	1.91252e-39	0.322416	1	0.996	8.08882e-35
FASTKD5	1.57149e-07	0.322373	0.313	0.189	0.00664647
RDX	1.551e-10	0.321772	0.452	0.283	6.5598e-06
NCOR2	1.96567e-11	0.321547	0.57	0.374	8.3136e-07
SUSD3	2.45603e-10	0.321519	0.276	0.145	1.03875e-05
TBC1D9B	6.16973e-10	0.321012	0.426	0.26	2.60943e-05
PPP2CB	4.19572e-10	0.320922	0.391	0.236	1.77454e-05
ARID3B	4.60448e-07	0.320508	0.266	0.16	0.0194742
PTPA	3.70709e-16	0.32042	0.475	0.254	1.56788e-11
DMXL1	8.33894e-11	0.319953	0.486	0.308	3.52687e-06
NTAN1	3.51323e-11	0.319902	0.467	0.292	1.48589e-06
FUT7	8.74324e-07	0.319707	0.188	0.101	0.0369787
MARCHF1	2.53108e-20	0.319683	0.956	0.793	1.0705e-15
PLIN3	1.96445e-16	0.319559	0.826	0.63	8.30843e-12
PSMD6	1.13638e-13	0.319486	0.685	0.462	4.8062e-09
LINC02785	3.12637e-11	0.319272	0.245	0.117	1.32227e-06
SCPEP1	5.67648e-13	0.319074	0.861	0.675	2.40081e-08
KDM5C	1.08313e-08	0.318568	0.376	0.227	0.000458098
SMAD1	1.6499e-08	0.318045	0.272	0.152	0.000697809
KLHL2	8.97534e-10	0.317839	0.408	0.249	3.79603e-05
GPATCH4	4.97627e-07	0.317662	0.235	0.137	0.0210466
CHROMR	8.501e-10	0.317515	0.23	0.114	3.59541e-05
GNPDA1	5.55696e-16	0.317304	0.437	0.236	2.35026e-11
OPTN	1.8611e-13	0.316747	0.542	0.347	7.87134e-09
GUCD1	3.18429e-10	0.316431	0.427	0.262	1.34676e-05
NDUFS3	4.85e-10	0.316299	0.701	0.516	2.05126e-05
LY86	5.25315e-14	0.316108	0.779	0.559	2.22177e-09
MOSPD3	1.02928e-06	0.315924	0.264	0.156	0.0435324
PBRM1	7.66622e-10	0.315833	0.537	0.353	3.24235e-05
HSPBP1	1.13973e-08	0.315375	0.238	0.127	0.000482039
NRDC	4.80064e-16	0.315363	0.638	0.392	2.03038e-11
AKIP1	3.03514e-08	0.315352	0.298	0.172	0.00128368
TNS3	1.40014e-13	0.315259	0.384	0.204	5.92175e-09
TOMM40	2.85953e-09	0.315194	0.345	0.205	0.000120941
ARHGEF3	8.09533e-11	0.314662	0.585	0.402	3.42384e-06
IPO7	5.83213e-08	0.314636	0.322	0.194	0.00246664
SEC31A	9.18855e-12	0.314467	0.673	0.452	3.88621e-07
DCTN4	2.12184e-12	0.314364	0.5	0.305	8.97412e-08
SMIM29	8.08116e-14	0.314324	0.477	0.28	3.41785e-09
FURIN	3.27297e-14	0.314056	0.571	0.354	1.38427e-09
SLC25A46	2.58612e-09	0.313949	0.332	0.192	0.000109377
INTS13	8.73432e-08	0.313797	0.167	0.079	0.00369409
ITGA5	8.12664e-13	0.31359	0.45	0.26	3.43708e-08
ITPRIP	1.49245e-08	0.313548	0.365	0.227	0.000631218
MRPL19	9.4073e-12	0.313289	0.336	0.182	3.97872e-07
NSUN5	1.44967e-10	0.312681	0.319	0.172	6.13122e-06
NCSTN	1.20645e-14	0.312584	0.7	0.461	5.10256e-10
ATXN2L	3.02803e-09	0.312231	0.612	0.421	0.000128068
TIMM13	4.64453e-13	0.312021	0.671	0.444	1.96436e-08
KCTD17	9.19713e-08	0.311651	0.196	0.101	0.00388984
H1-0	8.19717e-17	0.31148	0.639	0.415	3.46691e-12
TUBB6	3.86979e-11	0.311343	0.283	0.146	1.63669e-06
MAP7D1	1.99179e-13	0.3112	0.699	0.478	8.42407e-09
RHOU	3.9341e-11	0.310977	0.467	0.289	1.66389e-06
NAGPA	1.27044e-10	0.310975	0.37	0.212	5.37319e-06
PARP1	3.60009e-07	0.310599	0.406	0.275	0.0152262
TMEM126B	1.25129e-12	0.310576	0.526	0.327	5.29222e-08
CISD1	1.07318e-09	0.31025	0.375	0.227	4.53893e-05
CUL2	3.68977e-10	0.310116	0.433	0.256	1.56055e-05
PHF21A	1.45415e-11	0.310032	0.626	0.416	6.15019e-07
GLB1	4.3844e-12	0.309476	0.56	0.353	1.85434e-07
PLEKHM2	5.01149e-11	0.309344	0.625	0.423	2.11956e-06
PSMD3	2.8236e-15	0.309067	0.615	0.396	1.19421e-10
CD180	3.48029e-10	0.309059	0.333	0.192	1.47195e-05
SPTLC2	1.0777e-19	0.309025	0.861	0.634	4.55803e-15
TRG-AS1	1.33926e-09	0.308851	0.33	0.191	5.66425e-05
VPS26C	2.15114e-09	0.308459	0.434	0.277	9.09802e-05
DHX9	2.86969e-10	0.308411	0.491	0.315	1.21371e-05
CD36	6.34719e-17	0.30836	0.901	0.682	2.68448e-12
TLNRD1	5.08858e-09	0.308132	0.471	0.302	0.000215216
GPR84	6.7022e-11	0.30788	0.295	0.156	2.83463e-06
IFI44	4.50594e-18	0.307832	0.903	0.671	1.90574e-13
CANT1	2.94496e-11	0.307685	0.323	0.168	1.24554e-06
SAE1	3.17187e-08	0.306936	0.258	0.142	0.00134151
ZBTB43	3.93305e-14	0.306748	0.784	0.562	1.66345e-09
IAH1	1.1043e-11	0.306703	0.638	0.426	4.67052e-07
FUT4	2.29987e-11	0.305233	0.342	0.185	9.72708e-07
PSMD1	5.97334e-12	0.305218	0.675	0.478	2.52636e-07
LILRA6	8.97115e-09	0.305077	0.411	0.262	0.000379426
ZDHHC20	9.99355e-12	0.304677	0.712	0.526	4.22667e-07
VAV3	2.22573e-08	0.3037	0.321	0.192	0.000941349
CANX	2.80067e-14	0.303449	0.785	0.579	1.18451e-09
SIDT2	2.06902e-07	0.303363	0.523	0.377	0.0087507
MGAT1	5.40112e-17	0.303141	0.952	0.819	2.28435e-12
EID2	5.52279e-07	0.30314	0.301	0.186	0.0233581
WASL	6.94906e-07	0.303012	0.236	0.136	0.0293903
MRPL17	1.50067e-13	0.302893	0.352	0.182	6.34692e-09
MPG	2.80822e-16	0.302499	0.669	0.436	1.18771e-11
GARS1	3.18837e-13	0.302092	0.536	0.341	1.34849e-08
UNC45A	1.36406e-07	0.301717	0.274	0.159	0.00576915
TMEM39B	1.03778e-09	0.301606	0.229	0.111	4.38918e-05
CD151	1.96434e-11	0.301561	0.594	0.397	8.30799e-07
GMCL1	1.05511e-06	0.301394	0.228	0.132	0.0446247
CTSH	1.29812e-15	0.301092	0.91	0.733	5.49027e-11
ENSG00000291236	1.98723e-12	0.301035	0.567	0.374	8.40478e-08
SSR4	4.16019e-19	0.301005	0.947	0.806	1.75951e-14
DRG2	3.20114e-08	0.300967	0.348	0.211	0.00135389
FKBP15	1.38188e-15	0.300405	0.805	0.598	5.84453e-11
HSD3B7	1.50231e-12	0.300384	0.298	0.152	6.35385e-08
KDELR2	5.22906e-13	0.300381	0.718	0.517	2.21158e-08
FHIP2A	2.07442e-10	0.300021	0.382	0.221	8.77356e-06
ACTN1	3.06803e-16	0.299991	0.771	0.522	1.29759e-11
HDDC3	9.61981e-10	0.299658	0.282	0.149	4.0686e-05
ZMYND8	2.51344e-11	0.299258	0.442	0.262	1.06303e-06
GTF3C6	8.50513e-15	0.299115	0.814	0.627	3.59716e-10
COA6	2.35099e-17	0.298951	0.77	0.523	9.94326e-13
INTS15	8.58787e-08	0.298713	0.222	0.117	0.00363216
MROH6	2.22286e-07	0.298592	0.184	0.095	0.00940138
IL1RAP	3.13387e-12	0.298588	0.361	0.195	1.32544e-07
SAP30L	9.62215e-07	0.298499	0.273	0.165	0.0406959
TAB2	1.08341e-09	0.298437	0.481	0.312	4.58218e-05
CAPG	1.34471e-16	0.298371	0.895	0.701	5.68734e-12
WBP4	4.53639e-09	0.298342	0.462	0.296	0.000191862
HCFC1R1	3.53426e-13	0.298272	0.506	0.302	1.49478e-08
BOP1	1.72183e-07	0.29807	0.25	0.145	0.00728231
APOL4	1.03499e-06	0.297956	0.185	0.103	0.0437739
IGFBP2	1.00515e-09	0.297804	0.267	0.14	4.25119e-05
B3GAT3	1.85691e-13	0.297765	0.525	0.327	7.85363e-09
SH3BP5	2.30719e-11	0.297529	0.55	0.354	9.75805e-07
CWC27	1.53794e-08	0.297406	0.407	0.26	0.000650455
FDPS	2.15538e-12	0.297137	0.627	0.413	9.11597e-08
MDM2	3.05772e-08	0.297046	0.64	0.465	0.00129323
CORO2A	3.43265e-07	0.296823	0.228	0.129	0.014518
BSG	1.0372e-17	0.296199	0.855	0.643	4.38672e-13
COMMD9	1.83916e-11	0.296144	0.732	0.542	7.77853e-07
IL1RN	1.09355e-15	0.295663	0.668	0.436	4.62506e-11
SOCS1	6.849e-08	0.295567	0.189	0.097	0.00289672
RILP	4.23505e-15	0.294231	0.496	0.282	1.79117e-10
STK17A	2.30486e-08	0.293934	0.487	0.329	0.000974818
CNDP2	3.22871e-19	0.293803	0.791	0.574	1.36555e-14
SLC3A2	4.82078e-15	0.293756	0.923	0.767	2.0389e-10
PTEN	1.06577e-12	0.293374	0.824	0.634	4.50758e-08
HNMT	2.9725e-10	0.293365	0.619	0.431	1.25719e-05
CCDC124	1.84192e-11	0.293194	0.507	0.318	7.79023e-07
ECPAS	6.9661e-09	0.293156	0.364	0.218	0.000294624
SNHG12	2.53514e-08	0.29281	0.249	0.139	0.00107221
EIF2D	7.07244e-07	0.292578	0.182	0.095	0.0299122
LGALS8	1.01157e-14	0.291986	0.719	0.51	4.27832e-10
KCNAB2	1.39206e-13	0.291806	0.7	0.507	5.8876e-09
SCAMP4	1.57844e-08	0.291493	0.417	0.266	0.000667585
OGDH	4.46531e-10	0.291269	0.491	0.315	1.88856e-05
PTK2B	2.76244e-10	0.290966	0.752	0.556	1.16835e-05
TMUB1	1.12069e-11	0.290833	0.496	0.303	4.73984e-07
PIGBOS1	2.69618e-11	0.290473	0.466	0.282	1.14032e-06
BLMH	2.1423e-08	0.290219	0.203	0.103	0.000906065
CREB3L2	1.26837e-07	0.290211	0.311	0.191	0.00536443
TFEC	1.00822e-15	0.290201	0.717	0.474	4.26418e-11
HMOX1	2.34565e-11	0.290008	0.861	0.702	9.9207e-07
HADHA	1.20368e-12	0.289644	0.824	0.62	5.09086e-08
MVD	1.09784e-08	0.289486	0.291	0.169	0.000464321
MZT2A	2.05225e-09	0.289375	0.541	0.374	8.67981e-05
AQP9	2.31853e-12	0.289366	0.724	0.496	9.80598e-08
LYAR	1.34146e-11	0.289268	0.592	0.392	5.67355e-07
ITGAM	4.02261e-17	0.289185	0.813	0.571	1.70132e-12
GSR	7.47936e-17	0.288763	0.679	0.452	3.16332e-12
S100A12	2.85937e-17	0.288109	0.799	0.616	1.20934e-12
GNE	5.87725e-07	0.288073	0.172	0.088	0.0248572
ZNG1A	8.07756e-10	0.287499	0.487	0.308	3.41632e-05
MBD3	1.78752e-09	0.287292	0.285	0.152	7.56013e-05
CLTC	1.67325e-11	0.287258	0.63	0.419	7.07684e-07
ADIPOR2	8.41621e-10	0.287109	0.378	0.223	3.55955e-05
PELI1	1.2872e-08	0.286972	0.518	0.348	0.000544408
PARP14	1.36474e-10	0.286935	0.917	0.77	5.77204e-06
PARP4	1.83073e-10	0.286867	0.529	0.348	7.7429e-06
JKAMP	1.85856e-09	0.286713	0.476	0.303	7.86058e-05
EIF2AK4	6.2922e-12	0.28643	0.509	0.318	2.66122e-07
CARD6	2.24472e-08	0.286053	0.317	0.186	0.000949382
MRPL16	5.89075e-11	0.285906	0.606	0.408	2.49143e-06
PTTG1IP	3.29047e-15	0.285443	0.797	0.571	1.39167e-10
CLPB	1.56362e-13	0.284924	0.362	0.185	6.61316e-09
PAFAH1B3	5.40937e-10	0.284841	0.292	0.156	2.28784e-05
WDR43	8.85321e-10	0.284638	0.441	0.276	3.74438e-05
MCMBP	2.66493e-10	0.284235	0.5	0.314	1.1271e-05
CARS1	1.75931e-12	0.284154	0.494	0.302	7.44083e-08
BCCIP	5.80403e-07	0.283799	0.416	0.279	0.0245476
PFDN6	6.76785e-13	0.28353	0.537	0.332	2.8624e-08
IFI44L	1.32059e-17	0.283179	0.946	0.744	5.58529e-13
MFSD5	1.44564e-10	0.282987	0.31	0.168	6.11421e-06
ACADS	1.3118e-09	0.282718	0.339	0.195	5.54814e-05
DNASE2	1.00978e-11	0.282609	0.758	0.569	4.27078e-07
MTMR3	3.96222e-07	0.282441	0.423	0.282	0.0167578
NEXN	5.16024e-15	0.281359	0.606	0.379	2.18247e-10
FPR1	6.33886e-18	0.281203	0.969	0.883	2.68096e-13
MDH2	1.54541e-12	0.281119	0.823	0.636	6.53616e-08
TUFM	5.11952e-09	0.281113	0.727	0.54	0.000216525
ELMO1	6.82425e-09	0.280963	0.409	0.259	0.000288625
SMPD1	3.00602e-10	0.280883	0.27	0.137	1.27137e-05
PACS2	2.8865e-07	0.280856	0.252	0.145	0.0122081
ZNF22	1.30125e-11	0.280538	0.35	0.188	5.50349e-07
ROMO1	3.43836e-12	0.280477	0.712	0.491	1.45422e-07
PNPLA2	7.7543e-11	0.280476	0.645	0.436	3.2796e-06
CC2D1A	5.82615e-10	0.27978	0.334	0.189	2.46411e-05
RPL11P3	3.37331e-10	0.279612	0.273	0.14	1.42671e-05
MRPS2	2.99306e-09	0.279552	0.299	0.163	0.000126589
ALCAM	1.95418e-07	0.279065	0.251	0.143	0.00826501
STYXL1	9.54049e-11	0.279036	0.349	0.197	4.03505e-06
POLG	4.66883e-07	0.278909	0.332	0.212	0.0197463
PSMA1	1.58491e-17	0.278767	0.861	0.694	6.70324e-13
NOP56	1.69714e-12	0.27875	0.519	0.328	7.1779e-08
KIF1B	4.6703e-08	0.278354	0.392	0.253	0.00197526
CD33	8.33943e-12	0.278323	0.703	0.5	3.52708e-07
RAB7A	3.5824e-19	0.278139	0.942	0.785	1.51514e-14
ABHD12	6.2659e-08	0.278121	0.338	0.208	0.0026501
BRAP	1.27903e-08	0.278034	0.27	0.149	0.000540954
HAUS1	1.70932e-10	0.277887	0.363	0.21	7.2294e-06
SLC35D2	1.71457e-10	0.277768	0.397	0.23	7.2516e-06
ENOPH1	5.28322e-07	0.277496	0.297	0.182	0.0223449
TMED1	9.13233e-10	0.277172	0.436	0.272	3.86243e-05
STAU1	4.45095e-14	0.277167	0.644	0.402	1.88248e-09
MAP2K1	2.63641e-12	0.277021	0.685	0.487	1.11504e-07
FBXL15	8.28979e-14	0.276687	0.605	0.379	3.50608e-09
GPD2	1.02381e-12	0.275975	0.425	0.241	4.33009e-08
MOGS	1.20726e-07	0.275922	0.261	0.15	0.005106
ATXN1	4.9342e-11	0.27562	0.488	0.295	2.08687e-06
CD1D	3.4279e-10	0.275239	0.626	0.419	1.4498e-05
MAPK14	8.95009e-14	0.275123	0.564	0.358	3.78535e-09
STOML2	9.91031e-12	0.275001	0.519	0.322	4.19147e-07
CYFIP1	1.00547e-08	0.274821	0.441	0.28	0.000425253
MGME1	2.60965e-08	0.274671	0.379	0.237	0.00110373
ORC4	3.93111e-07	0.274596	0.241	0.136	0.0166263
P2RX4	9.33192e-09	0.274551	0.709	0.523	0.000394684
ATP13A1	3.3041e-10	0.274546	0.427	0.26	1.39744e-05
BTBD6	2.92464e-07	0.274009	0.183	0.094	0.0123695
CDC16	2.57648e-07	0.273994	0.258	0.147	0.010897
FKBP3	4.05717e-11	0.273835	0.547	0.347	1.71594e-06
MX1	3.96885e-14	0.273672	0.964	0.822	1.67858e-09
CD58	4.43556e-09	0.27299	0.548	0.371	0.000187598
SEC23B	1.20694e-10	0.272905	0.375	0.221	5.10465e-06
PLEKHB2	2.36815e-12	0.272744	0.776	0.561	1.00159e-07
TRPS1	9.82987e-07	0.272717	0.301	0.189	0.0415745
NEK9	3.15853e-07	0.272591	0.255	0.147	0.0133587
DBI	6.70809e-16	0.272173	0.945	0.831	2.83712e-11
ADISSP	2.98727e-10	0.27183	0.701	0.529	1.26344e-05
RSU1	1.48608e-12	0.271807	0.584	0.371	6.28522e-08
SF3A3	1.49893e-09	0.271449	0.471	0.301	6.33957e-05
LMAN2	1.6576e-16	0.271122	0.889	0.717	7.01066e-12
CHCHD7	1.15757e-10	0.270831	0.45	0.276	4.89583e-06
ACAA2	2.32406e-08	0.270802	0.519	0.347	0.000982937
MRPL28	2.43212e-13	0.270788	0.705	0.47	1.02864e-08
TIMP2	1.87888e-15	0.270585	0.946	0.809	7.94654e-11
AK6	7.98552e-09	0.270109	0.308	0.176	0.000337739
B4GALT3	9.40288e-08	0.269369	0.246	0.139	0.00397686
TARS1	2.45824e-11	0.269107	0.401	0.233	1.03969e-06
EMC1	2.22192e-07	0.268469	0.14	0.062	0.0093974
PRRC2A	4.08661e-14	0.268273	0.545	0.327	1.72839e-09
UTP6	1.45363e-10	0.268135	0.364	0.205	6.148e-06
ALAS1	6.90707e-09	0.268095	0.382	0.23	0.000292128
CD164	1.15912e-14	0.267861	0.944	0.805	4.9024e-10
GLIPR2	8.44958e-17	0.267829	0.932	0.776	3.57367e-12
EPB41L3	5.36925e-09	0.2675	0.594	0.413	0.000227087
NDUFS8	1.81576e-16	0.267398	0.788	0.569	7.67958e-12
ENSG00000279166	2.57605e-09	0.267376	0.528	0.357	0.000108951
SQOR	1.75217e-21	0.267366	0.907	0.715	7.41064e-17
CAPN2	6.47837e-16	0.267087	0.82	0.585	2.73996e-11
MAGT1	7.96033e-09	0.266505	0.4	0.25	0.000336674
NAPG	1.90509e-10	0.266358	0.533	0.338	8.05737e-06
CXorf38	3.41644e-12	0.266073	0.611	0.405	1.44495e-07
GTPBP1	5.40951e-10	0.265841	0.453	0.28	2.2879e-05
IRAK3	2.9035e-10	0.265724	0.841	0.671	1.22801e-05
ACER3	1.04929e-09	0.265538	0.734	0.54	4.43788e-05
GLRX3	4.95231e-11	0.265368	0.543	0.358	2.09453e-06
ETFB	9.09898e-16	0.265299	0.867	0.682	3.84832e-11
DUS1L	2.27135e-08	0.265001	0.485	0.318	0.000960646
MBD1	4.94983e-07	0.264439	0.308	0.189	0.0209348
MFF	1.62977e-11	0.264335	0.636	0.418	6.89295e-07
TIMM29	5.29779e-08	0.264278	0.256	0.14	0.00224065
CFL1	5.52726e-27	0.264114	0.997	0.968	2.3377e-22
TMX2	9.62109e-07	0.263975	0.349	0.223	0.0406914
HNRNPLL	8.6141e-08	0.26379	0.229	0.124	0.00364325
NSF	5.39663e-08	0.263663	0.362	0.224	0.00228245
NOP16	8.91201e-08	0.26343	0.216	0.116	0.00376924
ATPAF2	7.85488e-07	0.263252	0.3	0.188	0.0332214
NDUFV1	1.84129e-11	0.262977	0.528	0.329	7.78755e-07
FERMT3	3.64102e-15	0.262446	0.937	0.803	1.53993e-10
FTSJ3	1.29269e-07	0.262362	0.262	0.152	0.0054673
ZCCHC2	2.64242e-15	0.262186	0.691	0.451	1.11758e-10
PRDX2	2.4564e-10	0.261941	0.377	0.224	1.03891e-05
CEPT1	5.73644e-10	0.261315	0.418	0.254	2.42617e-05
DGKD	2.45755e-09	0.261203	0.389	0.234	0.00010394
ATP10A	1.426e-09	0.260991	0.339	0.194	6.03113e-05
SUPT7L	1.22682e-07	0.260832	0.303	0.182	0.00518873
ATP6V1E1	2.67969e-11	0.260709	0.772	0.578	1.13335e-06
ZSWIM7	4.17585e-08	0.260426	0.482	0.321	0.00176614
STAMBP	2.41059e-09	0.260353	0.394	0.241	0.000101953
HLX	2.98512e-12	0.260314	0.477	0.285	1.26253e-07
SLC38A10	3.90408e-12	0.260146	0.615	0.395	1.65119e-07
TRAP1	1.1247e-07	0.260018	0.202	0.107	0.0047568
RRP1B	1.85933e-07	0.259327	0.258	0.149	0.00786386
SLFN12L	6.7583e-08	0.25915	0.203	0.105	0.00285836
CUL4A	3.768e-07	0.258793	0.44	0.296	0.0159364
SIRT6	1.2403e-08	0.258673	0.353	0.215	0.000524573
ZFHX3	3.88966e-08	0.257963	0.63	0.461	0.00164509
SH3GL1	2.56526e-10	0.257823	0.378	0.218	1.08495e-05
UQCC5	1.54367e-10	0.25779	0.421	0.256	6.52882e-06
TIRAP	3.81076e-07	0.25754	0.146	0.068	0.0161172
HIGD1A	2.08054e-10	0.257215	0.511	0.328	8.79943e-06
PSMB2	7.73979e-15	0.257068	0.882	0.697	3.27347e-10
GK	6.01546e-15	0.256437	0.54	0.318	2.54418e-10
RNF113A	5.7683e-09	0.255605	0.297	0.169	0.000243964
POLR2E	1.66439e-12	0.255118	0.727	0.513	7.03938e-08
IL4R	9.01872e-12	0.25497	0.509	0.312	3.81438e-07
SDHB	8.75769e-20	0.25458	0.866	0.689	3.70398e-15
MGST2	5.19007e-12	0.254321	0.64	0.425	2.19509e-07
BMPR2	1.04938e-08	0.253964	0.331	0.195	0.000443826
IFITM3	8.63406e-17	0.253951	0.994	0.983	3.65169e-12
SERTAD2	1.19198e-09	0.253491	0.493	0.318	5.04134e-05
SLFN12	7.95818e-08	0.253345	0.219	0.117	0.00336583
HDGFL2	2.74417e-07	0.253133	0.316	0.195	0.0116062
SLC43A3	6.43509e-08	0.252844	0.464	0.308	0.00272166
SELL	1.90184e-10	0.252747	0.888	0.741	8.04364e-06
PAG1	5.34526e-10	0.252531	0.824	0.64	2.26072e-05
KXD1	2.35194e-08	0.252482	0.594	0.406	0.00099473
LDHB	2.56316e-16	0.252434	0.675	0.438	1.08406e-11
ARF4	4.77847e-15	0.252423	0.767	0.551	2.02101e-10
ARHGEF11	3.19172e-07	0.252386	0.447	0.301	0.0134991
CDIPT	5.19704e-10	0.252151	0.483	0.302	2.19804e-05
HDAC2	6.19914e-08	0.252126	0.333	0.207	0.00262186
LGALS9	2.96364e-13	0.252099	0.943	0.819	1.25344e-08
PSMC6	5.50961e-12	0.251649	0.664	0.457	2.33024e-07
MIR3945HG	4.69697e-08	0.251592	0.229	0.124	0.00198653
FNIP2	8.35744e-10	0.251347	0.676	0.47	3.5347e-05
RSAD2	5.64355e-14	0.251214	0.821	0.605	2.38688e-09
TMEM223	3.89054e-10	0.251074	0.246	0.124	1.64547e-05
PIGT	3.27079e-09	0.250617	0.536	0.353	0.000138335
TMX1	3.61197e-12	0.250549	0.618	0.396	1.52765e-07
SDHC	6.97658e-17	0.250528	0.709	0.471	2.95067e-12
PGAM1	6.49001e-12	0.25044	0.899	0.773	2.74488e-07
EIF2AK1	7.19323e-11	0.250117	0.467	0.288	3.0423e-06
MRPL22	7.71226e-11	0.250007	0.608	0.413	3.26182e-06
