# Supplementary material for: CD163⁺ monocytes and soluble CD163 as prognostic indicators in severe fever with thrombocytopenia syndrome: An integrative analysis
Source: PLoS Negl Trop Dis. 2026 Jun 3;20(6):e0014416. doi: 10.1371/journal.pntd.0014416 (PMC13252838; doi:10.1371/journal.pntd.0014416)
Supplement: S6 Table — (XLSX) [file pntd.0014416.s006.xlsx]

## Sheet: Table S6
Table S6. GO enrichment result of highly expressed genes in CD163⁺ monocytes.
ONTOLOGY	ID	Description	GeneRatio	BgRatio	RichFactor	FoldEnrichment	zScore	pvalue	p.adjust	qvalue	geneID	Count
CC	GO:0005774	vacuolar membrane	75/1141	495/19880	0.151515	2.6399	9.11702	9.8481e-15	4.69535e-12	3.80693e-12	SLC39A8/VNN1/TMEM150B/SESN2/DAB2/VAC14/ACP2/MYO7A/STOM/SLC38A7/CTSD/SLC17A5/ATP13A2/TMEM9/MGST1/THBD/GAA/TRPM2/ANXA6/TMEM63A/DRAM1/FLCN/AP1S1/SCARB2/PLD1/DNAJC13/ATP11C/CD63/AP2A2/LDLR/SLC36A1/WIPI1/PLAAT3/TMEM192/TMBIM1/MFSD1/PLD3/ARL8A/SEC13/SLC36A4/AP3D1/GRN/SLC11A1/SLC11A2/ATP6AP1/SLC48A1/ANPEP/SNAPIN/CTSA/ATP6V1A/ANXA2/LAMP1/GLMP/STING1/AP1B1/MARCHF1/NCSTN/PLEKHM2/SIDT2/TAB2/RILP/SLC3A2/CLTC…	75
CC	GO:0005765	lysosomal membrane	70/1141	451/19880	0.155211	2.70428	9.03383	2.32827e-14	4.69535e-12	3.80693e-12	SLC39A8/VNN1/SESN2/DAB2/ACP2/MYO7A/STOM/SLC38A7/CTSD/SLC17A5/ATP13A2/TMEM9/MGST1/GAA/TRPM2/ANXA6/TMEM63A/DRAM1/FLCN/AP1S1/SCARB2/PLD1/DNAJC13/ATP11C/CD63/AP2A2/LDLR/SLC36A1/PLAAT3/TMEM192/TMBIM1/MFSD1/PLD3/ARL8A/SEC13/SLC36A4/AP3D1/GRN/SLC11A1/SLC11A2/ATP6AP1/SLC48A1/ANPEP/SNAPIN/CTSA/ATP6V1A/ANXA2/LAMP1/GLMP/AP1B1/MARCHF1/NCSTN/PLEKHM2/SIDT2/TAB2/RILP/SLC3A2/CLTC/FPR1/RAB7A/CD1D/P2RX4/CD164/MAGT…	70
CC	GO:0098852	lytic vacuole membrane	70/1141	451/19880	0.155211	2.70428	9.03383	2.32827e-14	4.69535e-12	3.80693e-12	SLC39A8/VNN1/SESN2/DAB2/ACP2/MYO7A/STOM/SLC38A7/CTSD/SLC17A5/ATP13A2/TMEM9/MGST1/GAA/TRPM2/ANXA6/TMEM63A/DRAM1/FLCN/AP1S1/SCARB2/PLD1/DNAJC13/ATP11C/CD63/AP2A2/LDLR/SLC36A1/PLAAT3/TMEM192/TMBIM1/MFSD1/PLD3/ARL8A/SEC13/SLC36A4/AP3D1/GRN/SLC11A1/SLC11A2/ATP6AP1/SLC48A1/ANPEP/SNAPIN/CTSA/ATP6V1A/ANXA2/LAMP1/GLMP/AP1B1/MARCHF1/NCSTN/PLEKHM2/SIDT2/TAB2/RILP/SLC3A2/CLTC/FPR1/RAB7A/CD1D/P2RX4/CD164/MAGT…	70
CC	GO:0101002	ficolin-1-rich granule	39/1141	185/19880	0.210811	3.67302	9.01317	1.07204e-12	1.58613e-10	1.28601e-10	IDH1/ENPP4/CTSB/SIGLEC14/PSMD14/CTSD/PKM/CRISPLD2/GAA/TRPM2/PSMC2/AP2A2/SIRPA/ARL8A/PSMD12/FPR2/CTSZ/SLC11A1/ITGB2/CAB39/PSMD11/LAMP1/UBR4/PSMC3/CAPN1/JUP/PSMB7/PSMD7/PSMD6/GLB1/PSMD3/CANT1/CTSH/COMMD9/FPR1/MAPK14/CD58/TIMP2/PGAM1	39
CC	GO:0034774	secretory granule lumen	54/1141	324/19880	0.166667	2.90389	8.5259	1.31085e-12	1.58613e-10	1.28601e-10	IDH1/MPO/THBS1/GAS6/RNASE2/NIT2/FABP5/PSMD14/CTSD/LGALS3BP/ELANE/CLU/GM2A/S100A9/PKM/CRISPLD2/CREG1/VEGFB/HEXB/HP/PSMC2/RNASE3/F5/PRTN3/SCCPDH/SERPING1/PSMD12/GRN/CTSZ/CAB39/CTSA/PSMD11/ANXA2/TOLLIP/PSMC3/JUP/APP/RETN/PSMB7/PSMD7/PSMD6/GLB1/PSMD3/CANT1/PSMD1/CTSH/ACTN1/COMMD9/S100A12/MAPK14/CYFIP1/TIMP2/FERMT3/PGAM1	54
CC	GO:0060205	cytoplasmic vesicle lumen	54/1141	329/19880	0.164134	2.85975	8.39336	2.44649e-12	2.13633e-10	1.73211e-10	IDH1/MPO/THBS1/GAS6/RNASE2/NIT2/FABP5/PSMD14/CTSD/LGALS3BP/ELANE/CLU/GM2A/S100A9/PKM/CRISPLD2/CREG1/VEGFB/HEXB/HP/PSMC2/RNASE3/F5/PRTN3/SCCPDH/SERPING1/PSMD12/GRN/CTSZ/CAB39/CTSA/PSMD11/ANXA2/TOLLIP/PSMC3/JUP/APP/RETN/PSMB7/PSMD7/PSMD6/GLB1/PSMD3/CANT1/PSMD1/CTSH/ACTN1/COMMD9/S100A12/MAPK14/CYFIP1/TIMP2/FERMT3/PGAM1	54
CC	GO:0031983	vesicle lumen	54/1141	330/19880	0.163636	2.85109	8.36715	2.76668e-12	2.13633e-10	1.73211e-10	IDH1/MPO/THBS1/GAS6/RNASE2/NIT2/FABP5/PSMD14/CTSD/LGALS3BP/ELANE/CLU/GM2A/S100A9/PKM/CRISPLD2/CREG1/VEGFB/HEXB/HP/PSMC2/RNASE3/F5/PRTN3/SCCPDH/SERPING1/PSMD12/GRN/CTSZ/CAB39/CTSA/PSMD11/ANXA2/TOLLIP/PSMC3/JUP/APP/RETN/PSMB7/PSMD7/PSMD6/GLB1/PSMD3/CANT1/PSMD1/CTSH/ACTN1/COMMD9/S100A12/MAPK14/CYFIP1/TIMP2/FERMT3/PGAM1	54
CC	GO:0042470	melanosome	29/1141	111/19880	0.261261	4.55204	9.26005	3.17801e-12	2.13633e-10	1.73211e-10	SERPINF1/PDIA4/CTSB/MYO7A/STOM/CTSD/HSP90B1/FASN/PPIB/P4HB/ANXA6/HSPA5/PDIA6/CD63/CNP/ANXA2/LAMP1/RPN1/TMED10/TRPV2/PDIA3/PRDX1/NCSTN/CANX/CAPG/BSG/SLC3A2/CLTC/RAB7A	29
CC	GO:0048770	pigment granule	29/1141	111/19880	0.261261	4.55204	9.26005	3.17801e-12	2.13633e-10	1.73211e-10	SERPINF1/PDIA4/CTSB/MYO7A/STOM/CTSD/HSP90B1/FASN/PPIB/P4HB/ANXA6/HSPA5/PDIA6/CD63/CNP/ANXA2/LAMP1/RPN1/TMED10/TRPV2/PDIA3/PRDX1/NCSTN/CANX/CAPG/BSG/SLC3A2/CLTC/RAB7A	29
CC	GO:0030055	cell-substrate junction	61/1141	434/19880	0.140553	2.4489	7.53069	7.97544e-11	4.76164e-09	3.86068e-09	ALOX15B/SDC4/FZD2/DAB2/DOCK7/CALR/PVR/SLC4A2/HSP90B1/PPIB/P4HB/CD81/TGM2/PLEC/ANXA6/YWHAG/HSPB1/HSPA5/TPM4/SCARB2/TRIP6/PI4KA/TSPAN4/CORO1C/ITGB7/FES/ADAM9/TWF1/ITGB2/NECTIN2/HYOU1/ARHGAP24/HMGA1/PPFIA1/LIMK1/ARF1/CAPN1/JUP/PDIA3/MPZL1/ENG/LPXN/RDX/TNS3/DCTN4/ITGA5/NCSTN/RHOU/CD151/ACTN1/BSG/PTK2B/CLTC/NEXN/ALCAM/MAP2K1/CYFIP1/RSU1/CAPN2/CFL1/FERMT3	61
CC	GO:0005925	focal adhesion	60/1141	424/19880	0.141509	2.46556	7.5271	8.65753e-11	4.76164e-09	3.86068e-09	ALOX15B/SDC4/FZD2/DAB2/DOCK7/CALR/PVR/SLC4A2/HSP90B1/PPIB/P4HB/CD81/TGM2/PLEC/ANXA6/YWHAG/HSPB1/HSPA5/TPM4/SCARB2/TRIP6/PI4KA/TSPAN4/CORO1C/ITGB7/FES/ADAM9/TWF1/ITGB2/NECTIN2/HYOU1/ARHGAP24/HMGA1/PPFIA1/LIMK1/ARF1/CAPN1/JUP/PDIA3/MPZL1/ENG/LPXN/RDX/TNS3/DCTN4/ITGA5/NCSTN/RHOU/CD151/ACTN1/BSG/PTK2B/CLTC/NEXN/ALCAM/MAP2K1/CYFIP1/RSU1/CAPN2/CFL1	60
CC	GO:0005775	vacuolar lumen	35/1141	178/19880	0.196629	3.42593	8.02233	1.20339e-10	6.0671e-09	4.91913e-09	SDC4/MPO/LGMN/CTSL/RNASE2/ACP2/CTSB/SDC3/FABP5/PLBD2/CTSD/ELANE/VCAN/GM2A/ATP13A2/LIPA/GAA/CREG1/HEXB/SCARB2/TCN2/RNASE3/PRTN3/SGSH/PLD3/GRN/NAGLU/CTSA/ANXA2/TOLLIP/HEXA/RETN/GLB1/PSMD1/SMPD1	35
CC	GO:0070820	tertiary granule	33/1141	164/19880	0.20122	3.50591	7.95142	2.15774e-10	1.00418e-08	8.14176e-09	IDH1/ENPP4/NIT2/PTAFR/STOM/SIGLEC14/CTSD/GAA/TRPM2/TMEM63A/LAIR1/PLD1/MCEMP1/HP/AP2A2/SIRPA/ARL8A/FPR2/SLC11A1/ATP8B4/ITGB2/LAMP1/UBR4/GPR84/CANT1/CTSH/KCNAB2/ITGAM/FPR1/CD33/CYFIP1/CD58/TIMP2	33
CC	GO:1905369	endopeptidase complex	24/1141	98/19880	0.244898	4.26693	7.99991	9.87636e-10	4.268e-08	3.46044e-08	CFH/PSMD5/PSMB5/PSMD14/THBD/HSPB1/PSMC2/PSMD12/RAD23A/PSMD11/PSMC3/CAPN1/UCHL5/PSMB7/PSMD7/PSMD6/PSMD3/PSMD1/ECPAS/PSMA1/CAPN2/PSMB2/PSMC6/PIGT	24
CC	GO:0030667	secretory granule membrane	48/1141	322/19880	0.149068	2.59726	7.13032	1.18532e-09	4.78079e-08	3.8762e-08	MFGE8/VNN1/ENPP4/LHFPL2/PTAFR/FABP5/STOM/SIGLEC14/MGST1/GAA/TRPM2/TMEM63A/LAIR1/PLD1/DNAJC13/MCEMP1/CD63/AP2A2/CYB5R1/APLP2/SIRPA/TMBIM1/ARL8A/CD14/SIGLEC9/FPR2/SLC11A1/ATP8B4/ITGB2/ANPEP/AGPAT2/LAMP1/TLR2/UBR4/TMED10/STING1/NCSTN/CD36/GPR84/BSG/KCNAB2/ITGAM/FPR1/CD33/RAB7A/CD58/MAGT1/SELL	48
CC	GO:0000502	proteasome complex	19/1141	64/19880	0.296875	5.17255	8.24993	1.66669e-09	6.08866e-08	4.93661e-08	PSMD5/PSMB5/PSMD14/HSPB1/PSMC2/PSMD12/RAD23A/PSMD11/PSMC3/UCHL5/PSMB7/PSMD7/PSMD6/PSMD3/PSMD1/ECPAS/PSMA1/PSMB2/PSMC6	19
CC	GO:0005788	endoplasmic reticulum lumen	47/1141	315/19880	0.149206	2.59967	7.06175	1.71086e-09	6.08866e-08	4.93661e-08	MFGE8/COL8A2/FLT3/THBS1/GAS6/CALR/FAM20C/IGFBP7/PDIA4/EBI3/HSP90B1/PLOD3/CLU/ASPH/VCAN/PPIB/P4HB/ADAMTSL4/EDEM2/SDF2L1/HSPA5/TSPAN33/RCN1/PDIA6/APLP2/F5/MANF/SERPING1/TOR1B/GOLM1/TMEM43/CTSZ/ERO1A/COLGALT1/MYDGF/HYOU1/NUCB1/LRPAP1/TOR2A/ESD/APP/OS9/PDIA3/TOR1A/CANX/PNPLA2/DBI	47
CC	GO:0043202	lysosomal lumen	23/1141	98/19880	0.234694	4.08914	7.56455	5.33949e-09	1.79466e-07	1.45509e-07	SDC4/LGMN/CTSL/ACP2/CTSB/SDC3/PLBD2/CTSD/VCAN/GM2A/ATP13A2/LIPA/GAA/HEXB/SCARB2/TCN2/SGSH/PLD3/NAGLU/CTSA/HEXA/GLB1/SMPD1	23
CC	GO:0005838	proteasome regulatory particle	11/1141	22/19880	0.5	8.71166	8.93014	8.33482e-09	2.65398e-07	2.15182e-07	PSMD5/PSMD14/PSMC2/PSMD12/PSMD11/PSMC3/PSMD7/PSMD6/PSMD3/PSMD1/PSMC6	11
CC	GO:0070821	tertiary granule membrane	19/1141	73/19880	0.260274	4.53483	7.466	1.85728e-08	5.61828e-07	4.55523e-07	PTAFR/STOM/SIGLEC14/GAA/TRPM2/TMEM63A/LAIR1/PLD1/MCEMP1/SIRPA/FPR2/SLC11A1/ATP8B4/ITGB2/UBR4/GPR84/KCNAB2/ITGAM/CD33	19
CC	GO:1904813	ficolin-1-rich granule lumen	25/1141	124/19880	0.201613	3.51276	6.92596	3.14468e-08	9.05967e-07	7.34546e-07	IDH1/CTSB/PSMD14/CTSD/PKM/CRISPLD2/PSMC2/PSMD12/CTSZ/CAB39/PSMD11/PSMC3/CAPN1/JUP/PSMB7/PSMD7/PSMD6/GLB1/PSMD3/CANT1/CTSH/COMMD9/MAPK14/TIMP2/PGAM1	25
BP	GO:0006979	response to oxidative stress	58/1100	408/18805	0.142157	2.43024	7.28011	3.00006e-10	1.09432e-06	9.06226e-07	IDH1/FADS2/VNN1/AREG/MPO/SESN2/AIFM2/PEX14/BNIP3/MAPK13/NQO1/PSMB5/NET1/SPHK1/ATP13A2/MGST1/AXL/TRPM2/BRF2/XBP1/GCLM/COMT/MPV17/ATP2A2/HP/ETFDH/PRDX3/PYCR2/SLC23A2/SIRPA/ADAM9/ERO1A/HSF1/SLC11A2/ENDOG/NAGLU/ABL1/TXN/VKORC1L1/UBR4/DHFR/APP/PRNP/TOR1A/PRDX1/PPP2CB/PARP1/CD36/MDM2/PTK2B/HMOX1/GSR/ROMO1/STAU1/CAPN2/PRDX2/TRAP1/HDAC2	58
BP	GO:0006909	phagocytosis	41/1100	238/18805	0.172269	2.94502	7.52686	4.12019e-10	1.09432e-06	9.06226e-07	MFGE8/THBS1/GAS6/CALR/DYSF/MARCO/MYO7A/MERTK/CCR2/ELANE/SPHK1/TGM2/C2/AXL/RAB11FIP2/LDLR/SIRPA/PRTN3/CORO1C/CD14/MSR1/FPR2/SLC11A1/ITGB2/SLC48A1/STAP1/NR1H3/ABL1/MESD/LIMK1/TLR2/FCGR1A/RAB20/CD36/VAV3/LYAR/ITGAM/ELMO1/RAB7A/LMAN2/EIF2AK1	41
CC	GO:0022624	proteasome accessory complex	11/1141	25/19880	0.44	7.66626	8.2297	4.48817e-08	1.23425e-06	1.00071e-06	PSMD5/PSMD14/PSMC2/PSMD12/PSMD11/PSMC3/PSMD7/PSMD6/PSMD3/PSMD1/PSMC6	11
CC	GO:0140534	endoplasmic reticulum protein-containing complex	24/1141	118/19880	0.20339	3.54372	6.83853	4.94801e-08	1.30154e-06	1.05527e-06	CALR/SEC61A1/EXT2/HSP90B1/SRPRB/PPIB/P4HB/SDF2L1/HSPA5/PDIA6/SREBF2/RPN2/NBAS/NPLOC4/HSD17B12/HYOU1/RPN1/OS9/PDIA3/HLA-A/SSR4/EMC1/MAGT1/PIGT	24
CC	GO:0005766	primary lysosome	28/1141	155/19880	0.180645	3.14744	6.62285	5.82967e-08	1.41078e-06	1.14384e-06	VNN1/MPO/RNASE2/FABP5/STOM/ELANE/GM2A/MGST1/GAA/CREG1/HEXB/DNAJC13/CD63/RNASE3/PRTN3/ARL8A/GRN/CTSA/ANXA2/TOLLIP/LAMP1/HEXA/RETN/NCSTN/GLB1/PSMD1/FPR1/MAGT1	28
CC	GO:0042582	azurophil granule	28/1141	155/19880	0.180645	3.14744	6.62285	5.82967e-08	1.41078e-06	1.14384e-06	VNN1/MPO/RNASE2/FABP5/STOM/ELANE/GM2A/MGST1/GAA/CREG1/HEXB/DNAJC13/CD63/RNASE3/PRTN3/ARL8A/GRN/CTSA/ANXA2/TOLLIP/LAMP1/HEXA/RETN/NCSTN/GLB1/PSMD1/FPR1/MAGT1	28
CC	GO:1905368	peptidase complex	25/1141	129/19880	0.193798	3.37661	6.68229	7.14071e-08	1.66159e-06	1.34719e-06	CFH/PSMD5/PSMB5/PSMD14/THBD/HSPB1/PSMC2/PSMD12/RAD23A/PSMD11/PSMC3/CAPN1/UCHL5/PSMB7/PSMD7/PSMD6/PSMD3/PSMD1/ECPAS/PSMA1/CAPN2/SUPT7L/PSMB2/PSMC6/PIGT	25
CC	GO:0030139	endocytic vesicle	47/1141	358/19880	0.131285	2.28742	6.06549	1.00471e-07	2.25129e-06	1.82531e-06	CD163/AREG/MPO/FZD2/STAB1/MYO1E/FZD5/RAB13/CTSL/CALR/DYSF/MARCO/CLEC4E/SCARF1/HSP90B1/ELANE/CD82/SPHK1/PICK1/ANG/SCARB2/PLD1/HP/AP2A2/LDLR/EHD4/MSR1/SLC11A1/SLC48A1/HYOU1/RIN2/RAPGEF2/LAMP1/TLR2/FCGR1A/TRIM14/PDIA3/RAB20/HLA-A/CD36/WASL/MDM2/RILP/ECPAS/CLTC/RAB7A/TIRAP	47
CC	GO:0042581	specific granule	28/1141	160/19880	0.175	3.04908	6.42144	1.17235e-07	2.53311e-06	2.05381e-06	NIT2/STOM/CTSD/ELANE/TRPM2/TMEM63A/LAIR1/PLD1/MCEMP1/HP/TMBIM1/FPR2/CTSZ/ATP8B4/ITGB2/AGPAT2/TOLLIP/UBR4/JUP/RETN/CD36/GPR84/CANT1/KCNAB2/ITGAM/CD33/CYFIP1/TIMP2	28
CC	GO:0034663	endoplasmic reticulum chaperone complex	7/1141	11/19880	0.636364	11.0876	8.25775	5.42227e-07	1.1312e-05	9.17161e-06	HSP90B1/PPIB/P4HB/SDF2L1/HSPA5/PDIA6/HYOU1	7
CC	GO:0030135	coated vesicle	42/1141	322/19880	0.130435	2.27261	5.68102	5.68575e-07	1.14663e-05	9.2967e-06	AREG/FZD2/DAB2/MYO1E/FZD5/RAB13/SEC24D/CIDEB/YIF1B/AP1S1/COPB2/SCARB2/SREBF2/AP2A2/LDLR/WIPI1/F5/SCYL1/ARCN1/SEC13/CTSZ/TMED9/ATP6AP1/ATP6V1A/FCGR1A/TMED10/APP/FCHO2/CCDC88A/DIPK2A/MCFD2/AP1B1/HLA-A/SEC31A/FURIN/KDELR2/ECPAS/CLTC/TMED1/SEC23B/LMAN2/ATP6V1E1	42
CC	GO:0005793	endoplasmic reticulum-Golgi intermediate compartment	24/1141	136/19880	0.176471	3.0747	5.99066	7.89132e-07	1.54008e-05	1.24868e-05	AREG/CALR/CLN8/P4HB/YIF1B/HSPA5/PDIA6/F5/SCYL1/CTSZ/TMED9/MYDGF/ATP6AP1/ANPEP/NUCB1/LRPAP1/TMED10/STING1/MCFD2/ZDHHC20/MGAT1/ECPAS/TMED1/LMAN2	24
BP	GO:0016032	viral process	55/1100	421/18805	0.130641	2.23337	6.37953	1.83969e-08	3.25748e-05	2.69757e-05	GAS6/CTSL/CTSB/ZDHHC8/MGAT2/PVR/SIGLEC1/SRPK1/STOM/MVB12B/PPIB/P4HB/CD81/EDEM2/CCR5/AXL/SCARB2/LDLR/TMEM39A/VPS37A/OAS2/PHB1/ITGB7/HCFC1/RAD23A/CREB3/ANPEP/USP6NL/SSB/NECTIN2/OAS3/IFI27/LAMP1/PSMC3/TRIM14/FURIN/ITGA5/DHX9/ZDHHC20/CANX/MGAT1/BSG/SLC3A2/EIF2D/EIF2AK4/SMPD1/RAB7A/STAU1/MOGS/MX1/CFL1/RRP1B/IFITM3/LGALS9/RSAD2	55
CC	GO:0000313	organellar ribosome	18/1141	88/19880	0.204545	3.56386	5.94782	2.09972e-06	3.84949e-05	3.12112e-05	MRPL1/MRPL15/MRPL4/MRPL58/MRPS17/MRPS26/CHCHD1/MRPL39/MRPS15/MRPL24/MRPL35/MRPL32/MRPL19/MRPL17/MRPL16/MRPS2/MRPL28/MRPL22	18
CC	GO:0005761	mitochondrial ribosome	18/1141	88/19880	0.204545	3.56386	5.94782	2.09972e-06	3.84949e-05	3.12112e-05	MRPL1/MRPL15/MRPL4/MRPL58/MRPS17/MRPS26/CHCHD1/MRPL39/MRPS15/MRPL24/MRPL35/MRPL32/MRPL19/MRPL17/MRPL16/MRPS2/MRPL28/MRPL22	18
BP	GO:0034599	cellular response to oxidative stress	39/1100	254/18805	0.153543	2.62489	6.49877	3.04378e-08	4.04214e-05	3.34736e-05	FADS2/MPO/SESN2/AIFM2/PEX14/BNIP3/MAPK13/NQO1/NET1/SPHK1/ATP13A2/MGST1/AXL/TRPM2/BRF2/XBP1/MPV17/ATP2A2/PRDX3/PYCR2/SIRPA/HSF1/SLC11A2/ENDOG/NAGLU/ABL1/TXN/VKORC1L1/DHFR/PRDX1/PARP1/CD36/MDM2/GSR/ROMO1/STAU1/PRDX2/TRAP1/HDAC2	39
BP	GO:0043603	amide metabolic process	59/1100	480/18805	0.122917	2.10132	6.09234	5.17195e-08	5.49468e-05	4.55023e-05	IDH1/VNN1/SGMS2/CTSL/PAQR4/PLA2G7/CLN8/ROCK2/FASN/CLU/GM2A/P4HB/SPHK1/GCDH/PDHX/HEXB/SCARB2/GCLM/DLAT/PLA2G15/ELOVL1/ACSL5/LDLR/DLST/PLAAT3/HSD17B4/PDK4/XPNPEP1/ACSL3/CTSZ/IFNGR1/FH/PANK3/HSD17B12/NAGLU/HMGCR/NANS/DHFR/TNFRSF1A/TMED10/PRNP/HEXA/ACSL1/FUT7/GNPDA1/FURIN/NCSTN/GLB1/SPTLC2/CD36/CTSH/OGDH/MVD/GSR/GNE/SMPD1/B4GALT3/ACER3/MGST2	59
CC	GO:0031968	organelle outer membrane	34/1141	257/19880	0.132296	2.30503	5.19602	4.85312e-06	8.6357e-05	7.00172e-05	TOMM34/AIFM2/BNIP3/MTARC1/MGST1/CYB5A/PLEC/MLXIP/FUNDC1/DHCR7/TMEM53/ENO1/ACSL5/ACSL3/CNP/TMEM109/SPART/SLC11A2/CLMN/IFI27/TRIM14/PRNP/ACSL1/STING1/TOMM40/SLC25A46/ITPRIP/CISD1/PIGBOS1/HMOX1/TUFM/MFF/GK/RSAD2	34
CC	GO:0019867	outer membrane	34/1141	259/19880	0.131274	2.28723	5.14532	5.75932e-06	9.95539e-05	8.07171e-05	TOMM34/AIFM2/BNIP3/MTARC1/MGST1/CYB5A/PLEC/MLXIP/FUNDC1/DHCR7/TMEM53/ENO1/ACSL5/ACSL3/CNP/TMEM109/SPART/SLC11A2/CLMN/IFI27/TRIM14/PRNP/ACSL1/STING1/TOMM40/SLC25A46/ITPRIP/CISD1/PIGBOS1/HMOX1/TUFM/MFF/GK/RSAD2	34
CC	GO:0030134	COPII-coated ER to Golgi transport vesicle	18/1141	95/19880	0.189474	3.30126	5.54787	6.59039e-06	0.000110755	8.97989e-05	AREG/SEC24D/CIDEB/YIF1B/SREBF2/F5/SEC13/CTSZ/TMED9/TMED10/APP/MCFD2/HLA-A/SEC31A/ECPAS/TMED1/SEC23B/LMAN2	18
CC	GO:0101003	ficolin-1-rich granule membrane	14/1141	61/19880	0.229508	3.99879	5.78812	6.90842e-06	0.000112962	9.15881e-05	ENPP4/SIGLEC14/GAA/TRPM2/AP2A2/SIRPA/ARL8A/FPR2/SLC11A1/ITGB2/LAMP1/UBR4/FPR1/CD58	14
BP	GO:0042116	macrophage activation	23/1100	113/18805	0.20354	3.47961	6.58973	1.28993e-07	0.000114201	9.45719e-05	VSIG4/THBS1/TMEM106A/IL10/DYSF/C1QA/CLU/SPHK1/LDLR/TNIP2/GRN/SLC11A1/IFNGR1/ITGB2/HAVCR2/STAP1/NR1H3/NAGLU/SBNO2/TLR2/APP/ITGAM/IL4R	23
BP	GO:0034976	response to endoplasmic reticulum stress	40/1100	283/18805	0.141343	2.41632	5.98389	2.02517e-07	0.000119666	9.90971e-05	ERLIN1/THBS1/SESN2/TMEM129/CALR/PDIA4/HSP90B1/CLU/P4HB/EDEM2/XBP1/SDF2L1/HSPA5/PDIA6/ATP2A2/MANF/NPLOC4/GORASP2/ERO1A/CREB3/USP19/NR1H3/HYOU1/EIF4G1/ABL1/AUP1/APP/OS9/PDIA3/TOR1A/PPP2CB/CANX/ECPAS/TMUB1/PIGBOS1/CREB3L2/JKAMP/EIF2AK4/PSMC6/TMX1	40
BP	GO:0042542	response to hydrogen peroxide	21/1100	99/18805	0.212121	3.62631	6.5305	2.16178e-07	0.000119666	9.90971e-05	AREG/BNIP3/MAPK13/NQO1/NET1/SPHK1/AXL/TRPM2/HP/PRDX3/SIRPA/ADAM9/HSF1/ABL1/TXN/PPP2CB/MDM2/PTK2B/HMOX1/CAPN2/HDAC2	21
BP	GO:0000302	response to reactive oxygen species	32/1100	201/18805	0.159204	2.72166	6.1167	2.24675e-07	0.000119666	9.90971e-05	AREG/MPO/SESN2/PEX14/BNIP3/MAPK13/NQO1/NET1/SPHK1/AXL/TRPM2/MPV17/HP/PRDX3/SIRPA/ADAM9/HSF1/ENDOG/ABL1/TXN/DHFR/PRDX1/PPP2CB/CD36/MDM2/PTK2B/HMOX1/ROMO1/CAPN2/PRDX2/TRAP1/HDAC2	32
BP	GO:0016042	lipid catabolic process	46/1100	350/18805	0.131429	2.24683	5.86892	2.25274e-07	0.000119666	9.90971e-05	IDH1/BDH2/SESN2/CRAT/CYP19A1/SLC27A4/ACOX2/NCEH1/PLA2G7/SCARF1/PCK2/PLBD2/GM2A/SPHK1/LIPA/PLBD1/GCDH/HEXB/SCARB2/PLD1/PLA2G15/ENPP2/ETFDH/LDLR/PLAAT3/HSD17B4/ECH1/IRS2/SPART/ACADVL/HEXA/GLB1/IAH1/HADHA/PAFAH1B3/ACADS/SMPD1/PNPLA2/RAB7A/ABHD12/ACAA2/ACER3/ETFB/DGKD/SIRT6/MGST2	46
CC	GO:0098798	mitochondrial protein-containing complex	26/1141	178/19880	0.146067	2.54498	5.1091	1.06818e-05	0.000170066	0.000137887	MRPL1/MRPL15/PHB1/MRPL4/MRPL58/MRPS17/MRPS26/CHCHD1/MRPL39/MRPS15/MRPL24/TIMM23/MRPL35/MRPL32/TOMM40/MRPL19/TIMM13/MRPL17/HADHA/MRPL16/ROMO1/MRPS2/POLG/MRPL28/TIMM29/MRPL22	26
BP	GO:0002237	response to molecule of bacterial origin	48/1100	379/18805	0.126649	2.16512	5.71149	3.77461e-07	0.00018228	0.000150948	MPO/FZD5/EPHB2/IL10/PTAFR/NQO1/PCK2/HMGB2/ELANE/THBD/CCR5/C2/AXL/CXCL2/XBP1/PRDX3/TNIP2/SIRPA/ADM/ADAM9/CD14/IL18/CNP/CMPK2/SLC11A1/HSF1/ADH5/HAVCR2/STAP1/NR1H3/NAGLU/SBNO2/ABL1/AHR/TLR2/LY86/CD180/CD36/TAB2/PELI1/MAPK14/CAPN2/IRAK3/PRDX2/TIRAP/MGST2/HDAC2/LGALS9	48
CC	GO:0000315	organellar large ribosomal subunit	13/1141	56/19880	0.232143	4.0447	5.63001	1.28234e-05	0.000193953	0.000157255	MRPL1/MRPL15/MRPL4/MRPL58/MRPL39/MRPL24/MRPL35/MRPL32/MRPL19/MRPL17/MRPL16/MRPL28/MRPL22	13
CC	GO:0005762	mitochondrial large ribosomal subunit	13/1141	56/19880	0.232143	4.0447	5.63001	1.28234e-05	0.000193953	0.000157255	MRPL1/MRPL15/MRPL4/MRPL58/MRPL39/MRPL24/MRPL35/MRPL32/MRPL19/MRPL17/MRPL16/MRPL28/MRPL22	13
BP	GO:0044282	small molecule catabolic process	47/1100	370/18805	0.127027	2.17158	5.67318	4.56986e-07	0.000202292	0.000167521	GOT2/NTSR1/BDH2/SESN2/CRAT/ENPP4/SLC27A4/ACOX2/FAH/SCARF1/PCK2/SLC25A44/GALM/PFKP/IL4I1/PKM/GCDH/GPT2/PLA2G15/ENO1/ETFDH/PMM2/DLST/SDSL/HSD17B4/ECH1/SLC16A3/GLUL/IRS2/ADH5/GALK1/ESD/ACADVL/FUT7/GNPDA1/GLB1/FUT4/MGAT1/HNMT/BLMH/HADHA/ACADS/GPD2/ACAA2/ETFB/GK/PGAM1	47
CC	GO:0035579	specific granule membrane	17/1141	91/19880	0.186813	3.2549	5.3199	1.43586e-05	0.000211878	0.000171788	STOM/TRPM2/TMEM63A/LAIR1/PLD1/MCEMP1/TMBIM1/FPR2/ATP8B4/ITGB2/AGPAT2/UBR4/CD36/GPR84/KCNAB2/ITGAM/CD33	17
BP	GO:0002274	myeloid leukocyte activation	36/1100	251/18805	0.143426	2.45194	5.77218	5.69941e-07	0.000232887	0.000192857	VSIG4/THBS1/TMEM106A/LTBR/IL10/DYSF/C1QA/TRAF3IP2/PTAFR/CCR2/CLU/SPHK1/LDLR/TNIP2/FES/ADAM9/IL18/GRN/SLC11A1/IFNGR1/LILRB4/ITGB2/HAVCR2/STAP1/NECTIN2/NR1H3/NAGLU/SBNO2/CD84/TLR2/APP/ITGAM/S100A12/CD33/IL4R/LGALS9	36
BP	GO:0034975	protein folding in endoplasmic reticulum	7/1100	11/18805	0.636364	10.8789	8.16902	6.16497e-07	0.000233917	0.00019371	CALR/HSP90B1/P4HB/HSPA5/ERO1A/PDIA3/CANX	7
CC	GO:0030662	coated vesicle membrane	28/1141	205/19880	0.136585	2.37977	4.89997	1.79632e-05	0.000258756	0.000209796	AREG/FZD2/DAB2/FZD5/SEC24D/CIDEB/AP1S1/COPB2/SCARB2/SREBF2/AP2A2/LDLR/SCYL1/ARCN1/SEC13/ATP6AP1/ATP6V1A/FCGR1A/TMED10/DIPK2A/MCFD2/AP1B1/HLA-A/SEC31A/KDELR2/CLTC/SEC23B/ATP6V1E1	28
BP	GO:0032496	response to lipopolysaccharide	45/1100	357/18805	0.12605	2.15489	5.49128	9.91553e-07	0.000331703	0.000274688	MPO/EPHB2/IL10/PTAFR/NQO1/PCK2/HMGB2/ELANE/THBD/CCR5/C2/AXL/XBP1/PRDX3/TNIP2/SIRPA/ADM/ADAM9/CD14/IL18/CNP/CMPK2/SLC11A1/HSF1/ADH5/HAVCR2/STAP1/NR1H3/NAGLU/SBNO2/ABL1/TLR2/LY86/CD180/CD36/TAB2/PELI1/MAPK14/CAPN2/IRAK3/PRDX2/TIRAP/MGST2/HDAC2/LGALS9	45
BP	GO:0062197	cellular response to chemical stress	42/1100	323/18805	0.130031	2.22294	5.52592	9.99106e-07	0.000331703	0.000274688	FADS2/MPO/SESN2/LETM1/AIFM2/PEX14/BNIP3/MAPK13/NQO1/NET1/SPHK1/ATP13A2/MGST1/PLEC/AXL/TRPM2/BRF2/XBP1/MPV17/ATP2A2/PRDX3/PYCR2/SIRPA/HSF1/SLC11A2/ENDOG/CAB39/NAGLU/ABL1/TXN/VKORC1L1/DHFR/PRDX1/PARP1/CD36/MDM2/GSR/ROMO1/STAU1/PRDX2/TRAP1/HDAC2	42
BP	GO:0006898	receptor-mediated endocytosis	38/1100	280/18805	0.135714	2.3201	5.54727	1.13516e-06	0.000354704	0.000293736	LDLRAD3/DAB2/STAB1/ITSN1/CTSL/VAC14/MARCO/SIGLEC1/SCARF1/CLU/CD81/PICK1/AP1S1/SCARB2/DNAJC13/CD63/AP2A2/LDLR/ADM/CD14/MSR1/LILRB4/ITGB2/LRPAP1/ANXA2/ARF1/FCGR1A/APP/SNX1/FCHO2/CD36/CANX/WASL/MDM2/ITGAM/CLTC/MX1/DGKD	38
BP	GO:0140354	lipid import into cell	9/1100	21/18805	0.428571	7.32662	7.23038	1.20257e-06	0.000354891	0.000293891	THBS1/SLC27A4/LIPA/EPRS1/ACSL5/ACSL3/IRS2/ACSL1/CD36	9
BP	GO:0032760	positive regulation of tumor necrosis factor production	21/1100	110/18805	0.190909	3.26368	5.93501	1.36427e-06	0.000375195	0.000310705	THBS1/TMEM106A/FZD5/EPHB2/PTAFR/CCR2/CLU/HSPB1/OAS2/CD14/IFNGR1/HAVCR2/OAS3/TLR2/FCGR1A/APP/DHX9/CD36/TIRAP/HDAC2/LGALS9	21
BP	GO:0007005	mitochondrion organization	52/1100	445/18805	0.116854	1.99767	5.3089	1.51571e-06	0.000375195	0.000310705	PPARG/SESN2/LETM1/LMNA/AIFM2/BNIP3/CLUH/CLN8/UQCC1/INF2/CLU/IFI6/ATP13A2/LIPA/PLEC/FUNDC1/POLDIP2/COA4/GCLM/MPV17/PRDX3/NDUFAF2/ACAD9/PHB1/IFI27L1/CNP/ENDOG/NECTIN2/MEF2A/IFI27/CLPP/TMEM135/PPP2CB/NDUFS3/TOMM40/SLC25A46/TIMM13/PARP1/TMEM126B/ROMO1/POLG/STOML2/MGME1/CHCHD7/ACAA2/NDUFS8/MFF/TIMM29/ATPAF2/UQCC5/HIGD1A/TMEM223	52
BP	GO:0019058	viral life cycle	39/1100	295/18805	0.132203	2.26008	5.43724	1.59793e-06	0.000375195	0.000310705	GAS6/CTSL/CTSB/PVR/SIGLEC1/SRPK1/STOM/MVB12B/PPIB/P4HB/CD81/CCR5/AXL/SCARB2/LDLR/TMEM39A/VPS37A/OAS2/PHB1/ITGB7/RAD23A/ANPEP/USP6NL/NECTIN2/OAS3/IFI27/LAMP1/FURIN/ITGA5/BSG/SLC3A2/EIF2AK4/SMPD1/RAB7A/STAU1/MX1/IFITM3/LGALS9/RSAD2	39
BP	GO:0072659	protein localization to plasma membrane	39/1100	295/18805	0.132203	2.26008	5.43724	1.59793e-06	0.000375195	0.000310705	P2RY1/DAB2/GAS6/RAB13/EPHB2/ZDHHC8/ROCK2/CD81/SCARB2/CDK5/RAB11FIP2/TSPAN33/TMBIM1/ACSL3/PHAF1/TTC7A/EHD4/DENND4C/GORASP2/PPP1R9B/SPTBN1/ATP6AP1/PPFIA1/RAPGEF2/KIF13A/TNFRSF1A/JUP/PRNP/FCHO2/CCDC88A/RDX/OPTN/BSG/CLTC/PACS2/RAB7A/EPB41L3/NSF/SIRT6	39
BP	GO:0006790	sulfur compound metabolic process	42/1100	329/18805	0.12766	2.1824	5.39301	1.62453e-06	0.000375195	0.000310705	IDH1/VNN1/TPST1/SLC25A19/HS6ST1/EXT2/FASN/GCDH/PDHX/HEXB/NDST1/GCLM/DLAT/ELOVL1/ACSL5/MTHFD1/DLST/HSD17B4/PDK4/ACSL3/SGSH/DSE/PANK3/HSD17B12/NAGLU/APIP/HMGCR/CHSY1/CHPF2/CHST13/CSGALNACT2/ACSL1/GLB1/B3GAT3/OGDH/BLMH/MVD/GSR/SLC35D2/ENOPH1/SQOR/MGST2	42
BP	GO:0044272	sulfur compound biosynthetic process	27/1100	169/18805	0.159763	2.73123	5.63501	1.81257e-06	0.000401182	0.000332225	SLC25A19/HS6ST1/EXT2/FASN/GCDH/PDHX/NDST1/GCLM/DLAT/ELOVL1/ACSL5/MTHFD1/PDK4/ACSL3/DSE/PANK3/HSD17B12/APIP/CHSY1/CHPF2/CHST13/CSGALNACT2/ACSL1/B3GAT3/SLC35D2/ENOPH1/MGST2	27
BP	GO:0006631	fatty acid metabolic process	49/1100	413/18805	0.118644	2.02827	5.26675	1.96304e-06	0.000417107	0.000345412	ALOX15B/FADS2/SCD/PPARG/ERLIN1/PRKAR2B/BDH2/SESN2/ECHDC3/CRAT/SLC27A4/ACOX2/MSMO1/FABP5/PCK2/FASN/LIPA/GCDH/XBP1/FADS1/PLA2G15/COMT/ELOVL1/ACSL5/ETFDH/HSD17B4/ECH1/EPHX1/ACAD9/PDK4/ACSL3/IRS2/ADH5/HSD17B12/NR1H3/UBR4/TNFRSF1A/CBR1/ACADVL/ACSL1/CD36/HADHA/ADIPOR2/ACADS/ABHD12/MAPK14/DBI/ACAA2/ETFB	49
CC	GO:0005811	lipid droplet	18/1141	106/19880	0.169811	2.95868	4.98925	3.14821e-05	0.000442946	0.000359135	AIFM2/PLIN2/CIDEB/NSDHL/SCCPDH/ACSL3/SPART/PRPF19/GAPDH/ANXA2/AUP1/TMEM135/PLIN3/HSD3B7/SMPD1/PNPLA2/RAB7A/RSAD2	18
BP	GO:0097242	amyloid-beta clearance	12/1100	41/18805	0.292683	5.00355	6.39658	2.4532e-06	0.000473077	0.000391762	MARCO/CLU/LDLR/MSR1/IFNGR1/ITGB2/LRPAP1/HMGCR/APP/CD36/ITGAM/CLTC	12
BP	GO:0044248	cellular catabolic process	41/1100	323/18805	0.126935	2.17001	5.28677	2.49202e-06	0.000473077	0.000391762	VNN1/GOT2/LGMN/BDH2/SESN2/CRAT/SLC27A4/ACOX2/FAH/PCK2/SLC25A44/IL4I1/GCDH/GPT2/HEXB/CDK5/PLA2G15/ETFDH/DLST/SDSL/HSD17B4/ECH1/SLC16A3/SGSH/GLUL/IRS2/ANPEP/NAGLU/ANXA2/CAPN1/ACADVL/GNPDA1/FURIN/GLB1/CTSH/HNMT/BLMH/HADHA/ACADS/ACAA2/ETFB	41
BP	GO:1903557	positive regulation of tumor necrosis factor superfamily cytokine production	21/1100	114/18805	0.184211	3.14916	5.73692	2.49363e-06	0.000473077	0.000391762	THBS1/TMEM106A/FZD5/EPHB2/PTAFR/CCR2/CLU/HSPB1/OAS2/CD14/IFNGR1/HAVCR2/OAS3/TLR2/FCGR1A/APP/DHX9/CD36/TIRAP/HDAC2/LGALS9	21
BP	GO:0044539	long-chain fatty acid import into cell	8/1100	18/18805	0.444444	7.59798	6.98059	3.45148e-06	0.000632215	0.000523547	THBS1/SLC27A4/EPRS1/ACSL5/ACSL3/IRS2/ACSL1/CD36	8
CC	GO:0030120	vesicle coat	13/1141	63/19880	0.206349	3.59529	5.09101	4.88673e-05	0.000671925	0.000544789	SEC24D/CIDEB/AP1S1/COPB2/AP2A2/SCYL1/ARCN1/SEC13/DIPK2A/AP1B1/SEC31A/CLTC/SEC23B	13
CC	GO:0033116	endoplasmic reticulum-Golgi intermediate compartment membrane	15/1141	81/19880	0.185185	3.22654	4.95471	5.03062e-05	0.000676339	0.000548367	AREG/CALR/CLN8/YIF1B/F5/CTSZ/TMED9/ATP6AP1/TMED10/STING1/MCFD2/ZDHHC20/MGAT1/TMED1/LMAN2	15
CC	GO:0030137	COPI-coated vesicle	8/1141	25/19880	0.32	5.57546	5.64855	5.16432e-05	0.00067922	0.000550703	CIDEB/COPB2/SCYL1/ARCN1/TMED10/CCDC88A/DIPK2A/KDELR2	8
CC	GO:0035578	azurophil granule lumen	16/1141	91/19880	0.175824	3.06344	4.86819	5.52582e-05	0.000711303	0.000576715	MPO/RNASE2/FABP5/ELANE/GM2A/CREG1/HEXB/RNASE3/PRTN3/GRN/CTSA/ANXA2/TOLLIP/RETN/GLB1/PSMD1	16
CC	GO:0030666	endocytic vesicle membrane	27/1141	207/19880	0.130435	2.27261	4.54162	5.71156e-05	0.000719895	0.000583682	CD163/AREG/FZD2/STAB1/FZD5/CALR/MARCO/CLEC4E/SCARF1/PICK1/SCARB2/AP2A2/LDLR/MSR1/SLC11A1/SLC48A1/LAMP1/TLR2/FCGR1A/RAB20/HLA-A/CD36/WASL/MDM2/RILP/CLTC/RAB7A	27
BP	GO:0030100	regulation of endocytosis	39/1100	309/18805	0.126214	2.15768	5.11448	4.99719e-06	0.000884836	0.000732746	DAB2/GAS6/CALR/VAC14/DYSF/MERTK/CLU/SPHK1/TGM2/C2/ABL2/AXL/PICK1/CD63/SIRPA/PRTN3/RUFY1/CD14/EHD4/FPR2/SLC11A1/STAP1/NR1H3/LRPAP1/ABL1/ANXA2/TLR2/ARF1/FCGR1A/APP/TOR1A/CD36/WASL/CD151/MDM2/LYAR/SMPD1/LMAN2/DGKD	39
BP	GO:0034614	cellular response to reactive oxygen species	24/1100	149/18805	0.161074	2.75363	5.35668	5.7812e-06	0.000931037	0.000771006	MPO/PEX14/BNIP3/MAPK13/NQO1/NET1/SPHK1/AXL/TRPM2/MPV17/PRDX3/SIRPA/HSF1/ENDOG/ABL1/TXN/DHFR/PRDX1/CD36/MDM2/ROMO1/PRDX2/TRAP1/HDAC2	24
BP	GO:0045807	positive regulation of endocytosis	25/1100	159/18805	0.157233	2.68796	5.32773	5.78808e-06	0.000931037	0.000771006	DAB2/GAS6/CALR/MERTK/CLU/C2/AXL/PICK1/CD63/SIRPA/CD14/FPR2/SLC11A1/STAP1/ANXA2/FCGR1A/APP/TOR1A/CD36/WASL/CD151/LYAR/SMPD1/LMAN2/DGKD	25
BP	GO:0007040	lysosome organization	20/1100	111/18805	0.18018	3.08026	5.47901	6.10526e-06	0.000931037	0.000771006	ACP2/MYO7A/CLN8/TMEM9/LIPA/GAA/CREG1/FLCN/HEXB/SCARB2/GRN/ATP6AP1/SNAPIN/NAGLU/ATP6V1A/LAMP1/HEXA/RAB20/NAGPA/RAB7A	20
BP	GO:0080171	lytic vacuole organization	20/1100	111/18805	0.18018	3.08026	5.47901	6.10526e-06	0.000931037	0.000771006	ACP2/MYO7A/CLN8/TMEM9/LIPA/GAA/CREG1/FLCN/HEXB/SCARB2/GRN/ATP6AP1/SNAPIN/NAGLU/ATP6V1A/LAMP1/HEXA/RAB20/NAGPA/RAB7A	20
BP	GO:0061077	chaperone-mediated protein folding	16/1100	76/18805	0.210526	3.59904	5.65896	6.55599e-06	0.000931037	0.000771006	FKBP5/PEX19/PDIA4/CLU/PPIB/HSPB1/SDF2L1/HSPA5/TOR1B/ERO1A/CCT6A/TOR2A/TOR1A/UNC45A/PFDN6/TRAP1	16
BP	GO:0032640	tumor necrosis factor production	28/1100	191/18805	0.146597	2.50614	5.21478	6.55717e-06	0.000931037	0.000771006	THBS1/TMEM106A/GAS6/FZD5/EPHB2/IL10/PTAFR/CCR2/CLU/AXL/HSPB1/SIRPA/OAS2/CD14/IFNGR1/LILRB4/HAVCR2/OAS3/TLR2/FCGR1A/APP/DHX9/CD36/CD33/IRAK3/TIRAP/HDAC2/LGALS9	28
BP	GO:0032680	regulation of tumor necrosis factor production	28/1100	191/18805	0.146597	2.50614	5.21478	6.55717e-06	0.000931037	0.000771006	THBS1/TMEM106A/GAS6/FZD5/EPHB2/IL10/PTAFR/CCR2/CLU/AXL/HSPB1/SIRPA/OAS2/CD14/IFNGR1/LILRB4/HAVCR2/OAS3/TLR2/FCGR1A/APP/DHX9/CD36/CD33/IRAK3/TIRAP/HDAC2/LGALS9	28
BP	GO:0072593	reactive oxygen species metabolic process	33/1100	245/18805	0.134694	2.30265	5.1156	6.66028e-06	0.000931037	0.000771006	SH3PXD2B/MPO/THBS1/SESN2/BNIP3/DDIT4/NQO1/IFI6/LIPA/MPV17/HP/PRDX3/SIRPA/PDK4/FPR2/ITGB2/NAGLU/TXN/DHFR/GADD45A/CBR1/APP/PRDX1/NDUFS3/CD36/STK17A/PTK2B/ITGAM/ROMO1/MAPK14/PRDX2/TRAP1/ARF4	33
BP	GO:0046718	symbiont entry into host cell	22/1100	131/18805	0.167939	2.87099	5.35627	7.0323e-06	0.000957836	0.000793198	GAS6/CTSL/CTSB/PVR/SIGLEC1/P4HB/CD81/CCR5/AXL/SCARB2/LDLR/PHB1/ITGB7/ANPEP/NECTIN2/LAMP1/FURIN/ITGA5/BSG/SLC3A2/SMPD1/LGALS9	22
BP	GO:0007159	leukocyte cell-cell adhesion	49/1100	433/18805	0.113164	1.93459	4.90411	7.38521e-06	0.000980756	0.000812179	SDC4/VSIG4/ZBTB16/SLC39A8/VNN1/IL10/PTAFR/SLC4A2/EBI3/CCR2/ELANE/MAP3K8/CD81/S100A9/IL4I1/ABL2/YWHAG/XBP1/DUSP3/FBXO38/SIRPA/ITGB7/IL6ST/IL18/RUNX1/AP3D1/LILRB4/GCNT1/ITGB2/HAVCR2/ABL1/PRNP/KLF4/HLA-A/FUT7/PBRM1/ITGA5/FUT4/IGFBP2/SOCS1/PELI1/CD1D/FERMT3/PRDX2/HLX/IL4R/SELL/PAG1/LGALS9	49
BP	GO:0032543	mitochondrial translation	22/1100	132/18805	0.166667	2.84924	5.31431	7.98028e-06	0.00103393	0.000856215	SHMT2/MTIF2/MRPL1/MRPL15/MRPL4/MRPL58/MRPS17/MRPS26/CHCHD1/MRPL39/MRPS15/MRPL24/MRPL35/MRPL32/MRPL19/MRPL17/GARS1/MRPL16/TUFM/MRPS2/MRPL28/MRPL22	22
BP	GO:0002269	leukocyte activation involved in inflammatory response	13/1100	53/18805	0.245283	4.19322	5.80253	8.21368e-06	0.00103884	0.000860275	C1QA/TRAF3IP2/CLU/SPHK1/LDLR/GRN/IFNGR1/ITGB2/STAP1/NAGLU/TLR2/APP/ITGAM	13
BP	GO:0034440	lipid oxidation	20/1100	114/18805	0.175439	2.9992	5.33662	9.26748e-06	0.00110627	0.000916122	ALOX15B/BDH2/SESN2/CRAT/ACOX2/PLA2G7/GCDH/ETFDH/HSD17B4/ECH1/PDK4/IRS2/ADH5/ACADVL/HADHA/ADIPOR2/ACADS/MAPK14/ACAA2/ETFB	20
BP	GO:0007033	vacuole organization	32/1100	238/18805	0.134454	2.29855	5.02515	9.4874e-06	0.00110627	0.000916122	EPHB2/ACP2/ATG4C/MYO7A/CLN8/CTSD/ATP13A2/TMEM9/LIPA/GAA/CREG1/TBC1D14/FLCN/HEXB/SCARB2/ATP2A2/WIPI1/TMEM39A/GRN/ATP6AP1/SNAPIN/NAGLU/ATP6V1A/ANXA2/LAMP1/HEXA/RAB20/STING1/NAGPA/MTMR3/PACS2/RAB7A	32
BP	GO:0045785	positive regulation of cell adhesion	54/1100	499/18805	0.108216	1.85001	4.79679	9.53333e-06	0.00110627	0.000916122	SDC4/FMN1/ZBTB16/VNN1/DAB2/GCNT2/CALR/TESK1/IL10/PTAFR/EBI3/CCR2/ELANE/MAP3K8/P4HB/CD81/IL4I1/TGM2/ABL2/YWHAG/POLDIP2/XBP1/FBXO38/SIRPA/ADAM9/IL6ST/IL18/RUNX1/AP3D1/CITED2/LILRB4/GCNT1/ITGB2/HSD17B12/HAVCR2/ABL1/RIN2/JUP/HLA-A/FUT7/PBRM1/ITGA5/CD36/FUT4/VAV3/IGFBP2/SOCS1/PTK2B/CD1D/RSU1/HLX/ZFHX3/IL4R/LGALS9	54
BP	GO:0006520	amino acid metabolic process	36/1100	283/18805	0.127208	2.17469	4.96301	9.57993e-06	0.00110627	0.000916122	SLC1A3/SLC39A8/GOT2/BCAT1/FAH/NIT2/AARS1/PLOD3/SLC25A44/P4HB/IL4I1/GCDH/SHMT2/GPT2/VARS1/FARS2/GCLM/EPRS1/YARS1/PYCR2/MTHFD1/DLST/SDSL/RARS1/GLUL/FH/PEPD/APIP/SEPHS2/GARS1/HNMT/BLMH/CARS1/ENOPH1/TARS1/ETFB	36
CC	GO:0005798	Golgi-associated vesicle	16/1141	95/19880	0.168421	2.93445	4.66357	9.43698e-05	0.00116518	0.000944712	RAB13/CIDEB/AP1S1/COPB2/PI4KA/SCYL1/ARCN1/TMED9/TMED10/APP/CCDC88A/DIPK2A/AP1B1/FURIN/KDELR2/CLTC	16
BP	GO:0071706	tumor necrosis factor superfamily cytokine production	28/1100	196/18805	0.142857	2.44221	5.05904	1.07919e-05	0.0011943	0.000989019	THBS1/TMEM106A/GAS6/FZD5/EPHB2/IL10/PTAFR/CCR2/CLU/AXL/HSPB1/SIRPA/OAS2/CD14/IFNGR1/LILRB4/HAVCR2/OAS3/TLR2/FCGR1A/APP/DHX9/CD36/CD33/IRAK3/TIRAP/HDAC2/LGALS9	28
BP	GO:1903555	regulation of tumor necrosis factor superfamily cytokine production	28/1100	196/18805	0.142857	2.44221	5.05904	1.07919e-05	0.0011943	0.000989019	THBS1/TMEM106A/GAS6/FZD5/EPHB2/IL10/PTAFR/CCR2/CLU/AXL/HSPB1/SIRPA/OAS2/CD14/IFNGR1/LILRB4/HAVCR2/OAS3/TLR2/FCGR1A/APP/DHX9/CD36/CD33/IRAK3/TIRAP/HDAC2/LGALS9	28
BP	GO:1990748	cellular detoxification	21/1100	125/18805	0.168	2.87204	5.23425	1.12218e-05	0.00121654	0.00100743	SLC39A8/MPO/SESN2/AIFM2/MTARC1/NQO1/S100A9/MGST1/HP/PRDX3/SLC11A1/ADH5/RDH11/TXN/DHFR/ESD/PRDX1/CD36/GSR/PRDX2/MGST2	21
MF	GO:0033218	amide binding	35/1129	247/18639	0.1417	2.33937	5.38071	2.39162e-06	0.00135526	0.00116156	LDLRAD3/FKBP5/FOLR2/FZD5/ACVR1/CMKLR1/EPHB2/C1QA/MARCO/CLN8/FASN/CLU/PPIB/GCDH/LDLR/MSR1/SOAT1/FPR2/PANK3/ITGB2/LRPAP1/HMGCR/TLR2/DHFR/ACADVL/APP/PRNP/CD36/HADHA/ITGAM/PFDN6/CD1D/FKBP3/DBI/MGST2	35
MF	GO:0045296	cadherin binding	43/1129	334/18639	0.128743	2.12545	5.27009	2.40936e-06	0.00135526	0.00116156	IDH1/ACVR1/TBC1D2/NIBAN2/UBFD1/FMNL2/UBAP2/FASN/PFKP/PKM/PLEC/HSPA5/ENO1/PI4KA/SCYL1/ATIC/RARS1/EHD4/TWF1/HCFC1/RUVBL1/SPTBN1/LDHA/DHX29/ANXA2/GOLGA3/JUP/SNX1/SHTN1/PRDX1/ARHGAP18/RDX/PLIN3/ATXN2L/UNC45A/CAPG/BSG/SLC3A2/CC2D1A/NOP56/P2RX4/SH3GL1/BMPR2	43
BP	GO:0044409	symbiont entry into host	22/1100	136/18805	0.161765	2.76544	5.15034	1.30411e-05	0.00138549	0.00114734	GAS6/CTSL/CTSB/PVR/SIGLEC1/P4HB/CD81/CCR5/AXL/SCARB2/LDLR/PHB1/ITGB7/ANPEP/NECTIN2/LAMP1/FURIN/ITGA5/BSG/SLC3A2/SMPD1/LGALS9	22
BP	GO:0006090	pyruvate metabolic process	21/1100	127/18805	0.165354	2.82681	5.14876	1.4432e-05	0.00147067	0.00121788	ME1/DDIT4/PCK2/PFKP/LIPA/PKM/PDHX/FLCN/DLAT/ENO1/BPGM/PDK4/SLC16A3/LDHA/GAPDH/GALK1/APP/OGDH/SIRT6/LDHB/PGAM1	21
BP	GO:0050900	leukocyte migration	45/1100	395/18805	0.113924	1.94758	4.7442	1.4567e-05	0.00147067	0.00121788	LGMN/THBS1/GAS6/CMKLR1/CYP19A1/CALR/IL10/SLAMF8/PTAFR/PLA2G7/CCR2/ELANE/PPIB/CD81/S100A9/CCR5/VEGFB/ABL2/PLEC/TRPM2/SIRPA/PRTN3/ITGB7/FPR2/IL17RA/CREB3/GCNT1/ITGB2/STAP1/ABL1/APP/MPP1/FUT7/FUT4/VAV3/WASL/HSD3B7/BSG/PTK2B/HMOX1/S100A12/P2RX4/TIRAP/SELL/LGALS9	45
BP	GO:0006644	phospholipid metabolic process	44/1100	383/18805	0.114883	1.96397	4.75081	1.46735e-05	0.00147067	0.00121788	ALOX15B/IDH1/SGMS2/ITPKC/VAC14/PLA2G7/FABP5/PLBD2/CLN8/PCYT2/PLBD1/XBP1/HEXB/TMEM38B/PLD1/FADS1/PLA2G15/ENPP2/PI4KA/LDLR/PLAAT3/ABHD8/CHPT1/ACSL3/TTC7A/PGS1/IMPA2/AGPAT2/NR1H3/PIGF/SPTLC2/FDPS/PTEN/HADHA/MVD/MTMR3/SMPD1/ABHD12/DBI/CAPN2/CEPT1/DGKD/CDIPT/PIGT	44
CC	GO:0005741	mitochondrial outer membrane	28/1141	228/19880	0.122807	2.13971	4.27094	0.000121838	0.00147424	0.00119529	TOMM34/AIFM2/BNIP3/MTARC1/MGST1/CYB5A/PLEC/MLXIP/FUNDC1/ACSL5/ACSL3/CNP/SPART/SLC11A2/IFI27/TRIM14/PRNP/ACSL1/STING1/TOMM40/SLC25A46/CISD1/PIGBOS1/HMOX1/TUFM/MFF/GK/RSAD2	28
CC	GO:0036019	endolysosome	8/1141	28/19880	0.285714	4.97809	5.19778	0.000127214	0.0015091	0.00122356	LGMN/CTSL/CTSB/AP2A2/LDLR/SLC48A1/CLTC/SMPD1	8
BP	GO:0016052	carbohydrate catabolic process	26/1100	179/18805	0.145251	2.48314	4.96961	1.6349e-05	0.00160826	0.00133183	DDIT4/GALM/GM2A/PFKP/LIPA/PKM/GAA/FLCN/HEXB/SCARB2/ENO1/PMM2/BPGM/WIPI1/LDHA/GAPDH/GALK1/APP/FUT7/GLB1/FUT4/OGDH/GPD2/SIRT6/GK/PGAM1	26
BP	GO:0031589	cell-substrate adhesion	42/1100	361/18805	0.116343	1.98894	4.72903	1.68339e-05	0.00162585	0.00134639	SDC4/FMN1/THBS1/DAB2/GAS6/GCNT2/CALR/TESK1/ACVRL1/SIGLEC1/MERTK/ROCK2/ADAM15/P4HB/AXL/POLDIP2/CDK5/TRIP6/DUSP3/CD63/CORO1C/ITGB7/ADAM9/ITGB2/HSD17B12/ABL1/ANXA2/RIN2/PPFIA1/DAPK3/JUP/LPXN/RCC2/AKIP1/ITGA5/CD36/ACTN1/PTEN/PTK2B/ITGAM/RSU1/FERMT3	42
BP	GO:1990845	adaptive thermogenesis	25/1100	169/18805	0.147929	2.52891	4.97649	1.7189e-05	0.0016305	0.00135024	SCD/GRB10/CMKLR1/DOCK7/ID1/MAP2K6/FABP5/CCR2/SLC25A44/LIPA/FLCN/ACOT13/IL18/HSF1/FH/NR1H3/RB1/TRPV2/ACSL1/NRDC/CD36/ADIPOR2/ADISSP/SIRT6/IL4R	25
BP	GO:1990778	protein localization to cell periphery	42/1100	362/18805	0.116022	1.98345	4.70939	1.79951e-05	0.00167702	0.00138877	P2RY1/DAB2/GAS6/RAB13/EPHB2/NETO2/ZDHHC8/ROCK2/CD81/SCARB2/CDK5/RAB11FIP2/TSPAN33/TMBIM1/ACSL3/PHAF1/TTC7A/EHD4/DENND4C/GORASP2/PPP1R9B/SPTBN1/IQSEC2/ATP6AP1/EIF4G1/PPFIA1/RAPGEF2/KIF13A/TNFRSF1A/JUP/PRNP/FCHO2/CCDC88A/RDX/OPTN/BSG/CLTC/PACS2/RAB7A/EPB41L3/NSF/SIRT6	42
BP	GO:0051452	intracellular pH reduction	13/1100	57/18805	0.22807	3.89896	5.46357	1.92162e-05	0.00175994	0.00145743	SLAMF8/TMEM9/CREG1/CLIC4/GRN/SLC11A1/ATP6AP1/SNAPIN/ATP6V1A/LAMP1/RAB20/DMXL1/RAB7A	13
BP	GO:0009100	glycoprotein metabolic process	45/1100	400/18805	0.1125	1.92324	4.65211	1.99927e-05	0.00180002	0.00149063	SLC39A8/TMEM106A/CTSL/GCNT2/HS6ST1/MGAT2/EXT2/PLOD3/EDEM2/VEGFB/HEXB/NDST1/GALNT7/RPN2/PMM2/ALG2/SGSH/DSE/SOAT1/GMPPA/GCNT1/B3GNT5/NAGLU/MAN2A2/CHSY1/CHPF2/C1GALT1C1/CHST13/RPN1/GALNT11/CSGALNACT2/HEXA/FUT7/NCSTN/NAGPA/GLB1/CANT1/FUT4/MGAT1/B3GAT3/SLC35D2/MOGS/B4GALT3/MAGT1/BMPR2	45
BP	GO:0045454	cell redox homeostasis	11/1100	42/18805	0.261905	4.47738	5.6234	2.08326e-05	0.00184438	0.00152735	NQO1/PRDX3/BOLA3/ERO1A/SLC11A1/APEX1/TXN/PRDX1/GSR/GLRX3/PRDX2	11
BP	GO:0120161	regulation of cold-induced thermogenesis	23/1100	151/18805	0.152318	2.60394	4.93248	2.28778e-05	0.00195004	0.00161486	SCD/GRB10/CMKLR1/DOCK7/ID1/MAP2K6/FABP5/CCR2/SLC25A44/FLCN/ACOT13/IL18/HSF1/FH/NR1H3/RB1/TRPV2/ACSL1/NRDC/CD36/ADIPOR2/SIRT6/IL4R	23
BP	GO:0001774	microglial cell activation	12/1100	50/18805	0.24	4.10291	5.47607	2.31273e-05	0.00195004	0.00161486	C1QA/CLU/SPHK1/LDLR/GRN/IFNGR1/ITGB2/STAP1/NAGLU/TLR2/APP/ITGAM	12
BP	GO:0044788	modulation by host of viral process	12/1100	50/18805	0.24	4.10291	5.47607	2.31273e-05	0.00195004	0.00161486	ZDHHC8/STOM/ROCK2/FASN/PPIB/PI4KA/PHB1/IFI27/PSMC3/ZDHHC20/EIF2AK4/CFL1	12
BP	GO:0006935	chemotaxis	50/1100	466/18805	0.107296	1.83428	4.54557	2.53805e-05	0.0020833	0.00172521	LGMN/THBS1/GAS6/RAB13/CMKLR1/CYP19A1/CALR/RNASE2/IL10/SLAMF8/PTAFR/DOCK4/PLA2G7/HMGB2/CCR2/ELANE/PPIB/S100A9/CCR5/VEGFB/PLEC/TRPM2/CXCL2/HSPB1/PLD1/ENPP2/DUSP3/RNASE3/FES/FPR2/IL17RA/CREB3/ITGB2/STAP1/APP/MPP1/PLP2/ENG/VAV3/HSD3B7/BSG/PTK2B/S100A12/FPR1/MAP2K1/MAPK14/P2RX4/TIRAP/BMPR2/LGALS9	50
BP	GO:0106106	cold-induced thermogenesis	23/1100	152/18805	0.151316	2.58681	4.89606	2.54922e-05	0.0020833	0.00172521	SCD/GRB10/CMKLR1/DOCK7/ID1/MAP2K6/FABP5/CCR2/SLC25A44/FLCN/ACOT13/IL18/HSF1/FH/NR1H3/RB1/TRPV2/ACSL1/NRDC/CD36/ADIPOR2/SIRT6/IL4R	23
BP	GO:0043277	apoptotic cell clearance	11/1100	43/18805	0.255814	4.37326	5.51972	2.65249e-05	0.00211676	0.00175292	MFGE8/THBS1/GAS6/MARCO/MERTK/CCR2/TGM2/C2/AXL/NR1H3/CD36	11
BP	GO:0001659	temperature homeostasis	26/1100	184/18805	0.141304	2.41566	4.80995	2.66986e-05	0.00211676	0.00175292	SCD/GRB10/NTSR1/CMKLR1/DOCK7/ID1/MAP2K6/FABP5/CCR2/SLC25A44/TRPM2/FLCN/ACOT13/IL18/HSF1/FH/NR1H3/RB1/ACADVL/TRPV2/ACSL1/NRDC/CD36/ADIPOR2/SIRT6/IL4R	26
BP	GO:0007035	vacuolar acidification	10/1100	36/18805	0.277778	4.74874	5.61163	2.82805e-05	0.00218727	0.00181131	TMEM9/CREG1/CLIC4/GRN/SLC11A1/ATP6AP1/SNAPIN/ATP6V1A/LAMP1/DMXL1	10
BP	GO:0042330	taxis	50/1100	468/18805	0.106838	1.82644	4.51276	2.84114e-05	0.00218727	0.00181131	LGMN/THBS1/GAS6/RAB13/CMKLR1/CYP19A1/CALR/RNASE2/IL10/SLAMF8/PTAFR/DOCK4/PLA2G7/HMGB2/CCR2/ELANE/PPIB/S100A9/CCR5/VEGFB/PLEC/TRPM2/CXCL2/HSPB1/PLD1/ENPP2/DUSP3/RNASE3/FES/FPR2/IL17RA/CREB3/ITGB2/STAP1/APP/MPP1/PLP2/ENG/VAV3/HSD3B7/BSG/PTK2B/S100A12/FPR1/MAP2K1/MAPK14/P2RX4/TIRAP/BMPR2/LGALS9	50
MF	GO:0038024	cargo receptor activity	15/1129	65/18639	0.230769	3.80984	5.76221	5.8364e-06	0.00218865	0.00187584	CD163/FOLR2/DAB2/STAB1/MARCO/SCARF1/LGALS3BP/ASGR2/SCARB2/ENPP2/LDLR/MSR1/ITGB2/CD36/ITGAM	15
BP	GO:1901293	nucleoside phosphate biosynthetic process	38/1100	322/18805	0.118012	2.01748	4.59028	3.05538e-05	0.0023186	0.00192007	ME1/FPGT/FASN/LIPA/GCDH/PDHX/NME1/DLAT/ENO1/ELOVL1/ACSL5/PMM2/MTHFD1/GART/PDK4/ATIC/ACSL3/ADCY3/CMPK2/GMPPA/PANK3/HSD17B12/ATP6V1A/NME4/ATP5F1B/NANS/ACSL1/GNPDA1/NDUFS3/PARP1/GARS1/GNE/STOML2/AK6/NDUFS8/NDUFV1/SDHB/SDHC	38
BP	GO:0046434	organophosphate catabolic process	31/1100	242/18805	0.128099	2.18991	4.64379	3.40115e-05	0.00254463	0.00210725	IDH1/VNN1/NTSR1/DDIT4/PLA2G7/NUDT9/PLBD2/PFKP/LIPA/PLBD1/PKM/FLCN/PLD1/PLA2G15/ENO1/ENPP2/LDLR/BPGM/NUDT16/CNP/LDHA/GAPDH/DCTPP1/GALK1/APP/MGAT1/OGDH/SMPD1/ABHD12/SIRT6/PGAM1	31
MF	GO:0016627	oxidoreductase activity, acting on the CH-CH group of donors	14/1129	60/18639	0.233333	3.85217	5.6188	1.03702e-05	0.00261118	0.00223798	BDH2/CRAT/CPOX/ACOX2/DHCR24/FASN/GCDH/DHCR7/BLVRB/ACAD9/ACADVL/ACADS/DUS1L/SDHB	14
MF	GO:0016853	isomerase activity	27/1129	180/18639	0.15	2.4764	5.05404	1.16052e-05	0.00261118	0.00223798	FKBP5/PDIA4/PPIL1/GALM/CRELD2/PPIB/P4HB/PDIA6/PUS1/PMM2/BPGM/SDSL/HSD17B4/ECH1/RPUSD1/DSE/TOP1/PDIA3/PTPA/GNPDA1/FKBP15/GNE/KIF1B/ENOPH1/FKBP3/TMX1/PGAM1	27
BP	GO:0036503	ERAD pathway	19/1100	115/18805	0.165217	2.82447	4.89163	3.68324e-05	0.00270072	0.00223651	ERLIN1/TMEM129/CALR/HSP90B1/EDEM2/XBP1/SDF2L1/HSPA5/NPLOC4/USP19/AUP1/OS9/TOR1A/CANX/ECPAS/TMUB1/JKAMP/PSMC6/TMX1	19
BP	GO:0097237	cellular response to toxic substance	21/1100	135/18805	0.155556	2.65929	4.82271	3.72012e-05	0.00270072	0.00223651	SLC39A8/MPO/SESN2/AIFM2/MTARC1/NQO1/S100A9/MGST1/HP/PRDX3/SLC11A1/ADH5/RDH11/TXN/DHFR/ESD/PRDX1/CD36/GSR/PRDX2/MGST2	21
BP	GO:0007044	cell-substrate junction assembly	17/1100	96/18805	0.177083	3.02732	4.96371	3.7623e-05	0.00270072	0.00223651	SDC4/FMN1/THBS1/ACVRL1/ROCK2/PLEC/POLDIP2/TRIP6/DUSP3/CORO1C/ABL1/DAPK3/RCC2/ITGA5/ACTN1/PTEN/PTK2B	17
BP	GO:0009101	glycoprotein biosynthetic process	38/1100	326/18805	0.116564	1.99272	4.50682	4.01116e-05	0.00284097	0.00235265	SLC39A8/TMEM106A/GCNT2/HS6ST1/MGAT2/EXT2/PLOD3/VEGFB/NDST1/GALNT7/RPN2/PMM2/ALG2/DSE/SOAT1/GMPPA/GCNT1/B3GNT5/MAN2A2/CHSY1/CHPF2/C1GALT1C1/CHST13/RPN1/GALNT11/CSGALNACT2/FUT7/NCSTN/NAGPA/CANT1/FUT4/MGAT1/B3GAT3/SLC35D2/MOGS/B4GALT3/MAGT1/BMPR2	38
BP	GO:0030595	leukocyte chemotaxis	30/1100	234/18805	0.128205	2.19172	4.57235	4.45345e-05	0.00311273	0.0025777	LGMN/THBS1/GAS6/CMKLR1/CYP19A1/CALR/IL10/SLAMF8/PLA2G7/CCR2/PPIB/S100A9/CCR5/VEGFB/PLEC/TRPM2/FPR2/IL17RA/CREB3/ITGB2/STAP1/APP/MPP1/VAV3/HSD3B7/BSG/PTK2B/S100A12/TIRAP/LGALS9	30
BP	GO:0019395	fatty acid oxidation	18/1100	107/18805	0.168224	2.87587	4.85032	4.57771e-05	0.00315802	0.00261521	BDH2/SESN2/CRAT/ACOX2/GCDH/ETFDH/HSD17B4/ECH1/PDK4/IRS2/ADH5/ACADVL/HADHA/ADIPOR2/ACADS/MAPK14/ACAA2/ETFB	18
BP	GO:0060670	branching involved in labyrinthine layer morphogenesis	6/1100	13/18805	0.461538	7.89021	6.19428	4.74902e-05	0.00319326	0.00264439	ST14/FZD5/IL10/SOCS3/ADM/SPINT1	6
BP	GO:1903238	positive regulation of leukocyte tethering or rolling	6/1100	13/18805	0.461538	7.89021	6.19428	4.74902e-05	0.00319326	0.00264439	PTAFR/CCR2/ELANE/GCNT1/FUT7/FUT4	6
BP	GO:0031638	zymogen activation	11/1100	46/18805	0.23913	4.08804	5.22674	5.23432e-05	0.00347559	0.00287819	THBS1/CTSL/DHCR24/THBD/ENO1/HP/RUNX1/CTSZ/ANXA2/FURIN/CTSH	11
CC	GO:0008540	proteasome regulatory particle, base subcomplex	5/1141	12/19880	0.416667	7.25971	5.35223	0.000348144	0.00405052	0.00328411	PSMD5/PSMC2/PSMC3/PSMD1/PSMC6	5
BP	GO:0006457	protein folding	29/1100	227/18805	0.127753	2.184	4.47341	6.32118e-05	0.00414545	0.00343291	FKBP5/PEX19/CALR/PDIA4/PPIL1/HSP90B1/CLU/PPIB/P4HB/HSPB1/SDF2L1/HSPA5/PDIA6/TOR1B/GRN/ERO1A/CCT6A/HYOU1/TOR2A/MESD/PDIA3/TOR1A/HSPBP1/CANX/UNC45A/CWC27/PFDN6/MOGS/TRAP1	29
BP	GO:1903037	regulation of leukocyte cell-cell adhesion	43/1100	395/18805	0.108861	1.86102	4.31083	6.57662e-05	0.00426036	0.00352807	SDC4/VSIG4/ZBTB16/VNN1/IL10/PTAFR/SLC4A2/EBI3/CCR2/ELANE/MAP3K8/CD81/IL4I1/ABL2/YWHAG/XBP1/DUSP3/FBXO38/SIRPA/IL6ST/IL18/RUNX1/AP3D1/LILRB4/GCNT1/ITGB2/HAVCR2/ABL1/PRNP/KLF4/HLA-A/FUT7/PBRM1/FUT4/IGFBP2/SOCS1/PELI1/CD1D/PRDX2/HLX/IL4R/PAG1/LGALS9	43
BP	GO:0008654	phospholipid biosynthetic process	31/1100	251/18805	0.123506	2.11139	4.41833	6.85435e-05	0.00438679	0.00363276	IDH1/SGMS2/ITPKC/VAC14/FABP5/PCYT2/XBP1/HEXB/TMEM38B/PLD1/FADS1/PI4KA/PLAAT3/ABHD8/CHPT1/ACSL3/TTC7A/PGS1/IMPA2/AGPAT2/PIGF/SPTLC2/FDPS/PTEN/MVD/MTMR3/CAPN2/CEPT1/DGKD/CDIPT/PIGT	31
BP	GO:0048524	positive regulation of viral process	13/1100	64/18805	0.203125	3.47251	4.93862	7.04432e-05	0.00445469	0.003689	SRPK1/STOM/P4HB/AXL/TMEM39A/RAD23A/FURIN/DHX9/BSG/SMPD1/RAB7A/STAU1/LGALS9	13
BP	GO:0007160	cell-matrix adhesion	30/1100	240/18805	0.125	2.13693	4.41841	7.14693e-05	0.00446641	0.0036987	SDC4/FMN1/THBS1/ACVRL1/SIGLEC1/ROCK2/ADAM15/POLDIP2/CDK5/TRIP6/DUSP3/CD63/CORO1C/ITGB7/ADAM9/ITGB2/ABL1/ANXA2/RIN2/PPFIA1/DAPK3/JUP/RCC2/ITGA5/CD36/ACTN1/PTEN/PTK2B/ITGAM/FERMT3	30
CC	GO:0035577	azurophil granule membrane	11/1141	58/19880	0.189655	3.30442	4.3368	0.000400114	0.00456734	0.00370314	VNN1/STOM/MGST1/GAA/DNAJC13/CD63/ARL8A/LAMP1/NCSTN/FPR1/MAGT1	11
BP	GO:0046165	alcohol biosynthetic process	22/1100	152/18805	0.144737	2.47434	4.54903	7.53325e-05	0.00464997	0.00385071	ERLIN1/NTSR1/P2RY1/DAB2/ITPKC/MSMO1/PTAFR/DHCR24/PCK2/SPHK1/NSDHL/LIPA/DHCR7/SREBF2/IMPA2/HMGCR/DHFR/SPTLC2/FDPS/MVD/ACAA2/ACER3	22
BP	GO:0006734	NADH metabolic process	10/1100	40/18805	0.25	4.27386	5.16642	7.61572e-05	0.00464997	0.00385071	ME1/GOT2/NQO1/PCK2/PFKP/PKM/ENO1/MDH2/GPD2/PGAM1	10
BP	GO:0071674	mononuclear cell migration	29/1100	230/18805	0.126087	2.15551	4.39489	8.01797e-05	0.00483994	0.00400802	LGMN/THBS1/GAS6/CMKLR1/CYP19A1/CALR/SLAMF8/PLA2G7/CCR2/CD81/CCR5/ABL2/PLEC/TRPM2/SIRPA/ITGB7/FPR2/CREB3/STAP1/ABL1/APP/FUT7/FUT4/WASL/HSD3B7/PTK2B/S100A12/P2RX4/LGALS9	29
MF	GO:0033691	sialic acid binding	8/1129	22/18639	0.363636	6.00338	5.96244	2.63143e-05	0.00493394	0.00422876	SIGLEC11/SIGLEC12/SIGLEC16/SIGLEC14/SIGLEC7/SIGLEC9/CD33/SELL	8
BP	GO:0050764	regulation of phagocytosis	17/1100	102/18805	0.166667	2.84924	4.6678	8.32055e-05	0.00496615	0.00411255	GAS6/CALR/DYSF/MERTK/SPHK1/TGM2/C2/SIRPA/PRTN3/FPR2/SLC11A1/STAP1/TLR2/FCGR1A/CD36/LYAR/LMAN2	17
BP	GO:0006635	fatty acid beta-oxidation	14/1100	74/18805	0.189189	3.23428	4.80005	8.51758e-05	0.00502726	0.00416315	BDH2/SESN2/CRAT/ACOX2/GCDH/ETFDH/HSD17B4/ECH1/IRS2/ACADVL/HADHA/ACADS/ACAA2/ETFB	14
MF	GO:0001540	amyloid-beta binding	16/1129	83/18639	0.192771	3.18252	5.06008	3.25452e-05	0.00523048	0.00448292	LDLRAD3/FZD5/EPHB2/C1QA/MARCO/CLU/LDLR/MSR1/FPR2/ITGB2/LRPAP1/TLR2/PRNP/CD36/ITGAM/PFDN6	16
BP	GO:0150115	cell-substrate junction organization	17/1100	103/18805	0.165049	2.82158	4.62058	9.43112e-05	0.00534111	0.00442305	SDC4/FMN1/THBS1/ACVRL1/ROCK2/PLEC/POLDIP2/TRIP6/DUSP3/CORO1C/ABL1/DAPK3/RCC2/ITGA5/ACTN1/PTEN/PTK2B	17
BP	GO:0090150	establishment of protein localization to membrane	33/1100	279/18805	0.11828	2.02204	4.287	9.508e-05	0.00534111	0.00442305	PEX19/STOM/PEX26/SEC61A1/SRPRB/YIF1B/HSPA5/SCARB2/CDK5/NCLN/VPS37A/ACSL3/PHAF1/GORASP2/KCNE1/SPTBN1/ITGB2/ATP6AP1/KIF13A/PRNP/ZDHHC24/RDX/OPTN/TOMM40/TIMM13/ZDHHC20/ITGAM/ROMO1/RAB7A/ATP13A1/EMC1/TIMM29/NSF	33
BP	GO:0072524	pyridine-containing compound metabolic process	25/1100	187/18805	0.13369	2.28549	4.40348	9.51689e-05	0.00534111	0.00442305	ME1/IDH1/GOT2/PNPO/DDIT4/NQO1/PCK2/PFKP/LIPA/PKM/FLCN/ENO1/PGD/BPGM/LDHA/GAPDH/GALK1/APP/KCNAB2/OGDH/MDH2/GPD2/SIRT6/LDHB/PGAM1	25
BP	GO:0140053	mitochondrial gene expression	24/1100	176/18805	0.136364	2.3312	4.4226	9.5263e-05	0.00534111	0.00442305	SHMT2/MTIF2/MRPL1/PUS1/MRPL15/MRPL4/MRPL58/MRPS17/MRPS26/CHCHD1/MRPL39/MRPS15/MRPL24/MRPL35/MRPL32/FASTKD5/MRPL19/MRPL17/GARS1/MRPL16/TUFM/MRPS2/MRPL28/MRPL22	24
BP	GO:1905954	positive regulation of lipid localization	18/1100	113/18805	0.159292	2.72317	4.57945	9.55206e-05	0.00534111	0.00442305	PPARG/NTSR1/DAB2/CYP19A1/MAP2K6/ZDHHC8/PLIN2/SREBF2/ACSL5/MSR1/NR1H3/ANXA2/RETN/ACSL1/PLIN3/CD36/P2RX4/DBI	18
BP	GO:0072329	monocarboxylic acid catabolic process	19/1100	124/18805	0.153226	2.61946	4.50978	0.000105639	0.00584538	0.00484065	BDH2/SESN2/CRAT/SLC27A4/ACOX2/FAH/PCK2/GCDH/PLA2G15/ETFDH/HSD17B4/ECH1/SLC16A3/IRS2/ACADVL/HADHA/ACADS/ACAA2/ETFB	19
BP	GO:0002418	immune response to tumor cell	9/1100	34/18805	0.264706	4.52527	5.12816	0.000107596	0.00589226	0.00487947	PVR/ADAM15/IL4I1/YWHAG/FBXO38/HAVCR2/NECTIN2/AHR/HLA-A	9
BP	GO:0048041	focal adhesion assembly	15/1100	85/18805	0.176471	3.01684	4.64518	0.000110452	0.00597995	0.00495209	SDC4/FMN1/THBS1/ACVRL1/ROCK2/POLDIP2/TRIP6/DUSP3/CORO1C/ABL1/DAPK3/RCC2/ACTN1/PTEN/PTK2B	15
BP	GO:0071219	cellular response to molecule of bacterial origin	30/1100	246/18805	0.121951	2.08481	4.26892	0.000112295	0.00597995	0.00495209	FZD5/EPHB2/IL10/PTAFR/HMGB2/CCR5/AXL/XBP1/TNIP2/SIRPA/ADAM9/CD14/IL18/CMPK2/HSF1/HAVCR2/STAP1/NR1H3/SBNO2/ABL1/AHR/TLR2/LY86/CD180/CD36/MAPK14/CAPN2/IRAK3/PRDX2/TIRAP	30
BP	GO:0002832	negative regulation of response to biotic stimulus	20/1100	135/18805	0.148148	2.53266	4.45465	0.000113469	0.00597995	0.00495209	VSIG4/PPARG/SLAMF8/PVR/IL4I1/SIRPA/SERPING1/GRN/HAVCR2/NECTIN2/NR1H3/OAS3/AHR/HLA-A/PARP1/LYAR/PARP14/IRAK3/PRDX2/LGALS9	20
BP	GO:0030162	regulation of proteolysis	45/1100	430/18805	0.104651	1.78906	4.12576	0.000114103	0.00597995	0.00495209	IL1R2/SERPINF1/LDLRAD3/THBS1/DAB2/IL10/RHOBTB3/CLN8/PSMD14/CLU/ASPH/ATP13A2/XBP1/CDK5/DESI1/ENO1/PSMC2/HIPK2/ADAM9/SERPING1/RUNX1/GRN/RAD23A/CTSZ/USP19/NR1H3/GAPDH/ANXA2/PSMC3/UCHL5/APP/PRNP/HSPBP1/NRDC/FURIN/NCSTN/CTSH/MDM2/PTEN/PTK2B/TIMP2/SIRT6/HDAC2/PSMC6/TMX1	45
BP	GO:0070301	cellular response to hydrogen peroxide	13/1100	67/18805	0.19403	3.31703	4.73566	0.00011559	0.00597995	0.00495209	BNIP3/MAPK13/NQO1/NET1/SPHK1/AXL/TRPM2/SIRPA/HSF1/ABL1/TXN/MDM2/HDAC2	13
BP	GO:0022411	cellular component disassembly	47/1100	456/18805	0.10307	1.76203	4.10603	0.000116774	0.00597995	0.00495209	SH3PXD2B/PEX14/BNIP3/C1QC/C1QA/DDIT4/ST20/C1QB/PELO/PLIN2/ELANE/ADAM15/ASPH/OGFOD1/MTIF2/MAP1S/MYC/DUSP3/ATP2A2/TMEM39A/PLAAT3/TRIP4/MRPL58/PTRH1/TWF1/HSF1/PPP1R9B/SPTBN1/ENDOG/SNAPIN/SKIC3/HMGA1/KDM4A/ENG/RDX/PLIN3/FURIN/CAPG/EIF2D/ITGAM/CLTC/DNASE2/PNPLA2/IRAK3/CFL1/NSF/SH3GL1	47
BP	GO:0010876	lipid localization	49/1100	482/18805	0.10166	1.73792	4.0908	0.000118151	0.00597995	0.00495209	SLCO4A1/GOT2/PPARG/NTSR1/THBS1/DAB2/CYP19A1/SLC27A4/TEX2/MAP2K6/ZDHHC8/FABP5/PLIN2/CLN8/CLU/GM2A/CIDEB/LIPA/OSBPL1A/KCNN4/SCARB2/COMT/SREBF2/EPRS1/ATP11C/ACSL5/LDLR/ACSL3/IRS2/MSR1/SOAT1/SPART/ATP8B4/NR1H3/NME4/ANXA2/RETN/ACSL1/PLIN3/FURIN/CD36/APOL4/AQP9/PNPLA2/STOML2/P2RX4/DBI/ATP10A/SLC43A3	49
BP	GO:0002347	response to tumor cell	11/1100	50/18805	0.22	3.761	4.87266	0.000118203	0.00597995	0.00495209	PVR/ADAM15/IL4I1/YWHAG/FBXO38/HAVCR2/NECTIN2/AHR/KLF4/HLA-A/PRDX2	11
BP	GO:0009062	fatty acid catabolic process	17/1100	105/18805	0.161905	2.76784	4.52782	0.000120489	0.0060381	0.00500024	BDH2/SESN2/CRAT/SLC27A4/ACOX2/PCK2/GCDH/PLA2G15/ETFDH/HSD17B4/ECH1/IRS2/ACADVL/HADHA/ACADS/ACAA2/ETFB	17
BP	GO:0002685	regulation of leukocyte migration	29/1100	236/18805	0.122881	2.10071	4.2414	0.000126885	0.0062992	0.00521646	LGMN/THBS1/GAS6/CMKLR1/CYP19A1/CALR/SLAMF8/PTAFR/PLA2G7/CCR2/ELANE/CD81/VEGFB/ABL2/FPR2/CREB3/GCNT1/STAP1/ABL1/APP/MPP1/FUT7/FUT4/WASL/PTK2B/HMOX1/P2RX4/TIRAP/LGALS9	29
BP	GO:0061900	glial cell activation	12/1100	59/18805	0.20339	3.47704	4.74983	0.000131049	0.0063828	0.00528569	C1QA/CLU/SPHK1/LDLR/GRN/IFNGR1/ITGB2/STAP1/NAGLU/TLR2/APP/ITGAM	12
BP	GO:0002536	respiratory burst involved in inflammatory response	5/1100	10/18805	0.5	8.54773	5.95071	0.000133521	0.0063828	0.00528569	SLAMF8/S100A9/LIPA/GRN/PRDX2	5
BP	GO:0015911	long-chain fatty acid import across plasma membrane	5/1100	10/18805	0.5	8.54773	5.95071	0.000133521	0.0063828	0.00528569	THBS1/ACSL5/IRS2/ACSL1/CD36	5
BP	GO:0071421	manganese ion transmembrane transport	5/1100	10/18805	0.5	8.54773	5.95071	0.000133521	0.0063828	0.00528569	SLC39A8/TRPM2/SLC11A1/SLC11A2/ATP13A1	5
BP	GO:0019362	pyridine nucleotide metabolic process	24/1100	180/18805	0.133333	2.27939	4.29898	0.000135779	0.0063828	0.00528569	ME1/IDH1/GOT2/DDIT4/NQO1/PCK2/PFKP/LIPA/PKM/FLCN/ENO1/PGD/BPGM/LDHA/GAPDH/GALK1/APP/KCNAB2/OGDH/MDH2/GPD2/SIRT6/LDHB/PGAM1	24
BP	GO:0046496	nicotinamide nucleotide metabolic process	24/1100	180/18805	0.133333	2.27939	4.29898	0.000135779	0.0063828	0.00528569	ME1/IDH1/GOT2/DDIT4/NQO1/PCK2/PFKP/LIPA/PKM/FLCN/ENO1/PGD/BPGM/LDHA/GAPDH/GALK1/APP/KCNAB2/OGDH/MDH2/GPD2/SIRT6/LDHB/PGAM1	24
BP	GO:1903039	positive regulation of leukocyte cell-cell adhesion	33/1100	285/18805	0.115789	1.97947	4.15306	0.000142933	0.00666019	0.0055154	ZBTB16/VNN1/PTAFR/EBI3/CCR2/ELANE/MAP3K8/CD81/IL4I1/ABL2/YWHAG/XBP1/FBXO38/SIRPA/IL6ST/IL18/RUNX1/AP3D1/LILRB4/GCNT1/ITGB2/HAVCR2/ABL1/HLA-A/FUT7/PBRM1/FUT4/IGFBP2/SOCS1/CD1D/HLX/IL4R/LGALS9	33
BP	GO:0045766	positive regulation of angiogenesis	25/1100	192/18805	0.130208	2.22597	4.25594	0.000145726	0.00673126	0.00557426	THBS1/IL10/ACVRL1/SPHK1/PKM/TGM2/VEGFB/HSPB1/XBP1/ADM/HIPK2/RUNX1/GRN/MYDGF/ITGB2/ABL1/JUP/ENG/KLF4/SMAD1/ITGA5/CTSH/PTK2B/HMOX1/SIRT6	25
BP	GO:0019915	lipid storage	16/1100	97/18805	0.164948	2.81987	4.47905	0.000151154	0.00681127	0.00564052	PPARG/PLIN2/GM2A/CIDEB/LIPA/SQLE/HEXB/SREBF2/MSR1/SOAT1/NR1H3/AUP1/HEXA/PLIN3/CD36/PNPLA2	16
BP	GO:0170062	nutrient storage	16/1100	97/18805	0.164948	2.81987	4.47905	0.000151154	0.00681127	0.00564052	PPARG/PLIN2/GM2A/CIDEB/LIPA/SQLE/HEXB/SREBF2/MSR1/SOAT1/NR1H3/AUP1/HEXA/PLIN3/CD36/PNPLA2	16
BP	GO:0010038	response to metal ion	38/1100	347/18805	0.10951	1.87212	4.08719	0.000151305	0.00681127	0.00564052	SERPINF1/SLC39A8/LGMN/THBS1/CALR/ITPKC/BNIP3/KCNMA1/NQO1/HSP90B1/ASPH/ATP13A2/DDX19A/TRPM2/ENTPD6/CLIC4/CPNE8/ADAM9/CD14/SLC11A1/HSF1/ATF1/SLC11A2/ENDOG/IMPA2/MEF2A/APP/PRNP/PPP2CB/SEC31A/NCSTN/PARP1/MDM2/BSG/PTK2B/HMOX1/SMPD1/P2RX4	38
BP	GO:0002695	negative regulation of leukocyte activation	26/1100	204/18805	0.127451	2.17883	4.21961	0.000154119	0.00683112	0.00565696	SDC4/VSIG4/IL10/RHBDD3/SLC4A2/MERTK/IL4I1/AXL/DUSP3/LDLR/RUNX1/GRN/LILRB4/HAVCR2/NR1H3/CD84/PRNP/ID2/SOCS1/PELI1/CD33/PRDX2/HLX/IL4R/PAG1/LGALS9	26
BP	GO:0050866	negative regulation of cell activation	28/1100	227/18805	0.123348	2.10869	4.18887	0.000154318	0.00683112	0.00565696	SDC4/VSIG4/IL10/RHBDD3/SLC4A2/MERTK/IL4I1/THBD/AXL/DUSP3/LDLR/RUNX1/GRN/LILRB4/HAVCR2/NR1H3/CD84/PRNP/ID2/SOCS1/PELI1/CD33/PRDX2/HLX/IL4R/PAG1/LGALS9/TMX1	28
BP	GO:0046209	nitric oxide metabolic process	15/1100	88/18805	0.170455	2.914	4.48578	0.00016538	0.00726032	0.00601238	TMEM106A/IL10/POR/MTARC1/NQO1/ROCK2/CLU/SIRPA/ITGB2/TLR2/APP/KLF4/CD36/PTK2B/P2RX4	15
CC	GO:0031091	platelet alpha granule	14/1141	91/19880	0.153846	2.68051	3.96476	0.000658396	0.00737647	0.00598075	THBS1/GAS6/LHFPL2/CLU/VEGFB/CYB5R1/APLP2/F5/SCCPDH/SERPING1/APP/CD36/ACTN1/FERMT3	14
BP	GO:0014074	response to purine-containing compound	21/1100	150/18805	0.14	2.39336	4.27057	0.000175487	0.00763706	0.00632436	AREG/P2RY1/TMEM38A/PTAFR/HSP90B1/ASPH/THBD/TRPM2/TMEM38B/CARM1/KCNE1/ATF1/PER1/RAPGEF2/AHR/GUCD1/BSG/PTK2B/AQP9/P2RX4/HDAC2	21
BP	GO:0016125	sterol metabolic process	22/1100	161/18805	0.136646	2.33602	4.24357	0.000177741	0.00763706	0.00632436	ERLIN1/CYP19A1/MSMO1/DHCR24/SCARF1/CLN8/NSDHL/LIPA/SQLE/OSBPL1A/DHCR7/SREBF2/LDLR/CYB5R1/SOAT1/HMGCR/ACADVL/APP/FDPS/MVD/SMPD1/ACAA2	22
BP	GO:0060326	cell chemotaxis	36/1100	325/18805	0.110769	1.89365	4.05072	0.000178275	0.00763706	0.00632436	LGMN/THBS1/GAS6/RAB13/CMKLR1/CYP19A1/CALR/IL10/SLAMF8/DOCK4/PLA2G7/HMGB2/CCR2/PPIB/S100A9/CCR5/VEGFB/PLEC/TRPM2/HSPB1/FPR2/IL17RA/CREB3/ITGB2/STAP1/APP/MPP1/ENG/VAV3/HSD3B7/BSG/PTK2B/S100A12/P2RX4/TIRAP/LGALS9	36
BP	GO:0042176	regulation of protein catabolic process	40/1100	375/18805	0.106667	1.82352	4.01512	0.000179981	0.00764847	0.00633382	DAB2/VGLL4/IL10/RHBDD3/NQO1/PSMD14/CLU/ATP13A2/TMEM9/CD81/XBP1/DESI1/PSMC2/LDLR/PHB1/ADAM9/RAD23A/USP19/CTSA/ANXA2/HMGCR/PSMC3/UCHL5/APP/RDX/HSPBP1/NRDC/FURIN/PSMD3/PSMD1/MDM2/RILP/RAB7A/TIMP2/IRAK3/NSF/CUL4A/SIRT6/PSMC6/TMX1	40
BP	GO:1904018	positive regulation of vasculature development	25/1100	195/18805	0.128205	2.19172	4.16959	0.000186437	0.00785993	0.00650893	THBS1/IL10/ACVRL1/SPHK1/PKM/TGM2/VEGFB/HSPB1/XBP1/ADM/HIPK2/RUNX1/GRN/MYDGF/ITGB2/ABL1/JUP/ENG/KLF4/SMAD1/ITGA5/CTSH/PTK2B/HMOX1/SIRT6	25
CC	GO:0035580	specific granule lumen	11/1141	62/19880	0.177419	3.09123	4.06945	0.000724179	0.00796597	0.00645871	NIT2/CTSD/ELANE/HP/CTSZ/TOLLIP/JUP/RETN/CANT1/CYFIP1/TIMP2	11
BP	GO:0016050	vesicle organization	41/1100	389/18805	0.105398	1.80183	3.98323	0.000194183	0.00809621	0.00670459	SDC4/SEC24D/MYO7A/MVB12B/SPHK1/ATP13A2/CIDEB/TMEM9/AP1S1/SCARB2/DNAJC13/VPS37A/CORO1C/RUFY1/TGFBRAP1/SEC13/AP3D1/KCNE1/TMED9/ATP6AP1/NECTIN2/SNAPIN/AGFG1/ATP6V1A/ANXA2/KIF13A/UBR4/TMED10/RAB20/BLOC1S4/AP1B1/SEC31A/ZDHHC20/VAV3/WASL/RILP/CC2D1A/RAB7A/MX1/SEC23B/ATP6V1E1	41
BP	GO:0016054	organic acid catabolic process	29/1100	242/18805	0.119835	2.04863	4.09241	0.000196614	0.00809621	0.00670459	GOT2/BDH2/SESN2/CRAT/SLC27A4/ACOX2/FAH/PCK2/SLC25A44/IL4I1/GCDH/GPT2/PLA2G15/ETFDH/DLST/SDSL/HSD17B4/ECH1/SLC16A3/GLUL/IRS2/ACADVL/GNPDA1/HNMT/BLMH/HADHA/ACADS/ACAA2/ETFB	29
BP	GO:0046395	carboxylic acid catabolic process	29/1100	242/18805	0.119835	2.04863	4.09241	0.000196614	0.00809621	0.00670459	GOT2/BDH2/SESN2/CRAT/SLC27A4/ACOX2/FAH/PCK2/SLC25A44/IL4I1/GCDH/GPT2/PLA2G15/ETFDH/DLST/SDSL/HSD17B4/ECH1/SLC16A3/GLUL/IRS2/ACADVL/GNPDA1/HNMT/BLMH/HADHA/ACADS/ACAA2/ETFB	29
CC	GO:0005777	peroxisome	19/1141	147/19880	0.129252	2.25199	3.75951	0.000763943	0.00810851	0.00657428	IDH1/CRAT/ACOX2/PEX14/PEX19/PEX26/MGST1/MPV17/PLAAT3/HSD17B4/ECH1/ACSL3/HMGCR/TMEM135/ACSL1/STING1/FDPS/CD33/MFF	19
CC	GO:0042579	microbody	19/1141	147/19880	0.129252	2.25199	3.75951	0.000763943	0.00810851	0.00657428	IDH1/CRAT/ACOX2/PEX14/PEX19/PEX26/MGST1/MPV17/PLAAT3/HSD17B4/ECH1/ACSL3/HMGCR/TMEM135/ACSL1/STING1/FDPS/CD33/MFF	19
BP	GO:0051453	regulation of intracellular pH	15/1100	90/18805	0.166667	2.84924	4.38322	0.000213965	0.00860724	0.00712778	SLAMF8/SLC4A2/TMEM9/CREG1/CLIC4/GRN/SLC11A1/ATP6AP1/SNAPIN/ATP6V1A/ATP5F1B/LAMP1/RAB20/DMXL1/RAB7A	15
BP	GO:2001057	reactive nitrogen species metabolic process	15/1100	90/18805	0.166667	2.84924	4.38322	0.000213965	0.00860724	0.00712778	TMEM106A/IL10/POR/MTARC1/NQO1/ROCK2/CLU/SIRPA/ITGB2/TLR2/APP/KLF4/CD36/PTK2B/P2RX4	15
BP	GO:0030099	myeloid cell differentiation	46/1100	455/18805	0.101099	1.72833	3.92004	0.000214147	0.00860724	0.00712778	ZBTB16/PPARG/FAM20C/LTBR/C1QC/MAF/SLC4A2/HMGB2/FASN/CD81/LIPA/ABCB10/TPM4/MYC/PRDX3/BPGM/BLVRB/PRTN3/FES/HIPK2/RUNX1/CITED2/HSF1/LILRB4/SLC11A2/ATP6AP1/SLC48A1/NAGLU/SBNO2/ANXA2/TLR2/RB1/APP/ID2/PARP1/ACTN1/SOCS1/PTK2B/LYAR/CLPB/DNASE2/MAPK14/ALAS1/CUL4A/TIRAP/EIF2AK1	46
BP	GO:0006029	proteoglycan metabolic process	17/1100	110/18805	0.154545	2.64202	4.30514	0.000215505	0.00860724	0.00712778	HS6ST1/EXT2/HEXB/NDST1/SGSH/DSE/NAGLU/CHSY1/CHPF2/CHST13/CSGALNACT2/HEXA/GLB1/CANT1/B3GAT3/SLC35D2/BMPR2	17
BP	GO:0045824	negative regulation of innate immune response	16/1100	100/18805	0.16	2.73527	4.33673	0.000217596	0.00862588	0.00714322	VSIG4/PPARG/SLAMF8/PVR/SERPING1/GRN/HAVCR2/NECTIN2/NR1H3/OAS3/HLA-A/PARP1/LYAR/PARP14/IRAK3/LGALS9	16
BP	GO:0050792	regulation of viral process	20/1100	142/18805	0.140845	2.40781	4.19731	0.00022847	0.00898986	0.00744464	SRPK1/STOM/P4HB/AXL/TMEM39A/OAS2/RAD23A/NECTIN2/OAS3/TRIM14/FURIN/DHX9/BSG/SMPD1/RAB7A/STAU1/MX1/IFITM3/LGALS9/RSAD2	20
BP	GO:0070391	response to lipoteichoic acid	5/1100	11/18805	0.454545	7.77066	5.59875	0.000232993	0.00903401	0.0074812	CD14/TLR2/CD36/MAPK14/TIRAP	5
BP	GO:0071223	cellular response to lipoteichoic acid	5/1100	11/18805	0.454545	7.77066	5.59875	0.000232993	0.00903401	0.0074812	CD14/TLR2/CD36/MAPK14/TIRAP	5
BP	GO:0006879	intracellular iron ion homeostasis	13/1100	72/18805	0.180556	3.08668	4.42173	0.000246312	0.009222	0.00763688	SLC39A8/FRRS1/ATP13A2/MYC/BOLA3/TTC7A/SLC11A1/SLC11A2/ATP6AP1/ATP6V1A/CISD1/HMOX1/GLRX3	13
BP	GO:0006091	generation of precursor metabolites and energy	48/1100	484/18805	0.0991736	1.69542	3.86338	0.000246931	0.009222	0.00763688	IDH1/GRB10/AIFM2/BNIP3/DDIT4/POR/PFKP/LIPA/PKM/GAA/SHMT2/PLEC/FLCN/DLAT/COMT/ENO1/ETFDH/PGD/BPGM/WIPI1/DLST/SLC35A4/IL6ST/IRS2/FH/LDHA/GAPDH/CXXC5/ATP5F1B/GALK1/ACADVL/APP/TMEM135/GNPDA1/NDUFS3/CISD1/COA6/OGDH/MDH2/STOML2/NDUFS8/ETFB/NDUFV1/TRAP1/SIRT6/SDHB/SDHC/PGAM1	48
BP	GO:0043604	amide biosynthetic process	23/1100	176/18805	0.130682	2.23407	4.0999	0.00025025	0.009222	0.00763688	SGMS2/PAQR4/CLN8/FASN/SPHK1/GCDH/PDHX/GCLM/DLAT/ELOVL1/ACSL5/PDK4/ACSL3/FH/PANK3/HSD17B12/NANS/ACSL1/SPTLC2/GNE/SMPD1/B4GALT3/MGST2	23
BP	GO:0051701	biological process involved in interaction with host	23/1100	176/18805	0.130682	2.23407	4.0999	0.00025025	0.009222	0.00763688	GAS6/CTSL/CTSB/PVR/SIGLEC1/P4HB/CD81/CCR5/AXL/SCARB2/LDLR/PHB1/ITGB7/ANPEP/NECTIN2/LAMP1/FURIN/ITGA5/BSG/SLC3A2/SMPD1/RAB7A/LGALS9	23
BP	GO:0048193	Golgi vesicle transport	34/1100	306/18805	0.111111	1.89949	3.9542	0.000251382	0.009222	0.00763688	RAB13/SEC24D/P4HB/CIDEB/YIF1B/TBC1D14/COPB2/NBAS/WIPI1/SCYL1/RUFY1/ACSL3/PHAF1/ARCN1/SEC13/AP3D1/SPTBN1/TMED9/HYOU1/LAMP1/KIF13A/TMED10/GOLT1B/SNX1/OPTN/SEC31A/KDELR2/CREB3L2/TMED1/SEC23B/LMAN2/NAPG/NSF/ARF4	34
BP	GO:0034113	heterotypic cell-cell adhesion	12/1100	63/18805	0.190476	3.25628	4.47124	0.00025173	0.009222	0.00763688	GCNT2/IL10/SIRPA/ITGB7/ITGB2/JUP/KLF4/ITGA5/IL1RN/ITGAM/CD1D/CD58	12
BP	GO:0051893	regulation of focal adhesion assembly	12/1100	63/18805	0.190476	3.25628	4.47124	0.00025173	0.009222	0.00763688	SDC4/FMN1/THBS1/ACVRL1/ROCK2/POLDIP2/DUSP3/CORO1C/ABL1/DAPK3/RCC2/PTEN	12
BP	GO:0090109	regulation of cell-substrate junction assembly	12/1100	63/18805	0.190476	3.25628	4.47124	0.00025173	0.009222	0.00763688	SDC4/FMN1/THBS1/ACVRL1/ROCK2/POLDIP2/DUSP3/CORO1C/ABL1/DAPK3/RCC2/PTEN	12
BP	GO:0045017	glycerolipid biosynthetic process	29/1100	246/18805	0.117886	2.01532	3.99545	0.000260361	0.0094434	0.00782022	ITPKC/VAC14/FABP5/PCK2/PCYT2/PLD1/PLA2G15/PI4KA/LDLR/ABHD8/CHPT1/ACSL3/TTC7A/PGS1/IMPA2/AGPAT2/NR1H3/PIGF/ACSL1/PTEN/MTMR3/PNPLA2/CAPN2/CEPT1/DGKD/GK/CDIPT/PIGT/TMX1	29
BP	GO:1901136	carbohydrate derivative catabolic process	30/1100	258/18805	0.116279	1.98784	3.98231	0.000261329	0.0094434	0.00782022	CTSL/ENPP4/DDIT4/NUDT9/GM2A/PFKP/LIPA/PKM/EDEM2/FLCN/HEXB/SCARB2/ENO1/BPGM/NUDT16/SGSH/LDHA/NAGLU/GAPDH/DCTPP1/GALK1/APP/HEXA/GNPDA1/GLB1/MGAT1/OGDH/SMPD1/SIRT6/PGAM1	30
BP	GO:0006869	lipid transport	46/1100	460/18805	0.1	1.70955	3.84038	0.000273974	0.00983343	0.00814321	SLCO4A1/GOT2/PPARG/NTSR1/THBS1/DAB2/CYP19A1/SLC27A4/TEX2/MAP2K6/ZDHHC8/FABP5/PLIN2/CLN8/CLU/GM2A/CIDEB/LIPA/OSBPL1A/KCNN4/SCARB2/COMT/SREBF2/EPRS1/ATP11C/ACSL5/LDLR/ACSL3/IRS2/MSR1/SOAT1/SPART/ATP8B4/NR1H3/NME4/ANXA2/RETN/ACSL1/FURIN/CD36/APOL4/AQP9/P2RX4/DBI/ATP10A/SLC43A3	46
BP	GO:0002679	respiratory burst involved in defense response	6/1100	17/18805	0.352941	6.03369	5.1754	0.000279655	0.00997	0.0082563	MPO/SLAMF8/S100A9/LIPA/GRN/PRDX2	6
BP	GO:0006163	purine nucleotide metabolic process	45/1100	448/18805	0.100446	1.71718	3.82947	0.000288148	0.0101867	0.00843576	ME1/IDH1/GOT2/TPST1/DDIT4/NQO1/PCK2/NUDT9/PFKP/LIPA/PKM/NME1/FLCN/ENO1/PGD/BPGM/NUDT16/MTHFD1/GART/ATIC/ADCY3/LDHA/GAPDH/ATP6V1A/NME4/ATP5F1B/GMPR/GALK1/APP/MPP1/NDUFS3/PARP1/KCNAB2/OGDH/MDH2/GPD2/STOML2/NDUFS8/GTPBP1/NDUFV1/SIRT6/SDHB/LDHB/SDHC/PGAM1	45
BP	GO:0050885	neuromuscular process controlling balance	11/1100	55/18805	0.2	3.41909	4.47823	0.000289569	0.0101867	0.00843576	SLC1A3/AARS1/MYO7A/CLN8/GM2A/GAA/HEXB/ABL1/APP/HEXA/BLOC1S4	11
MF	GO:0016667	oxidoreductase activity, acting on a sulfur group of donors	12/1129	54/18639	0.222222	3.66873	4.98683	7.36724e-05	0.0103602	0.00887946	SESN2/STAB1/PDIA4/P4HB/PDIA6/ERO1A/TXN/PDIA3/GSR/SQOR/TMX2/TMX1	12
BP	GO:0002698	negative regulation of immune effector process	19/1100	134/18805	0.141791	2.42398	4.12332	0.000297324	0.0103907	0.00860469	VSIG4/IL10/SLAMF8/PVR/CCR2/IL4I1/AXL/SERPING1/GRN/LILRB4/HAVCR2/NECTIN2/AHR/CD84/HLA-A/IRAK3/HLX/IL4R/LGALS9	19
BP	GO:0006672	ceramide metabolic process	17/1100	113/18805	0.150442	2.57188	4.17739	0.000299464	0.0103971	0.00860998	SGMS2/PAQR4/CLN8/GM2A/SPHK1/HEXB/SCARB2/PLA2G15/ELOVL1/NAGLU/HEXA/FUT7/GLB1/SPTLC2/SMPD1/B4GALT3/ACER3	17
BP	GO:0002696	positive regulation of leukocyte activation	39/1100	372/18805	0.104839	1.79227	3.84696	0.000306492	0.010572	0.00875482	ZBTB16/VNN1/THBS1/GAS6/EPHB2/IL10/EBI3/CCR2/MAP3K8/CD81/IL4I1/ABL2/AXL/YWHAG/XBP1/TNIP2/FBXO38/SIRPA/IL6ST/IL18/IRS2/RUNX1/AP3D1/LILRB4/HAVCR2/STAP1/NECTIN2/ABL1/HLA-A/PBRM1/VAV3/IGFBP2/SOCS1/PELI1/CD1D/HLX/TIRAP/IL4R/LGALS9	39
BP	GO:0071216	cellular response to biotic stimulus	31/1100	273/18805	0.113553	1.94124	3.90477	0.000316753	0.010833	0.00897097	FZD5/EPHB2/IL10/PTAFR/HMGB2/CCR5/AXL/XBP1/HSPA5/TNIP2/SIRPA/ADAM9/CD14/IL18/CMPK2/HSF1/HAVCR2/STAP1/NR1H3/SBNO2/ABL1/AHR/TLR2/LY86/CD180/CD36/MAPK14/CAPN2/IRAK3/PRDX2/TIRAP	31
BP	GO:0097529	myeloid leukocyte migration	28/1100	237/18805	0.118143	2.01972	3.93772	0.000318138	0.010833	0.00897097	LGMN/THBS1/CMKLR1/CYP19A1/SLAMF8/PLA2G7/CCR2/PPIB/CD81/S100A9/VEGFB/SIRPA/PRTN3/FPR2/IL17RA/CREB3/ITGB2/STAP1/APP/MPP1/FUT7/FUT4/VAV3/BSG/PTK2B/S100A12/P2RX4/TIRAP	28
BP	GO:0016126	sterol biosynthetic process	13/1100	74/18805	0.175676	3.00326	4.30373	0.000326223	0.0109454	0.00906407	ERLIN1/MSMO1/DHCR24/NSDHL/LIPA/SQLE/DHCR7/SREBF2/CYB5R1/HMGCR/FDPS/MVD/ACAA2	13
BP	GO:0098754	detoxification	22/1100	168/18805	0.130952	2.23869	4.01979	0.000328093	0.0109454	0.00906407	SLC39A8/MPO/SESN2/AIFM2/MTARC1/NQO1/S100A9/MGST1/HP/PRDX3/SLC11A1/ADH5/RDH11/TXN/DHFR/ESD/PRDX1/CD36/AQP9/GSR/PRDX2/MGST2	22
BP	GO:0007042	lysosomal lumen acidification	7/1100	24/18805	0.291667	4.98617	4.87053	0.000329899	0.0109454	0.00906407	TMEM9/CREG1/GRN/ATP6AP1/SNAPIN/ATP6V1A/LAMP1	7
BP	GO:0097066	response to thyroid hormone	7/1100	24/18805	0.291667	4.98617	4.87053	0.000329899	0.0109454	0.00906407	CTSL/CTSB/C2/GCLM/CAB39/RDX/CTSH	7
BP	GO:0050777	negative regulation of immune response	26/1100	214/18805	0.121495	2.07702	3.94959	0.000331742	0.0109454	0.00906407	VSIG4/PPARG/IL10/SLAMF8/PVR/CCR2/IL4I1/SERPING1/GRN/LILRB4/HAVCR2/NECTIN2/NR1H3/OAS3/AHR/HLA-A/FURIN/PARP1/LYAR/PARP14/PSMA1/MAPK14/IRAK3/HLX/IL4R/LGALS9	26
CC	GO:0005778	peroxisomal membrane	11/1141	65/19880	0.169231	2.94856	3.88276	0.00108999	0.011177	0.00906217	PEX14/PEX19/PEX26/MGST1/MPV17/PLAAT3/HSD17B4/ACSL3/HMGCR/TMEM135/ACSL1	11
CC	GO:0031903	microbody membrane	11/1141	65/19880	0.169231	2.94856	3.88276	0.00108999	0.011177	0.00906217	PEX14/PEX19/PEX26/MGST1/MPV17/PLAAT3/HSD17B4/ACSL3/HMGCR/TMEM135/ACSL1	11
BP	GO:0006399	tRNA metabolic process	25/1100	203/18805	0.123153	2.10535	3.94677	0.000348283	0.0113753	0.00942004	B3GNTL1/AARS1/DTWD1/TRMT6/FAM98A/TP53RK/EXOSC7/ANG/VARS1/FARS2/EPRS1/PUS1/YARS1/RARS1/RTCB/FTSJ1/SSB/TSEN15/GON7/GARS1/GTF3C6/CARS1/TARS1/DUS1L/POLR2E	25
BP	GO:0030641	regulation of cellular pH	15/1100	94/18805	0.159574	2.728	4.18632	0.000349053	0.0113753	0.00942004	SLAMF8/SLC4A2/TMEM9/CREG1/CLIC4/GRN/SLC11A1/ATP6AP1/SNAPIN/ATP6V1A/ATP5F1B/LAMP1/RAB20/DMXL1/RAB7A	15
BP	GO:0022409	positive regulation of cell-cell adhesion	36/1100	337/18805	0.106825	1.82622	3.81482	0.000360348	0.0115277	0.0095463	ZBTB16/VNN1/GCNT2/IL10/PTAFR/EBI3/CCR2/ELANE/MAP3K8/CD81/IL4I1/ABL2/YWHAG/XBP1/FBXO38/SIRPA/IL6ST/IL18/RUNX1/AP3D1/CITED2/LILRB4/GCNT1/ITGB2/HAVCR2/ABL1/HLA-A/FUT7/PBRM1/FUT4/IGFBP2/SOCS1/CD1D/HLX/IL4R/LGALS9	36
BP	GO:0051251	positive regulation of lymphocyte activation	36/1100	337/18805	0.106825	1.82622	3.81482	0.000360348	0.0115277	0.0095463	ZBTB16/VNN1/GAS6/EPHB2/IL10/EBI3/CCR2/MAP3K8/CD81/IL4I1/ABL2/AXL/YWHAG/XBP1/TNIP2/FBXO38/SIRPA/IL6ST/IL18/IRS2/RUNX1/AP3D1/LILRB4/HAVCR2/ABL1/HLA-A/PBRM1/VAV3/IGFBP2/SOCS1/PELI1/CD1D/HLX/TIRAP/IL4R/LGALS9	36
BP	GO:0007162	negative regulation of cell adhesion	34/1100	312/18805	0.108974	1.86297	3.83125	0.000360595	0.0115277	0.0095463	SDC4/VSIG4/THBS1/GCNT2/EPHB2/IL10/ACVRL1/SLC4A2/PLXND1/ADAM15/IL4I1/DUSP3/CORO1C/RUNX1/LILRB4/HAVCR2/ABL1/ATP5F1B/PRNP/LPXN/KLF4/RCC2/RDX/IL1RN/SOCS1/PTEN/PELI1/CD164/PRDX2/HLX/IL4R/PAG1/LGALS9/TMX1	34
BP	GO:0016485	protein processing	27/1100	227/18805	0.118943	2.03338	3.90433	0.000362412	0.0115277	0.0095463	IL1R2/ADAMTS2/LDLRAD3/LGMN/THBS1/CTSL/ATG4C/PLA2G7/DHCR24/P4HB/THBD/ENO1/HP/ADAM9/RUNX1/CTSZ/NAGLU/ANXA2/DDI2/PRNP/FURIN/NCSTN/PARP1/CTSH/MDM2/STOML2/CAPN2	27
BP	GO:0046635	positive regulation of alpha-beta T cell activation	13/1100	75/18805	0.173333	2.96321	4.24622	0.000373832	0.0118106	0.00978055	ZBTB16/EBI3/CCR2/CD81/IL18/RUNX1/AP3D1/LILRB4/HLA-A/SOCS1/HLX/IL4R/LGALS9	13
BP	GO:0006828	manganese ion transport	5/1100	12/18805	0.416667	7.12311	5.28857	0.000380199	0.0118106	0.00978055	SLC39A8/TRPM2/SLC11A1/SLC11A2/ATP13A1	5
BP	GO:0033539	fatty acid beta-oxidation using acyl-CoA dehydrogenase	5/1100	12/18805	0.416667	7.12311	5.28857	0.000380199	0.0118106	0.00978055	GCDH/ETFDH/ACADVL/ACADS/ETFB	5
BP	GO:0097067	cellular response to thyroid hormone stimulus	5/1100	12/18805	0.416667	7.12311	5.28857	0.000380199	0.0118106	0.00978055	CTSL/CTSB/GCLM/RDX/CTSH	5
BP	GO:0032602	chemokine production	16/1100	105/18805	0.152381	2.60502	4.11082	0.000384915	0.0118189	0.00978741	ALOX15B/IL10/ELANE/SIRPA/IL18/IL17RA/LILRB4/HAVCR2/OAS3/TLR2/APP/KLF4/HMOX1/TIRAP/IL4R/LGALS9	16
BP	GO:0032642	regulation of chemokine production	16/1100	105/18805	0.152381	2.60502	4.11082	0.000384915	0.0118189	0.00978741	ALOX15B/IL10/ELANE/SIRPA/IL18/IL17RA/LILRB4/HAVCR2/OAS3/TLR2/APP/KLF4/HMOX1/TIRAP/IL4R/LGALS9	16
BP	GO:0007179	transforming growth factor beta receptor signaling pathway	29/1100	252/18805	0.115079	1.96733	3.85339	0.000390481	0.0118461	0.00980991	PPARG/THBS1/DAB2/SAP30/ACVR1/GCNT2/ID1/ACVRL1/SPRED2/LATS2/XBP1/FLCN/HSPA5/SPRY2/NREP/TGFBRAP1/HIPK2/ADAM9/CITED2/ERO1A/ENG/LPXN/SMAD1/FURIN/PARP1/EID2/SAP30L/ADISSP/HDAC2	29
BP	GO:0071677	positive regulation of mononuclear cell migration	15/1100	95/18805	0.157895	2.69928	4.1387	0.00039249	0.0118461	0.00980991	LGMN/THBS1/GAS6/CMKLR1/CALR/PLA2G7/CCR2/ABL2/FPR2/CREB3/ABL1/APP/PTK2B/P2RX4/LGALS9	15
BP	GO:0097006	regulation of plasma lipoprotein particle levels	15/1100	95/18805	0.157895	2.69928	4.1387	0.00039249	0.0118461	0.00980991	MPO/NCEH1/ZDHHC8/PLA2G7/CIDEB/LIPA/LDLR/ACSL3/MSR1/SOAT1/LRPAP1/ANXA2/FURIN/CD36/HMOX1	15
BP	GO:0071675	regulation of mononuclear cell migration	20/1100	148/18805	0.135135	2.3102	3.98859	0.000398137	0.0119016	0.00985593	LGMN/THBS1/GAS6/CMKLR1/CYP19A1/CALR/SLAMF8/PLA2G7/CCR2/CD81/ABL2/FPR2/CREB3/STAP1/ABL1/APP/WASL/PTK2B/P2RX4/LGALS9	20
BP	GO:1903236	regulation of leukocyte tethering or rolling	6/1100	18/18805	0.333333	5.69848	4.97094	0.000398813	0.0119016	0.00985593	PTAFR/CCR2/ELANE/GCNT1/FUT7/FUT4	6
BP	GO:0042220	response to cocaine	11/1100	57/18805	0.192982	3.29912	4.33307	0.000401182	0.0119055	0.00985911	SLC1A3/FKBP5/TGM2/CDK5/COMT/EFTUD2/MDM2/PTK2B/SMPD1/MBD1/HDAC2	11
BP	GO:0071248	cellular response to metal ion	23/1100	182/18805	0.126374	2.16041	3.92101	0.000408129	0.0120444	0.00997411	SERPINF1/SLC39A8/LGMN/CALR/ITPKC/BNIP3/NQO1/HSP90B1/ASPH/ATP13A2/TRPM2/CLIC4/CPNE8/SLC11A1/HSF1/ENDOG/MEF2A/PRNP/NCSTN/PARP1/HMOX1/SMPD1/P2RX4	23
CC	GO:0031904	endosome lumen	8/1141	38/19880	0.210526	3.66807	4.06221	0.00120077	0.0121078	0.00981682	LGMN/CTSL/CTSB/CTSD/CD63/LRPAP1/APP/CTSH	8
CC	GO:0030117	membrane coat	14/1141	97/19880	0.14433	2.5147	3.69007	0.00125299	0.0122267	0.00991327	SEC24D/CIDEB/AP1S1/COPB2/AP2A2/SCYL1/ARCN1/SEC13/AP3D1/DIPK2A/AP1B1/SEC31A/CLTC/SEC23B	14
CC	GO:0048475	coated membrane	14/1141	97/19880	0.14433	2.5147	3.69007	0.00125299	0.0122267	0.00991327	SEC24D/CIDEB/AP1S1/COPB2/AP2A2/SCYL1/ARCN1/SEC13/AP3D1/DIPK2A/AP1B1/SEC31A/CLTC/SEC23B	14
BP	GO:0002688	regulation of leukocyte chemotaxis	18/1100	127/18805	0.141732	2.42298	4.01059	0.000426463	0.0125159	0.0103646	LGMN/THBS1/GAS6/CMKLR1/CYP19A1/CALR/SLAMF8/PLA2G7/CCR2/VEGFB/FPR2/CREB3/STAP1/APP/MPP1/PTK2B/TIRAP/LGALS9	18
BP	GO:0006885	regulation of pH	16/1100	106/18805	0.150943	2.58045	4.06721	0.000429199	0.012527	0.0103738	SLAMF8/SLC4A2/TMEM9/CREG1/CLIC4/PDK4/GRN/SLC11A1/ATP6AP1/SNAPIN/ATP6V1A/ATP5F1B/LAMP1/RAB20/DMXL1/RAB7A	16
BP	GO:0002407	dendritic cell chemotaxis	7/1100	25/18805	0.28	4.78673	4.72237	0.000435227	0.0125648	0.0104051	GAS6/CALR/SLAMF8/CCR2/CCR5/TRPM2/LGALS9	7
BP	GO:0010878	cholesterol storage	7/1100	25/18805	0.28	4.78673	4.72237	0.000435227	0.0125648	0.0104051	PPARG/LIPA/SREBF2/MSR1/SOAT1/NR1H3/CD36	7
MF	GO:0015036	disulfide oxidoreductase activity	10/1129	40/18639	0.25	4.12733	5.02761	0.000101893	0.0127366	0.0109163	STAB1/PDIA4/P4HB/PDIA6/ERO1A/TXN/PDIA3/GSR/TMX2/TMX1	10
BP	GO:0050867	positive regulation of cell activation	40/1100	392/18805	0.102041	1.74443	3.71262	0.000447566	0.0128512	0.0106423	ZBTB16/VNN1/THBS1/GAS6/EPHB2/IL10/EBI3/CCR2/MAP3K8/CD81/IL4I1/ABL2/AXL/YWHAG/XBP1/TNIP2/FBXO38/SIRPA/IL6ST/IL18/IRS2/RUNX1/AP3D1/LILRB4/HAVCR2/STAP1/NECTIN2/ABL1/APP/HLA-A/PBRM1/VAV3/IGFBP2/SOCS1/PELI1/CD1D/HLX/TIRAP/IL4R/LGALS9	40
BP	GO:0015909	long-chain fatty acid transport	12/1100	67/18805	0.179104	3.06187	4.21416	0.000456089	0.0130255	0.0107866	PPARG/NTSR1/THBS1/SLC27A4/FABP5/PLIN2/EPRS1/ACSL5/ACSL3/IRS2/ACSL1/CD36	12
MF	GO:0016614	oxidoreductase activity, acting on CH-OH group of donors	20/1129	132/18639	0.151515	2.50141	4.39563	0.000132376	0.0130535	0.0111879	ME1/IDH1/BDH2/UEVLD/FASN/NSDHL/PGD/HSD17B4/ADH5/HSD17B12/RDH11/LDHA/HMGCR/CBR1/HSD3B7/KCNAB2/HADHA/MDH2/GPD2/LDHB	20
MF	GO:0016616	oxidoreductase activity, acting on the CH-OH group of donors, NAD or NADP as acceptor	19/1129	122/18639	0.155738	2.57112	4.42087	0.000133347	0.0130535	0.0111879	ME1/IDH1/BDH2/UEVLD/FASN/NSDHL/PGD/HSD17B4/ADH5/HSD17B12/RDH11/LDHA/HMGCR/CBR1/HSD3B7/KCNAB2/HADHA/MDH2/LDHB	19
MF	GO:0005044	scavenger receptor activity	8/1129	27/18639	0.296296	4.89164	5.13833	0.000139238	0.0130535	0.0111879	CD163/STAB1/SCARF1/LGALS3BP/SCARB2/ENPP2/MSR1/CD36	8
BP	GO:1902652	secondary alcohol metabolic process	21/1100	161/18805	0.130435	2.22984	3.90631	0.000468193	0.0132599	0.0109807	IDH1/ERLIN1/MSMO1/DHCR24/SCARF1/CLN8/NSDHL/LIPA/SQLE/OSBPL1A/DHCR7/SREBF2/LDLR/SOAT1/HMGCR/ACADVL/APP/FDPS/MVD/SMPD1/ACAA2	21
BP	GO:0061756	leukocyte adhesion to vascular endothelial cell	11/1100	58/18805	0.189655	3.24224	4.26289	0.000469287	0.0132599	0.0109807	SLC39A8/PTAFR/CCR2/ELANE/ITGB7/GCNT1/ITGB2/KLF4/FUT7/FUT4/SELL	11
BP	GO:0008203	cholesterol metabolic process	20/1100	150/18805	0.133333	2.27939	3.92126	0.000475075	0.0133524	0.0110573	ERLIN1/MSMO1/DHCR24/SCARF1/CLN8/NSDHL/LIPA/SQLE/OSBPL1A/DHCR7/SREBF2/LDLR/SOAT1/HMGCR/ACADVL/APP/FDPS/MVD/SMPD1/ACAA2	20
BP	GO:0002532	production of molecular mediator involved in inflammatory response	16/1100	107/18805	0.149533	2.55633	4.02411	0.000477792	0.0133581	0.011062	IL1R2/FADS2/EPHB2/SLAMF8/S100A9/LIPA/SIRPA/PLD3/IL17RA/GRN/LILRB4/PER1/CD36/MAPK14/PRDX2/IL4R	16
BP	GO:0097193	intrinsic apoptotic signaling pathway	35/1100	330/18805	0.106061	1.81315	3.71459	0.000493328	0.0137026	0.0113473	VNN1/BNIP3/IL10/BRCA2/DDIT4/CLU/P4HB/IFI6/CIDEB/S100A9/HSPB1/XBP1/FLCN/PIAS4/MYC/ENO1/AEN/IFI27L1/HIPK2/TMEM109/ERO1A/CREB3/HYOU1/ABL1/IFI27/TNFRSF1A/APP/PARP1/CUL2/MDM2/PTTG1IP/STYXL1/TRAP1/CUL4A/FNIP2	35
BP	GO:0006418	tRNA aminoacylation for protein translation	9/1100	41/18805	0.219512	3.75266	4.398	0.000496742	0.0137026	0.0113473	AARS1/VARS1/FARS2/EPRS1/YARS1/RARS1/GARS1/CARS1/TARS1	9
BP	GO:0150076	neuroinflammatory response	14/1100	87/18805	0.16092	2.75099	4.08026	0.000497854	0.0137026	0.0113473	C1QA/CLU/SPHK1/LDLR/BPGM/IL18/GRN/IFNGR1/ITGB2/STAP1/NAGLU/TLR2/APP/ITGAM	14
BP	GO:0044403	biological process involved in symbiotic interaction	26/1100	220/18805	0.118182	2.02037	3.79457	0.000509496	0.0139405	0.0115444	GAS6/CTSL/CTSB/PVR/SIGLEC1/ELANE/P4HB/CD81/CCR5/AXL/SCARB2/LDLR/PHB1/ITGB7/ANPEP/NECTIN2/GAPDH/LAMP1/FURIN/ITGA5/BSG/SLC3A2/SMPD1/ROMO1/RAB7A/LGALS9	26
BP	GO:0071222	cellular response to lipopolysaccharide	27/1100	232/18805	0.116379	1.98956	3.78022	0.000511748	0.0139405	0.0115444	EPHB2/IL10/PTAFR/HMGB2/CCR5/AXL/XBP1/TNIP2/SIRPA/ADAM9/CD14/IL18/CMPK2/HSF1/HAVCR2/STAP1/NR1H3/SBNO2/ABL1/TLR2/LY86/CD180/CD36/MAPK14/CAPN2/IRAK3/PRDX2	27
BP	GO:0150116	regulation of cell-substrate junction organization	12/1100	68/18805	0.176471	3.01684	4.15289	0.000524817	0.0142236	0.0117788	SDC4/FMN1/THBS1/ACVRL1/ROCK2/POLDIP2/DUSP3/CORO1C/ABL1/DAPK3/RCC2/PTEN	12
BP	GO:0006024	glycosaminoglycan biosynthetic process	10/1100	50/18805	0.2	3.41909	4.26926	0.000541958	0.0146136	0.0121017	GCNT2/EXT2/DSE/CHSY1/CHPF2/CHST13/CSGALNACT2/HEXA/B3GAT3/CLTC	10
BP	GO:0006643	membrane lipid metabolic process	26/1100	221/18805	0.117647	2.01123	3.76921	0.000546102	0.014651	0.0121327	SGMS2/TEX2/PAQR4/CLN8/GM2A/SPHK1/HEXB/SCARB2/PLA2G15/ENPP2/ELOVL1/SCCPDH/B3GNT5/NAGLU/PIGF/TNFRSF1A/HEXA/FUT7/GLB1/SPTLC2/FUT4/SMPD1/B4GALT3/ACER3/MGST2/PIGT	26
CC	GO:0071682	endocytic vesicle lumen	6/1141	23/19880	0.26087	4.54521	4.19775	0.00152987	0.0146916	0.0119118	MPO/CTSL/CALR/HSP90B1/HP/HYOU1	6
CC	GO:0005769	early endosome	41/1141	440/19880	0.0931818	1.62354	3.26367	0.00158104	0.0147382	0.0119495	FZD5/VAC14/DYSF/NISCH/SIGLEC1/MVB12B/SPHK1/TMEM63A/PICK1/NME1/AP1S1/DNAJC13/ATP11C/PRDX3/LDLR/PHB1/RUFY1/TGFBRAP1/PLD3/EHD4/AP3D1/SLC31A1/SLC11A2/HAVCR2/ANXA2/TOLLIP/FCGR1A/APP/RAB20/SNX1/RCC2/AP1B1/HLA-A/MARCHF1/NCSTN/FKBP15/ECPAS/MAP2K1/STAMBP/SH3GL1/IFITM3	41
CC	GO:0030127	COPII vesicle coat	5/1141	16/19880	0.3125	5.44479	4.38879	0.00158344	0.0147382	0.0119495	SEC24D/CIDEB/SEC13/SEC31A/SEC23B	5
BP	GO:0001890	placenta development	20/1100	152/18805	0.131579	2.2494	3.85499	0.000564605	0.0149075	0.0123451	PPARG/ST14/FZD5/HS6ST1/IL10/CTSB/SOCS3/NSDHL/ANG/PRDX3/ADM/RTCB/STK3/CITED2/SPINT1/PARP1/BSG/MAP2K1/MAPK14/BMPR2	20
BP	GO:0002687	positive regulation of leukocyte migration	20/1100	152/18805	0.131579	2.2494	3.85499	0.000564605	0.0149075	0.0123451	LGMN/THBS1/GAS6/CMKLR1/CALR/PTAFR/PLA2G7/CCR2/VEGFB/ABL2/FPR2/CREB3/ABL1/APP/FUT7/FUT4/PTK2B/P2RX4/TIRAP/LGALS9	20
BP	GO:1904996	positive regulation of leukocyte adhesion to vascular endothelial cell	7/1100	26/18805	0.269231	4.60262	4.58187	0.000565751	0.0149075	0.0123451	PTAFR/CCR2/ELANE/GCNT1/ITGB2/FUT7/FUT4	7
BP	GO:0070482	response to oxygen levels	37/1100	358/18805	0.103352	1.76685	3.65142	0.00056689	0.0149075	0.0123451	PPARG/THBS1/LMNA/BNIP3/DDIT4/ACVRL1/KCNMA1/ROCK2/PLOD1/HSP90B1/ADAM15/P4HB/VEGFB/PICK1/ANG/FUNDC1/MYC/COMT/ENO1/ADM/HIPK2/CITED2/ERO1A/HSF1/SLC11A2/USP19/ATP6AP1/ENDOG/HYOU1/ATP6V1A/TLR2/ENG/MDM2/PTK2B/ACAA2/CAPN2/HDAC2	37
CC	GO:0005770	late endosome	32/1141	320/19880	0.1	1.74233	3.30335	0.00164033	0.0149554	0.0121257	LGMN/CTSL/VAC14/DYSF/SIGLEC1/MVB12B/ATP13A2/TMEM9/ANXA6/OSBPL1A/SCARB2/PLD1/CD63/LDLR/VPS37A/TMEM192/PLD3/ARL8A/GRN/SLC11A1/SLC31A1/SLC11A2/ANXA2/RAPGEF2/LAMP1/MARCHF1/CTSH/RILP/ECPAS/RAB7A/MAP2K1/IFITM3	32
CC	GO:0009295	nucleoid	9/1141	49/19880	0.183673	3.2002	3.805	0.00168094	0.0149554	0.0121257	SHMT2/POLDIP2/ATP5F1B/ACADVL/FASTKD5/MPG/HADHA/TUFM/POLG	9
CC	GO:0042645	mitochondrial nucleoid	9/1141	49/19880	0.183673	3.2002	3.805	0.00168094	0.0149554	0.0121257	SHMT2/POLDIP2/ATP5F1B/ACADVL/FASTKD5/MPG/HADHA/TUFM/POLG	9
CC	GO:0033018	sarcoplasmic reticulum lumen	4/1141	10/19880	0.4	6.96933	4.65901	0.00171434	0.0150315	0.0121874	CALR/HSP90B1/ASPH/MANF	4
BP	GO:0050655	dermatan sulfate proteoglycan metabolic process	5/1100	13/18805	0.384615	6.57517	5.01207	0.000588142	0.0153902	0.0127448	HEXB/DSE/CSGALNACT2/HEXA/B3GAT3	5
CC	GO:0005840	ribosome	26/1141	244/19880	0.106557	1.85658	3.32204	0.00178852	0.0154579	0.0125331	CALR/PELO/MRPL1/RRBP1/MRPL15/MRPL4/MRPL58/MRPS17/MRPS26/CHCHD1/MRPL39/APEX1/MRPS15/MRPL24/DHX29/EIF4G1/MRPL35/MRPL32/LARP4/MRPL19/MRPL17/EIF2AK4/MRPL16/MRPS2/MRPL28/MRPL22	26
BP	GO:0010563	negative regulation of phosphorus metabolic process	30/1100	271/18805	0.110701	1.89249	3.68871	0.000601506	0.0155863	0.0129073	EPHB2/TESK1/DDIT4/SPRED2/LATS2/YWHAG/HSPB1/FLCN/SPRY2/DUSP3/PRDX3/HEG1/CORO1C/IRS2/LILRB4/GMPPA/STAP1/EIF4G1/ABL1/RB1/GADD45A/DUSP7/PRNP/IPO7/PARP1/SOCS1/PTEN/PARP14/IRAK3/SIRT6	30
BP	GO:0045936	negative regulation of phosphate metabolic process	30/1100	271/18805	0.110701	1.89249	3.68871	0.000601506	0.0155863	0.0129073	EPHB2/TESK1/DDIT4/SPRED2/LATS2/YWHAG/HSPB1/FLCN/SPRY2/DUSP3/PRDX3/HEG1/CORO1C/IRS2/LILRB4/GMPPA/STAP1/EIF4G1/ABL1/RB1/GADD45A/DUSP7/PRNP/IPO7/PARP1/SOCS1/PTEN/PARP14/IRAK3/SIRT6	30
BP	GO:0046032	ADP catabolic process	15/1100	99/18805	0.151515	2.59022	3.95419	0.000615705	0.015673	0.012979	DDIT4/NUDT9/PFKP/LIPA/PKM/FLCN/ENO1/BPGM/LDHA/GAPDH/GALK1/APP/OGDH/SIRT6/PGAM1	15
BP	GO:0006099	tricarboxylic acid cycle	8/1100	34/18805	0.235294	4.02246	4.39673	0.000619602	0.015673	0.012979	IDH1/DLAT/DLST/FH/OGDH/MDH2/SDHB/SDHC	8
BP	GO:0050901	leukocyte tethering or rolling	8/1100	34/18805	0.235294	4.02246	4.39673	0.000619602	0.015673	0.012979	PTAFR/CCR2/ELANE/ITGB7/GCNT1/FUT7/FUT4/SELL	8
BP	GO:1901889	negative regulation of cell junction assembly	8/1100	34/18805	0.235294	4.02246	4.39673	0.000619602	0.015673	0.012979	THBS1/ACVRL1/ROCK2/CORO1C/TLR2/APP/RCC2/PTEN	8
BP	GO:2000191	regulation of fatty acid transport	8/1100	34/18805	0.235294	4.02246	4.39673	0.000619602	0.015673	0.012979	NTSR1/THBS1/MAP2K6/EPRS1/ACSL5/IRS2/ACSL1/P2RX4	8
BP	GO:0009636	response to toxic substance	30/1100	272/18805	0.110294	1.88553	3.6668	0.000639256	0.0158691	0.0131415	SLC39A8/MPO/SESN2/AIFM2/MTARC1/NQO1/S100A9/MGST1/COMT/HP/PRDX3/EPHX1/CNP/SLC11A1/ADH5/RDH11/TXN/AHR/TLR2/DHFR/ESD/PRDX1/KDM5C/CD36/MDM2/BLMH/AQP9/GSR/PRDX2/MGST2	30
BP	GO:0019320	hexose catabolic process	10/1100	51/18805	0.196078	3.35205	4.19236	0.000639306	0.0158691	0.0131415	GALM/PFKP/PKM/ENO1/PMM2/GALK1/FUT7/GLB1/FUT4/PGAM1	10
BP	GO:0035384	thioester biosynthetic process	10/1100	51/18805	0.196078	3.35205	4.19236	0.000639306	0.0158691	0.0131415	FASN/GCDH/PDHX/DLAT/ELOVL1/ACSL5/PDK4/ACSL3/HSD17B12/ACSL1	10
BP	GO:0071616	acyl-CoA biosynthetic process	10/1100	51/18805	0.196078	3.35205	4.19236	0.000639306	0.0158691	0.0131415	FASN/GCDH/PDHX/DLAT/ELOVL1/ACSL5/PDK4/ACSL3/HSD17B12/ACSL1	10
MF	GO:0050660	flavin adenine dinucleotide binding	15/1129	86/18639	0.174419	2.87953	4.43603	0.000185714	0.0160714	0.0137744	AIFM2/ACOX2/POR/DHCR24/GCDH/SQLE/ETFDH/CYB5R1/ACAD9/ERO1A/ACADVL/GSR/ACADS/SQOR/DUS1L	15
BP	GO:0042063	gliogenesis	36/1100	348/18805	0.103448	1.7685	3.60681	0.000657138	0.0162359	0.0134452	AREG/P2RY1/BNIP3/C1QA/CCR2/CLU/VCAN/S100A9/PLEC/PICK1/HEXB/CDK5/EIF2B4/LDLR/IL6ST/CNP/GRN/SPINT1/IFNGR1/STAP1/NAGLU/ABL1/KDM4A/TLR2/RB1/APP/ID2/SLC25A46/NSUN5/NCSTN/PTEN/PTK2B/MAP2K1/P2RX4/MBD1/HDAC2	36
BP	GO:0015908	fatty acid transport	17/1100	121/18805	0.140496	2.40184	3.85594	0.000674375	0.0165846	0.013734	SLCO4A1/GOT2/PPARG/NTSR1/THBS1/SLC27A4/MAP2K6/FABP5/PLIN2/EPRS1/ACSL5/ACSL3/IRS2/ACSL1/CD36/P2RX4/SLC43A3	17
BP	GO:0043648	dicarboxylic acid metabolic process	15/1100	100/18805	0.15	2.56432	3.90949	0.00068596	0.0167918	0.0139055	ME1/IDH1/GOT2/NIT2/PCK2/GPT2/GCLM/MTHFD1/DLST/ATIC/GLUL/FH/DHFR/OGDH/MDH2	15
BP	GO:1905952	regulation of lipid localization	23/1100	189/18805	0.121693	2.0804	3.72088	0.000697048	0.0169849	0.0140655	PPARG/NTSR1/THBS1/DAB2/CYP19A1/MAP2K6/ZDHHC8/PLIN2/SREBF2/EPRS1/ACSL5/IRS2/MSR1/NR1H3/ANXA2/RETN/ACSL1/PLIN3/FURIN/CD36/PNPLA2/P2RX4/DBI	23
BP	GO:0060759	regulation of response to cytokine stimulus	24/1100	201/18805	0.119403	2.04125	3.69933	0.000709541	0.0171469	0.0141996	IL1R2/PPARG/GAS6/SPHK1/AXL/PIAS4/NKIRAS2/IL6ST/STAP1/AGPAT2/NR1H3/OAS3/RBM47/TLR2/NAIP/TNFRSF1A/KLF4/STING1/PPP2CB/DHX9/IL1RN/PARP14/IRAK3/RNF113A	24
BP	GO:0006809	nitric oxide biosynthetic process	13/1100	80/18805	0.1625	2.77801	3.9723	0.000710152	0.0171469	0.0141996	IL10/POR/MTARC1/NQO1/ROCK2/CLU/SIRPA/ITGB2/APP/KLF4/CD36/PTK2B/P2RX4	13
CC	GO:0002102	podosome	8/1141	41/19880	0.195122	3.39967	3.79534	0.00201431	0.0171642	0.0139165	SH3PXD2B/PLEC/TPM4/LPXN/TNS3/RHOU/FERMT3/SH3GL1	8
BP	GO:0002837	regulation of immune response to tumor cell	7/1100	27/18805	0.259259	4.43215	4.44834	0.000725556	0.0174396	0.014442	PVR/IL4I1/YWHAG/FBXO38/HAVCR2/NECTIN2/AHR	7
BP	GO:0002573	myeloid leukocyte differentiation	28/1100	250/18805	0.112	1.91469	3.629	0.0007504	0.0178767	0.0148039	PPARG/FAM20C/LTBR/C1QC/SLC4A2/FASN/CD81/MYC/PRTN3/FES/RUNX1/CITED2/HSF1/LILRB4/ATP6AP1/NAGLU/SBNO2/ANXA2/TLR2/RB1/APP/ID2/PARP1/SOCS1/CLPB/MAPK14/CUL4A/EIF2AK1	28
BP	GO:0046466	membrane lipid catabolic process	10/1100	52/18805	0.192308	3.28759	4.11735	0.000750644	0.0178767	0.0148039	GM2A/SPHK1/HEXB/SCARB2/ENPP2/HEXA/GLB1/SMPD1/ACER3/MGST2	10
BP	GO:0050727	regulation of inflammatory response	43/1100	442/18805	0.0972851	1.66313	3.51652	0.000753835	0.0178767	0.0148039	SLC39A8/PPARG/CYP19A1/MAPK13/IL10/SLAMF8/RHBDD3/PLA2G7/CCR2/ELANE/MAP3K8/SOCS3/SPHK1/CD81/S100A9/LDLR/SIRPA/IL6ST/IL18/FPR2/IL17RA/GRN/STAP1/NR1H3/SBNO2/MCPH1/AHR/TLR2/NAIP/FCGR1A/TNFRSF1A/RB1/APP/KLF4/STING1/FUT7/FURIN/DHX9/S100A12/PSMA1/ABHD12/MAPK14/MGST2	43
BP	GO:2000377	regulation of reactive oxygen species metabolic process	20/1100	156/18805	0.128205	2.19172	3.7255	0.000788252	0.0186098	0.015411	THBS1/BNIP3/MPV17/HP/SIRPA/FPR2/ITGB2/DHFR/GADD45A/CBR1/APP/CD36/STK17A/PTK2B/ITGAM/ROMO1/MAPK14/PRDX2/TRAP1/ARF4	20
BP	GO:0010324	membrane invagination	11/1100	62/18805	0.177419	3.03306	3.99669	0.000846016	0.019649	0.0162716	THBS1/MARCO/MSR1/ITGB2/STAP1/ARF1/FCGR1A/FCHO2/CD36/ITGAM/ELMO1	11
BP	GO:0009137	purine nucleoside diphosphate catabolic process	15/1100	102/18805	0.147059	2.51404	3.82168	0.000847066	0.019649	0.0162716	DDIT4/NUDT9/PFKP/LIPA/PKM/FLCN/ENO1/BPGM/LDHA/GAPDH/GALK1/APP/OGDH/SIRT6/PGAM1	15
BP	GO:0009181	purine ribonucleoside diphosphate catabolic process	15/1100	102/18805	0.147059	2.51404	3.82168	0.000847066	0.019649	0.0162716	DDIT4/NUDT9/PFKP/LIPA/PKM/FLCN/ENO1/BPGM/LDHA/GAPDH/GALK1/APP/OGDH/SIRT6/PGAM1	15
BP	GO:0043279	response to alkaloid	15/1100	102/18805	0.147059	2.51404	3.82168	0.000847066	0.019649	0.0162716	SLC1A3/FKBP5/TMEM38A/NQO1/TGM2/TMEM38B/CDK5/COMT/PPP1R9B/EFTUD2/MDM2/PTK2B/SMPD1/MBD1/HDAC2	15
BP	GO:0030201	heparan sulfate proteoglycan metabolic process	9/1100	44/18805	0.204545	3.4968	4.1329	0.000858492	0.0197416	0.0163483	HS6ST1/EXT2/NDST1/SGSH/DSE/NAGLU/GLB1/B3GAT3/SLC35D2	9
BP	GO:0043039	tRNA aminoacylation	9/1100	44/18805	0.204545	3.4968	4.1329	0.000858492	0.0197416	0.0163483	AARS1/VARS1/FARS2/EPRS1/YARS1/RARS1/GARS1/CARS1/TARS1	9
BP	GO:0006116	NADH oxidation	5/1100	14/18805	0.357143	6.10552	4.76324	0.000871002	0.0199429	0.016515	GOT2/NQO1/PCK2/MDH2/GPD2	5
BP	GO:1903829	positive regulation of protein localization	47/1100	499/18805	0.0941884	1.61019	3.44345	0.000881521	0.0200372	0.0165931	PPARG/SESN2/GAS6/FZD5/EPHB2/TESK1/ZDHHC8/STOM/PCK2/ROCK2/ASPH/ATP13A2/CD81/EDEM2/ANG/XBP1/KCNN4/CDK5/RAB11FIP2/SREBF2/ACSL3/ADAM9/IRS2/PPP1R9B/SPTBN1/ITGB2/CCT6A/EIF4G1/MESD/TLR2/TMED10/JUP/APP/PRNP/CCDC88A/RDX/IPO7/RHOU/PARP1/SAE1/B3GAT3/MDM2/BSG/ITGAM/CD33/MAPK14/SIRT6	47
BP	GO:0016072	rRNA metabolic process	29/1100	265/18805	0.109434	1.87082	3.55854	0.00088373	0.0200372	0.0165931	PELO/TBL3/ERI1/UTP11/EXOSC7/ANG/WDR36/MYC/RRP1/NOLC1/NUDT16/MACROH2A2/RPUSD1/RPF2/NHP2/WDR18/DDX49/NSUN5/GTF3C6/BOP1/LYAR/WDR43/NOP56/AK6/UTP6/FTSJ3/RRP1B/POLR2E/SLFN12	29
BP	GO:0021782	glial cell development	18/1100	135/18805	0.133333	2.27939	3.71854	0.000892289	0.0200372	0.0165931	C1QA/CLU/S100A9/PLEC/PICK1/CDK5/EIF2B4/LDLR/GRN/IFNGR1/NAGLU/TLR2/APP/SLC25A46/NSUN5/NCSTN/PTEN/MAP2K1	18
BP	GO:0032609	type II interferon production	17/1100	124/18805	0.137097	2.34373	3.74194	0.000893979	0.0200372	0.0165931	GAS6/FZD5/IL10/EBI3/CCR2/AXL/SIRPA/CD14/IL18/SLC11A1/LILRB4/HAVCR2/ABL1/APP/PRNP/HLA-A/LGALS9	17
BP	GO:0032649	regulation of type II interferon production	17/1100	124/18805	0.137097	2.34373	3.74194	0.000893979	0.0200372	0.0165931	GAS6/FZD5/IL10/EBI3/CCR2/AXL/SIRPA/CD14/IL18/SLC11A1/LILRB4/HAVCR2/ABL1/APP/PRNP/HLA-A/LGALS9	17
BP	GO:0002834	regulation of response to tumor cell	7/1100	28/18805	0.25	4.27386	4.32116	0.00091906	0.0202757	0.0167906	PVR/IL4I1/YWHAG/FBXO38/HAVCR2/NECTIN2/AHR	7
BP	GO:0046949	fatty-acyl-CoA biosynthetic process	7/1100	28/18805	0.25	4.27386	4.32116	0.00091906	0.0202757	0.0167906	FASN/GCDH/ELOVL1/ACSL5/ACSL3/HSD17B12/ACSL1	7
BP	GO:0001666	response to hypoxia	33/1100	316/18805	0.10443	1.78528	3.50903	0.000919763	0.0202757	0.0167906	PPARG/THBS1/LMNA/BNIP3/DDIT4/ACVRL1/KCNMA1/ROCK2/PLOD1/HSP90B1/ADAM15/P4HB/VEGFB/ANG/FUNDC1/MYC/COMT/ENO1/ADM/HIPK2/CITED2/ERO1A/HSF1/SLC11A2/USP19/ENDOG/HYOU1/TLR2/ENG/MDM2/PTK2B/ACAA2/CAPN2	33
BP	GO:0070085	glycosylation	27/1100	241/18805	0.112033	1.91526	3.56443	0.000919887	0.0202757	0.0167906	SLC39A8/GCNT2/MGAT2/EXT2/PLOD3/VEGFB/GALNT7/RPN2/PMM2/ALG2/GMPPA/GCNT1/B3GNT5/MAN2A2/NANS/C1GALT1C1/RPN1/GALNT11/FUT7/NAGPA/FUT4/MGAT1/B3GAT3/GNE/MOGS/B4GALT3/MAGT1	27
BP	GO:0034405	response to fluid shear stress	8/1100	36/18805	0.222222	3.79899	4.18992	0.000930692	0.020345	0.016848	PLEC/XBP1/SREBF2/ADAM9/CITED2/KLF4/PTK2B/P2RX4	8
BP	GO:0035459	vesicle cargo loading	8/1100	36/18805	0.222222	3.79899	4.18992	0.000930692	0.020345	0.016848	SEC24D/CIDEB/SEC13/AP3D1/KIF13A/TMED10/SEC31A/SEC23B	8
BP	GO:0006066	alcohol metabolic process	37/1100	368/18805	0.100543	1.71884	3.47122	0.000944872	0.0205703	0.0170346	IDH1/ERLIN1/NTSR1/P2RY1/DAB2/ITPKC/MSMO1/PTAFR/DHCR24/SCARF1/PCK2/CLN8/SPHK1/NSDHL/LIPA/SQLE/OSBPL1A/DHCR7/SREBF2/LDLR/SOAT1/IMPA2/RDH11/HMGCR/DHFR/GALK1/ACADVL/APP/SPTLC2/FDPS/MVD/SMPD1/PNPLA2/GPD2/ACAA2/ACER3/GK	37
MF	GO:0001851	complement component C3b binding	5/1129	11/18639	0.454545	7.50423	5.47914	0.000274475	0.0205857	0.0176435	VSIG4/CFH/PHB1/ITGB2/ITGAM	5
MF	GO:0050786	RAGE receptor binding	5/1129	11/18639	0.454545	7.50423	5.47914	0.000274475	0.0205857	0.0176435	HMGB2/S100A9/APP/S100A12/FPR1	5
BP	GO:0043030	regulation of macrophage activation	11/1100	63/18805	0.174603	2.98492	3.9335	0.00097173	0.0210204	0.0174073	VSIG4/THBS1/IL10/SPHK1/LDLR/TNIP2/GRN/HAVCR2/STAP1/NR1H3/IL4R	11
BP	GO:0045931	positive regulation of mitotic cell cycle	18/1100	136/18805	0.132353	2.26263	3.68349	0.000973459	0.0210204	0.0174073	LGMN/BRCA2/SPHK1/POLDIP2/DUSP3/ANAPC7/HSF1/TFDP1/EIF4G1/ABL1/EIF4E/RB1/APP/RCC2/RDX/MDM2/CDC16/CUL4A	18
BP	GO:0001952	regulation of cell-matrix adhesion	17/1100	125/18805	0.136	2.32498	3.70467	0.000979567	0.0210228	0.0174093	SDC4/FMN1/THBS1/ACVRL1/ROCK2/ADAM15/POLDIP2/DUSP3/CORO1C/ABL1/RIN2/DAPK3/JUP/RCC2/CD36/PTEN/PTK2B	17
BP	GO:0036293	response to decreased oxygen levels	34/1100	330/18805	0.10303	1.76135	3.47794	0.000981486	0.0210228	0.0174093	PPARG/THBS1/LMNA/BNIP3/DDIT4/ACVRL1/KCNMA1/ROCK2/PLOD1/HSP90B1/ADAM15/P4HB/VEGFB/PICK1/ANG/FUNDC1/MYC/COMT/ENO1/ADM/HIPK2/CITED2/ERO1A/HSF1/SLC11A2/USP19/ENDOG/HYOU1/TLR2/ENG/MDM2/PTK2B/ACAA2/CAPN2	34
BP	GO:0030258	lipid modification	23/1100	194/18805	0.118557	2.02678	3.58317	0.000999707	0.0212937	0.0176337	ALOX15B/BDH2/SESN2/CRAT/ACOX2/PLA2G7/GCDH/ETFDH/HSD17B4/ECH1/PDK4/IRS2/ADH5/ACADVL/PTEN/HADHA/ADIPOR2/ACADS/MTMR3/MAPK14/ACAA2/ETFB/DGKD	23
BP	GO:0046596	regulation of viral entry into host cell	6/1100	21/18805	0.285714	4.88442	4.4393	0.00100215	0.0212937	0.0176337	P4HB/NECTIN2/FURIN/BSG/SMPD1/LGALS9	6
BP	GO:0050766	positive regulation of phagocytosis	12/1100	73/18805	0.164384	2.81021	3.86253	0.00101295	0.0214373	0.0177526	GAS6/CALR/MERTK/C2/SIRPA/FPR2/SLC11A1/STAP1/FCGR1A/CD36/LYAR/LMAN2	12
BP	GO:0043038	amino acid activation	9/1100	45/18805	0.2	3.41909	4.04963	0.00101823	0.021444	0.0177581	AARS1/VARS1/FARS2/EPRS1/YARS1/RARS1/GARS1/CARS1/TARS1	9
BP	GO:0009395	phospholipid catabolic process	10/1100	54/18805	0.185185	3.16582	3.97266	0.00102133	0.021444	0.0177581	IDH1/PLA2G7/PLBD2/PLBD1/PLD1/PLA2G15/ENPP2/LDLR/SMPD1/ABHD12	10
BP	GO:0002262	myeloid cell homeostasis	22/1100	183/18805	0.120219	2.05519	3.57534	0.00106005	0.0221692	0.0183587	TRAF3IP2/MERTK/HMGB2/CCR2/LIPA/ABCB10/AXL/BPGM/MTHFD1/HIPK2/CITED2/SLC11A2/SLC48A1/RB1/PRDX1/ID2/NCSTN/HMOX1/LYAR/DNASE2/MAPK14/ALAS1	22
BP	GO:1903900	regulation of viral life cycle	16/1100	115/18805	0.13913	2.3785	3.69593	0.00106625	0.0222114	0.0183936	SRPK1/P4HB/AXL/TMEM39A/OAS2/RAD23A/NECTIN2/OAS3/FURIN/BSG/SMPD1/STAU1/MX1/IFITM3/LGALS9/RSAD2	16
CC	GO:0030663	COPI-coated vesicle membrane	5/1141	18/19880	0.277778	4.83981	4.02162	0.00282189	0.0237117	0.0192252	COPB2/SCYL1/ARCN1/DIPK2A/KDELR2	5
BP	GO:0009191	ribonucleoside diphosphate catabolic process	15/1100	105/18805	0.142857	2.44221	3.69382	0.00114815	0.0237314	0.0196524	DDIT4/NUDT9/PFKP/LIPA/PKM/FLCN/ENO1/BPGM/LDHA/GAPDH/GALK1/APP/OGDH/SIRT6/PGAM1	15
BP	GO:0046031	ADP metabolic process	15/1100	105/18805	0.142857	2.44221	3.69382	0.00114815	0.0237314	0.0196524	DDIT4/NUDT9/PFKP/LIPA/PKM/FLCN/ENO1/BPGM/LDHA/GAPDH/GALK1/APP/OGDH/SIRT6/PGAM1	15
MF	GO:0030169	low-density lipoprotein particle binding	6/1129	17/18639	0.352941	5.82681	5.05563	0.000337946	0.0237618	0.0203657	THBS1/STAB1/SCARF1/LDLR/MSR1/CD36	6
BP	GO:0046365	monosaccharide catabolic process	10/1100	55/18805	0.181818	3.10826	3.90283	0.00118395	0.0239286	0.0198157	GALM/PFKP/PKM/ENO1/PMM2/GALK1/FUT7/GLB1/FUT4/PGAM1	10
BP	GO:0099024	plasma membrane invagination	10/1100	55/18805	0.181818	3.10826	3.90283	0.00118395	0.0239286	0.0198157	THBS1/MARCO/MSR1/ITGB2/STAP1/ARF1/FCGR1A/CD36/ITGAM/ELMO1	10
BP	GO:0006911	phagocytosis, engulfment	9/1100	46/18805	0.195652	3.34476	3.96868	0.0012012	0.0239286	0.0198157	THBS1/MARCO/MSR1/ITGB2/STAP1/FCGR1A/CD36/ITGAM/ELMO1	9
BP	GO:0030149	sphingolipid catabolic process	9/1100	46/18805	0.195652	3.34476	3.96868	0.0012012	0.0239286	0.0198157	GM2A/SPHK1/HEXB/SCARB2/ENPP2/HEXA/GLB1/SMPD1/ACER3	9
BP	GO:0043300	regulation of leukocyte degranulation	9/1100	46/18805	0.195652	3.34476	3.96868	0.0012012	0.0239286	0.0198157	PTAFR/CCR2/FES/ITGB2/CD84/LAMP1/ITGAM/IL4R/LGALS9	9
BP	GO:0060711	labyrinthine layer development	9/1100	46/18805	0.195652	3.34476	3.96868	0.0012012	0.0239286	0.0198157	ST14/FZD5/HS6ST1/IL10/SOCS3/NSDHL/ADM/SPINT1/MAP2K1	9
BP	GO:0006665	sphingolipid metabolic process	21/1100	173/18805	0.121387	2.07517	3.54115	0.00120413	0.0239286	0.0198157	SGMS2/TEX2/PAQR4/CLN8/GM2A/SPHK1/HEXB/SCARB2/PLA2G15/ENPP2/ELOVL1/B3GNT5/NAGLU/HEXA/FUT7/GLB1/SPTLC2/FUT4/SMPD1/B4GALT3/ACER3	21
BP	GO:0051250	negative regulation of lymphocyte activation	21/1100	173/18805	0.121387	2.07517	3.54115	0.00120413	0.0239286	0.0198157	SDC4/VSIG4/IL10/RHBDD3/SLC4A2/MERTK/IL4I1/AXL/DUSP3/RUNX1/LILRB4/HAVCR2/PRNP/ID2/SOCS1/PELI1/PRDX2/HLX/IL4R/PAG1/LGALS9	21
BP	GO:0010562	positive regulation of phosphorus metabolic process	46/1100	493/18805	0.0933063	1.59511	3.33756	0.00120703	0.0239286	0.0198157	FLT3/AREG/GRB10/NTSR1/THBS1/P2RY1/DAB2/GAS6/ACVR1/DOCK7/TESK1/PTAFR/ROCK2/ELANE/SPHK1/FAM20A/VEGFB/ANG/XBP1/SPRY2/ENO1/ENPP2/ACSL3/ADAM9/COPS8/IL18/EHD4/MYDGF/CAB39/EIF4G1/ABL1/TXN/RAPGEF2/APP/PRNP/CCDC88A/DIPK2A/ITGA5/CD36/TAB2/PTK2B/S100A12/PARP14/MAP2K1/CAPN2/FNIP2	46
BP	GO:0045937	positive regulation of phosphate metabolic process	46/1100	493/18805	0.0933063	1.59511	3.33756	0.00120703	0.0239286	0.0198157	FLT3/AREG/GRB10/NTSR1/THBS1/P2RY1/DAB2/GAS6/ACVR1/DOCK7/TESK1/PTAFR/ROCK2/ELANE/SPHK1/FAM20A/VEGFB/ANG/XBP1/SPRY2/ENO1/ENPP2/ACSL3/ADAM9/COPS8/IL18/EHD4/MYDGF/CAB39/EIF4G1/ABL1/TXN/RAPGEF2/APP/PRNP/CCDC88A/DIPK2A/ITGA5/CD36/TAB2/PTK2B/S100A12/PARP14/MAP2K1/CAPN2/FNIP2	46
BP	GO:0046394	carboxylic acid biosynthetic process	34/1100	334/18805	0.101796	1.74026	3.40238	0.00120724	0.0239286	0.0198157	ALOX15B/SLC1A3/FADS2/SCD/GOT2/ERLIN1/BCAT1/ACOX2/FABP5/PLOD3/FASN/SHMT2/OSBPL1A/XBP1/FADS1/ELOVL1/PYCR2/MTHFD1/PDK4/GLUL/DSE/HSD17B12/NR1H3/APIP/NANS/NAIP/UBR4/CBR1/ACADVL/SEPHS2/HSD3B7/GNE/ENOPH1/MGST2	34
BP	GO:0006486	protein glycosylation	25/1100	221/18805	0.113122	1.93387	3.48088	0.0012184	0.023971	0.0198507	SLC39A8/GCNT2/MGAT2/EXT2/PLOD3/VEGFB/GALNT7/RPN2/PMM2/ALG2/GMPPA/GCNT1/B3GNT5/MAN2A2/C1GALT1C1/RPN1/GALNT11/FUT7/NAGPA/FUT4/MGAT1/B3GAT3/MOGS/B4GALT3/MAGT1	25
BP	GO:0043413	macromolecule glycosylation	25/1100	221/18805	0.113122	1.93387	3.48088	0.0012184	0.023971	0.0198507	SLC39A8/GCNT2/MGAT2/EXT2/PLOD3/VEGFB/GALNT7/RPN2/PMM2/ALG2/GMPPA/GCNT1/B3GNT5/MAN2A2/C1GALT1C1/RPN1/GALNT11/FUT7/NAGPA/FUT4/MGAT1/B3GAT3/MOGS/B4GALT3/MAGT1	25
BP	GO:1905475	regulation of protein localization to membrane	23/1100	197/18805	0.116751	1.99592	3.50251	0.00123105	0.0241304	0.0199827	DAB2/EPHB2/NETO2/ZDHHC8/STOM/CD81/CDK5/RAB11FIP2/TMBIM1/ACSL3/KCNE1/PPP1R9B/SPTBN1/ITGB2/IQSEC2/PPFIA1/MESD/PRNP/ZMYND8/ITGAM/CLTC/EPB41L3/SIRT6	23
BP	GO:0046598	positive regulation of viral entry into host cell	5/1100	15/18805	0.333333	5.69848	4.53747	0.00124393	0.0242042	0.0200439	P4HB/FURIN/BSG/SMPD1/LGALS9	5
BP	GO:0075294	positive regulation by symbiont of entry into host	5/1100	15/18805	0.333333	5.69848	4.53747	0.00124393	0.0242042	0.0200439	P4HB/FURIN/BSG/SMPD1/LGALS9	5
BP	GO:0051402	neuron apoptotic process	32/1100	309/18805	0.10356	1.7704	3.40355	0.00125231	0.0242784	0.0201053	LGMN/BNIP3/IL10/AARS1/NQO1/CLN8/PLXND1/CLU/ATP13A2/VEGFB/AXL/ATN1/GCLM/CDK5/PHB1/TMBIM1/HIPK2/IL6ST/GRN/GMPPA/GAPDH/HYOU1/ABL1/NAIP/RB1/APP/PRNP/NCSTN/PARP1/PTK2B/STAMBP/PIGT	32
CC	GO:0031902	late endosome membrane	20/1141	177/19880	0.112994	1.96874	3.19443	0.00293692	0.0243403	0.0197348	VAC14/MVB12B/ATP13A2/TMEM9/ANXA6/SCARB2/PLD1/CD63/VPS37A/PLD3/ARL8A/SLC11A1/SLC31A1/SLC11A2/ANXA2/LAMP1/MARCHF1/RILP/RAB7A/IFITM3	20
BP	GO:0002709	regulation of T cell mediated immunity	15/1100	106/18805	0.141509	2.41917	3.65217	0.00126666	0.0244673	0.0202617	FZD5/PVR/CCR2/CD81/IL4I1/YWHAG/FBXO38/IL18/LILRB4/NECTIN2/AHR/HLA-A/FUT7/CD1D/RSAD2	15
BP	GO:0009135	purine nucleoside diphosphate metabolic process	16/1100	117/18805	0.136752	2.33784	3.61817	0.00128471	0.0246163	0.0203852	DDIT4/NUDT9/PFKP/LIPA/PKM/FLCN/ENO1/BPGM/LDHA/GAPDH/GALK1/APP/MPP1/OGDH/SIRT6/PGAM1	16
BP	GO:0009179	purine ribonucleoside diphosphate metabolic process	16/1100	117/18805	0.136752	2.33784	3.61817	0.00128471	0.0246163	0.0203852	DDIT4/NUDT9/PFKP/LIPA/PKM/FLCN/ENO1/BPGM/LDHA/GAPDH/GALK1/APP/MPP1/OGDH/SIRT6/PGAM1	16
BP	GO:0002697	regulation of immune effector process	40/1100	414/18805	0.0966184	1.65173	3.34227	0.00128869	0.0246163	0.0203852	VSIG4/CFH/FZD5/EPHB2/IL10/SLAMF8/PTAFR/PVR/CCR2/CD81/S100A9/IL4I1/AXL/YWHAG/XBP1/FBXO38/PHB1/FES/SERPING1/IL18/GRN/LILRB4/ITGB2/HAVCR2/STAP1/NECTIN2/AHR/CD84/LAMP1/FCGR1A/HLA-A/FUT7/CD36/ITGAM/CD1D/IRAK3/HLX/IL4R/LGALS9/RSAD2	40
BP	GO:2000379	positive regulation of reactive oxygen species metabolic process	12/1100	75/18805	0.16	2.73527	3.75321	0.00129291	0.0246163	0.0203852	THBS1/SIRPA/FPR2/ITGB2/GADD45A/CBR1/APP/CD36/PTK2B/ITGAM/ROMO1/MAPK14	12
BP	GO:0032042	mitochondrial DNA metabolic process	6/1100	22/18805	0.272727	4.6624	4.28418	0.00131039	0.0247284	0.020478	SESN2/MPV17/ENDOG/PARP1/POLG/MGME1	6
BP	GO:0060713	labyrinthine layer morphogenesis	6/1100	22/18805	0.272727	4.6624	4.28418	0.00131039	0.0247284	0.020478	ST14/FZD5/IL10/SOCS3/ADM/SPINT1	6
BP	GO:0015718	monocarboxylic acid transport	22/1100	186/18805	0.11828	2.02204	3.49157	0.00131277	0.0247284	0.020478	SLCO4A1/GOT2/PPARG/NTSR1/THBS1/SLC27A4/MAP2K6/FABP5/PLIN2/SLC17A5/EPRS1/SLC16A5/ACSL5/ACSL3/SLC16A3/SLC16A7/IRS2/ACSL1/CD36/AQP9/P2RX4/SLC43A3	22
MF	GO:0043022	ribosome binding	17/1129	112/18639	0.151786	2.50588	4.05881	0.000402503	0.0247935	0.0212499	LETM1/PELO/ERAL1/CPEB3/DHX33/SEC61A1/ERI1/MTIF2/NME1/ANG/HSPA5/NCLN/DHX29/DHX9/UQCC5/SLFN12/TMEM223	17
MF	GO:0031406	carboxylic acid binding	24/1129	187/18639	0.128342	2.11884	3.90455	0.000406199	0.0247935	0.0212499	SLC1A3/SIGLEC11/PPARG/FOLR2/SESN2/SIGLEC12/ACOX2/SIGLEC16/FABP5/SIGLEC14/PLOD1/PLOD3/ID3/OGFOD1/S100A9/SIGLEC7/RARS1/SIGLEC9/ADH5/DHFR/APP/FURIN/CD33/SELL	24
MF	GO:0030246	carbohydrate binding	32/1129	280/18639	0.114286	1.88678	3.79641	0.000418735	0.0247935	0.0212499	SIGLEC11/SIGLEC12/CALR/SIGLEC16/CLEC4E/SIGLEC1/SIGLEC14/PLOD1/CD72/PLOD3/GALM/VCAN/OGFOD1/CLEC11A/GAA/SIGLEC7/ASGR2/ENPP2/GALNT7/SIGLEC9/MAN2A2/GALNT11/GALK1/OS9/ENG/CANX/BSG/LGALS8/CD33/LMAN2/SELL/LGALS9	32
CC	GO:0009897	external side of plasma membrane	37/1141	401/19880	0.0922693	1.60764	3.03319	0.00307227	0.0251178	0.0203652	CD163/MFGE8/ST14/FOLR2/THBS1/CALR/CTSB/CLEC4E/CCR2/P4HB/THBD/CCR5/ASGR2/TCN2/LDLR/HEG1/ADAM9/IL6ST/CD14/ITGB2/ANPEP/CD84/LAMP1/FCGR1A/PRNP/ENG/HLA-A/ITGA5/CD36/ITGAM/GSR/ALCAM/CD33/CD1D/CAPN2/IL4R/SELL	37
BP	GO:0002690	positive regulation of leukocyte chemotaxis	14/1100	96/18805	0.145833	2.49309	3.65569	0.00135225	0.0253822	0.0210194	LGMN/THBS1/GAS6/CMKLR1/CALR/PLA2G7/CCR2/VEGFB/FPR2/CREB3/APP/PTK2B/TIRAP/LGALS9	14
BP	GO:0050729	positive regulation of inflammatory response	20/1100	163/18805	0.122699	2.0976	3.50805	0.00136473	0.0255262	0.0211387	MAPK13/PLA2G7/CCR2/MAP3K8/CD81/S100A9/LDLR/IL6ST/IL18/IL17RA/GRN/STAP1/TLR2/NAIP/FCGR1A/TNFRSF1A/APP/DHX9/S100A12/MGST2	20
CC	GO:0098791	Golgi apparatus subcompartment	36/1141	388/19880	0.0927835	1.6166	3.0266	0.00316586	0.0255379	0.0207058	RAB13/MGAT2/RHOBTB3/PLOD3/PICK1/AP1S1/NDST1/WIPI1/PHAF1/GRN/ATP8B4/GCNT1/SLC11A2/MS4A6A/USP6NL/GOLGA1/ARL1/CHSY1/CHPF2/KIF13A/GOLGA3/APP/CSGALNACT2/AP1B1/HLA-A/FUT7/MARCHF1/OPTN/FURIN/NAGPA/CANT1/FUT4/SCAMP4/CLTC/B4GALT3/NSF	36
MF	GO:0043177	organic acid binding	24/1129	189/18639	0.126984	2.09642	3.84692	0.000475228	0.0259722	0.0222601	SLC1A3/SIGLEC11/PPARG/FOLR2/SESN2/SIGLEC12/ACOX2/SIGLEC16/FABP5/SIGLEC14/PLOD1/PLOD3/ID3/OGFOD1/S100A9/SIGLEC7/RARS1/SIGLEC9/ADH5/DHFR/APP/FURIN/CD33/SELL	24
MF	GO:0016874	ligase activity	22/1129	167/18639	0.131737	2.17488	3.87255	0.000484814	0.0259722	0.0222601	SLC27A4/AARS1/VARS1/FARS2/GCLM/EPRS1/ACSL5/YARS1/MTHFD1/GART/ACSL3/RARS1/GLUL/RTCB/ATP6V1A/ATP5F1B/ACSL1/SAE1/GARS1/MDM2/CARS1/TARS1	22
BP	GO:0032868	response to insulin	33/1100	324/18805	0.101852	1.7412	3.35445	0.00140095	0.0260938	0.0216087	FLT3/PPARG/GRB10/SESN2/ECHDC3/RAB13/SLC27A4/EPHB2/IL10/PCK2/MERTK/CTSD/SOCS3/PKM/AXL/YWHAG/XBP1/EPRS1/BLVRB/PDK4/ADM/IRS2/DENND4C/GCNT1/TLR2/RB1/RETN/FUT7/PARP1/SOCS1/HADHA/MAPK14/CYFIP1	33
BP	GO:0016053	organic acid biosynthetic process	34/1100	337/18805	0.10089	1.72476	3.34638	0.00140511	0.0260938	0.0216087	ALOX15B/SLC1A3/FADS2/SCD/GOT2/ERLIN1/BCAT1/ACOX2/FABP5/PLOD3/FASN/SHMT2/OSBPL1A/XBP1/FADS1/ELOVL1/PYCR2/MTHFD1/PDK4/GLUL/DSE/HSD17B12/NR1H3/APIP/NANS/NAIP/UBR4/CBR1/ACADVL/SEPHS2/HSD3B7/GNE/ENOPH1/MGST2	34
BP	GO:1905521	regulation of macrophage migration	9/1100	47/18805	0.191489	3.2736	3.88994	0.00140981	0.0260938	0.0216087	THBS1/CMKLR1/CYP19A1/SLAMF8/CCR2/CD81/STAP1/PTK2B/P2RX4	9
BP	GO:0000002	mitochondrial genome maintenance	7/1100	30/18805	0.233333	3.98894	4.08377	0.00142643	0.0263096	0.0217874	SESN2/MPV17/ENDOG/MEF2A/PARP1/POLG/MGME1	7
CC	GO:0012507	ER to Golgi transport vesicle membrane	10/1141	64/19880	0.15625	2.72239	3.4055	0.00333409	0.0265411	0.0215192	AREG/SEC24D/CIDEB/SREBF2/SEC13/TMED10/MCFD2/HLA-A/SEC31A/SEC23B	10
BP	GO:0035966	response to topologically incorrect protein	20/1100	164/18805	0.121951	2.08481	3.47788	0.00147097	0.0269877	0.0223489	THBS1/TMEM129/CLU/ABCB10/EDEM2/HSPB1/XBP1/SDF2L1/HSPA5/MANF/TOR1B/ERO1A/HSF1/CREB3/UBR4/OS9/OPTN/PIGBOS1/CREB3L2/JKAMP	20
BP	GO:0010810	regulation of cell-substrate adhesion	25/1100	224/18805	0.111607	1.90797	3.40751	0.00147335	0.0269877	0.0223489	SDC4/FMN1/THBS1/DAB2/GCNT2/CALR/TESK1/ACVRL1/ROCK2/ADAM15/P4HB/POLDIP2/DUSP3/CORO1C/HSD17B12/ABL1/RIN2/DAPK3/JUP/RCC2/ITGA5/CD36/PTEN/PTK2B/RSU1	25
MF	GO:0002020	protease binding	19/1129	136/18639	0.139706	2.30645	3.88279	0.000552895	0.0270482	0.0231824	THBS1/FAM20C/BRCA2/ROCK2/ELANE/ADAMTSL4/XBP1/LDLR/TRIP4/RAD23A/ANXA2/PRNP/OS9/FURIN/PTEN/CLTC/POLG/TIMP2/SELL	19
MF	GO:0004812	aminoacyl-tRNA ligase activity	9/1129	41/18639	0.219512	3.62399	4.27095	0.00063978	0.0270482	0.0231824	AARS1/VARS1/FARS2/EPRS1/YARS1/RARS1/GARS1/CARS1/TARS1	9
MF	GO:0016875	ligase activity, forming carbon-oxygen bonds	9/1129	41/18639	0.219512	3.62399	4.27095	0.00063978	0.0270482	0.0231824	AARS1/VARS1/FARS2/EPRS1/YARS1/RARS1/GARS1/CARS1/TARS1	9
MF	GO:0003756	protein disulfide isomerase activity	6/1129	19/18639	0.315789	5.21346	4.66584	0.000667273	0.0270482	0.0231824	PDIA4/CRELD2/P4HB/PDIA6/PDIA3/TMX1	6
MF	GO:0016864	intramolecular oxidoreductase activity, transposing S-S bonds	6/1129	19/18639	0.315789	5.21346	4.66584	0.000667273	0.0270482	0.0231824	PDIA4/CRELD2/P4HB/PDIA6/PDIA3/TMX1	6
MF	GO:0120227	acyl-CoA binding	6/1129	19/18639	0.315789	5.21346	4.66584	0.000667273	0.0270482	0.0231824	GCDH/SOAT1/PANK3/ACADVL/HADHA/DBI	6
MF	GO:0035325	Toll-like receptor binding	5/1129	13/18639	0.384615	6.34973	4.89945	0.000690391	0.0270482	0.0231824	S100A9/TOLLIP/TLR2/CD36/TIRAP	5
MF	GO:0050750	low-density lipoprotein particle receptor binding	7/1129	26/18639	0.269231	4.44481	4.46321	0.000697243	0.0270482	0.0231824	DAB2/HSP90B1/CLU/LRPAP1/MESD/APP/CLTC	7
BP	GO:0051651	maintenance of location in cell	24/1100	212/18805	0.113208	1.93533	3.41377	0.00149466	0.0272352	0.0225539	NTSR1/LETM1/CALR/TMEM38A/HSP90B1/ASPH/GM2A/CCR5/GAA/TRPM2/ANXA6/HEXB/HSPA5/TMEM38B/CDK5/ERO1A/ABL1/TXN/OS9/HEXA/CCDC88A/KDELR2/PTK2B/SUPT7L	24
BP	GO:0006096	glycolytic process	14/1100	97/18805	0.14433	2.46739	3.61152	0.00149712	0.0272352	0.0225539	DDIT4/PFKP/LIPA/PKM/FLCN/ENO1/BPGM/LDHA/GAPDH/GALK1/APP/OGDH/SIRT6/PGAM1	14
BP	GO:0046651	lymphocyte proliferation	31/1100	300/18805	0.103333	1.76653	3.33595	0.00153177	0.0277285	0.0229624	SDC4/VSIG4/FLT3/EPHB2/IL10/SLC4A2/EBI3/CCR2/CD81/LIPA/IL4I1/IL6ST/IL18/IRS2/SLC11A1/LILRB4/HAVCR2/ABL1/AHR/PRNP/HLA-A/NCSTN/CD180/VAV3/CD151/IGFBP2/PELI1/CD1D/PRDX2/TIRAP/LGALS9	31
BP	GO:0009134	nucleoside diphosphate catabolic process	15/1100	108/18805	0.138889	2.37437	3.57028	0.00153467	0.0277285	0.0229624	DDIT4/NUDT9/PFKP/LIPA/PKM/FLCN/ENO1/BPGM/LDHA/GAPDH/GALK1/APP/OGDH/SIRT6/PGAM1	15
BP	GO:1901654	response to ketone	25/1100	225/18805	0.111111	1.89949	3.3833	0.00156794	0.0282216	0.0233707	SERPINF1/THBS1/GAS6/CALR/IGFBP7/DDIT4/PTAFR/NQO1/PCK2/ROCK2/ADAM15/KLF9/LIPA/COMT/F5/ADCY3/HSF1/PPP1R9B/NR1H3/AHR/TLR2/EIF4E/PARP1/GLB1/ITGAM	25
BP	GO:0002886	regulation of myeloid leukocyte mediated immunity	10/1100	57/18805	0.175439	2.9992	3.76782	0.00157259	0.0282216	0.0233707	PTAFR/CCR2/FES/ITGB2/STAP1/CD84/FCGR1A/ITGAM/IL4R/LGALS9	10
BP	GO:0032635	interleukin-6 production	21/1100	177/18805	0.118644	2.02827	3.42599	0.00160761	0.0286074	0.0236902	TMEM106A/GAS6/SIGLEC16/MAPK13/IL10/PTAFR/XBP1/SIRPA/IL17RA/LILRB4/HAVCR2/TLR2/APP/DHX9/CD36/IL1RAP/BSG/CAPN2/IRAK3/TIRAP/LGALS9	21
BP	GO:0032675	regulation of interleukin-6 production	21/1100	177/18805	0.118644	2.02827	3.42599	0.00160761	0.0286074	0.0236902	TMEM106A/GAS6/SIGLEC16/MAPK13/IL10/PTAFR/XBP1/SIRPA/IL17RA/LILRB4/HAVCR2/TLR2/APP/DHX9/CD36/IL1RAP/BSG/CAPN2/IRAK3/TIRAP/LGALS9	21
BP	GO:0006801	superoxide metabolic process	12/1100	77/18805	0.155844	2.66423	3.64742	0.00163399	0.0286074	0.0236902	SH3PXD2B/MPO/NQO1/FPR2/ITGB2/NAGLU/DHFR/APP/PRDX1/CD36/ITGAM/PRDX2	12
BP	GO:0046470	phosphatidylcholine metabolic process	12/1100	77/18805	0.155844	2.66423	3.64742	0.00163399	0.0286074	0.0236902	PLA2G7/FABP5/PLA2G15/ENPP2/LDLR/PLAAT3/CHPT1/ACSL3/NR1H3/DBI/CAPN2/CEPT1	12
BP	GO:0006695	cholesterol biosynthetic process	11/1100	67/18805	0.164179	2.80672	3.69266	0.00163866	0.0286074	0.0236902	ERLIN1/MSMO1/DHCR24/NSDHL/LIPA/DHCR7/SREBF2/HMGCR/FDPS/MVD/ACAA2	11
BP	GO:0061951	establishment of protein localization to plasma membrane	11/1100	67/18805	0.164179	2.80672	3.69266	0.00163866	0.0286074	0.0236902	SCARB2/ACSL3/PHAF1/GORASP2/SPTBN1/ATP6AP1/KIF13A/RDX/OPTN/RAB7A/NSF	11
BP	GO:0080164	regulation of nitric oxide metabolic process	11/1100	67/18805	0.164179	2.80672	3.69266	0.00163866	0.0286074	0.0236902	TMEM106A/IL10/ROCK2/CLU/SIRPA/ITGB2/APP/KLF4/CD36/PTK2B/P2RX4	11
BP	GO:1902653	secondary alcohol biosynthetic process	11/1100	67/18805	0.164179	2.80672	3.69266	0.00163866	0.0286074	0.0236902	ERLIN1/MSMO1/DHCR24/NSDHL/LIPA/DHCR7/SREBF2/HMGCR/FDPS/MVD/ACAA2	11
BP	GO:0006888	endoplasmic reticulum to Golgi vesicle-mediated transport	17/1100	131/18805	0.129771	2.21849	3.4883	0.00165332	0.0286074	0.0236902	SEC24D/P4HB/CIDEB/YIF1B/COPB2/ARCN1/SEC13/TMED9/HYOU1/TMED10/GOLT1B/SEC31A/CREB3L2/TMED1/SEC23B/LMAN2/ARF4	17
BP	GO:0032612	interleukin-1 production	17/1100	131/18805	0.129771	2.21849	3.4883	0.00165332	0.0286074	0.0236902	IL1R2/TMEM106A/GAS6/FZD5/IL10/SPHK1/HSPB1/SIRPA/LILRB4/HAVCR2/NAIP/TMED10/APP/CD36/CD33/HDAC2/LGALS9	17
BP	GO:0032652	regulation of interleukin-1 production	17/1100	131/18805	0.129771	2.21849	3.4883	0.00165332	0.0286074	0.0236902	IL1R2/TMEM106A/GAS6/FZD5/IL10/SPHK1/HSPB1/SIRPA/LILRB4/HAVCR2/NAIP/TMED10/APP/CD36/CD33/HDAC2/LGALS9	17
BP	GO:0042326	negative regulation of phosphorylation	25/1100	226/18805	0.110619	1.89109	3.35922	0.00166771	0.0286143	0.0236959	EPHB2/TESK1/SPRED2/LATS2/YWHAG/HSPB1/SPRY2/DUSP3/PRDX3/HEG1/CORO1C/IRS2/LILRB4/STAP1/EIF4G1/ABL1/RB1/GADD45A/DUSP7/PRNP/IPO7/SOCS1/PTEN/PARP14/IRAK3	25
BP	GO:0060761	negative regulation of response to cytokine stimulus	15/1100	109/18805	0.137615	2.35259	3.53002	0.00168554	0.0286143	0.0236959	IL1R2/PPARG/GAS6/PIAS4/IL6ST/STAP1/NR1H3/OAS3/NAIP/KLF4/PPP2CB/IL1RN/PARP14/IRAK3/RNF113A	15
BP	GO:0010955	negative regulation of protein processing	6/1100	23/18805	0.26087	4.45968	4.13812	0.00168605	0.0286143	0.0236959	IL1R2/THBS1/CTSZ/PRNP/FURIN/MDM2	6
BP	GO:0019430	removal of superoxide radicals	6/1100	23/18805	0.26087	4.45968	4.13812	0.00168605	0.0286143	0.0236959	MPO/NQO1/DHFR/PRDX1/CD36/PRDX2	6
BP	GO:0046479	glycosphingolipid catabolic process	6/1100	23/18805	0.26087	4.45968	4.13812	0.00168605	0.0286143	0.0236959	GM2A/HEXB/SCARB2/HEXA/GLB1/SMPD1	6
BP	GO:0090026	positive regulation of monocyte chemotaxis	6/1100	23/18805	0.26087	4.45968	4.13812	0.00168605	0.0286143	0.0236959	LGMN/PLA2G7/CCR2/FPR2/CREB3/APP	6
BP	GO:0045732	positive regulation of protein catabolic process	24/1100	214/18805	0.11215	1.91725	3.36369	0.00169802	0.0286887	0.0237575	DAB2/VGLL4/RHBDD3/CLU/CD81/XBP1/PSMC2/LDLR/ADAM9/RAD23A/PSMC3/APP/RDX/HSPBP1/NRDC/FURIN/MDM2/RILP/RAB7A/NSF/CUL4A/SIRT6/PSMC6/TMX1	24
BP	GO:0071559	response to transforming growth factor beta	32/1100	315/18805	0.101587	1.73668	3.28655	0.00171133	0.0286887	0.0237575	PPARG/THBS1/DAB2/SAP30/ACVR1/GCNT2/ID1/ACVRL1/SPRED2/ROCK2/LATS2/XBP1/FLCN/HSPA5/SPRY2/NREP/TGFBRAP1/HIPK2/ADAM9/CITED2/ERO1A/ABL1/ENG/LPXN/SMAD1/FURIN/PARP1/EID2/SAP30L/ADISSP/ZFHX3/HDAC2	32
BP	GO:0072522	purine-containing compound biosynthetic process	28/1100	264/18805	0.106061	1.81315	3.31651	0.00172231	0.0286887	0.0237575	FASN/LIPA/GCDH/PDHX/NME1/DLAT/ENO1/ELOVL1/ACSL5/MTHFD1/GART/PDK4/ATIC/ACSL3/ADCY3/PANK3/HSD17B12/ATP6V1A/NME4/ATP5F1B/ACSL1/NDUFS3/PARP1/STOML2/NDUFS8/NDUFV1/SDHB/SDHC	28
BP	GO:0030167	proteoglycan catabolic process	5/1100	16/18805	0.3125	5.34233	4.33116	0.00172283	0.0286887	0.0237575	HEXB/SGSH/NAGLU/HEXA/GLB1	5
BP	GO:0051895	negative regulation of focal adhesion assembly	5/1100	16/18805	0.3125	5.34233	4.33116	0.00172283	0.0286887	0.0237575	THBS1/ACVRL1/CORO1C/RCC2/PTEN	5
BP	GO:0150118	negative regulation of cell-substrate junction organization	5/1100	16/18805	0.3125	5.34233	4.33116	0.00172283	0.0286887	0.0237575	THBS1/ACVRL1/CORO1C/RCC2/PTEN	5
BP	GO:0051897	positive regulation of phosphatidylinositol 3-kinase/protein kinase B signal transduction	22/1100	190/18805	0.115789	1.97947	3.3823	0.00172875	0.0286973	0.0237646	FLT3/THBS1/SESN2/GAS6/GCNT2/MERTK/VEGFB/AXL/XBP1/SPRY2/PHB1/IL18/IRS2/STK3/MYDGF/TXN/APP/ENG/CCDC88A/VAV3/PTK2B/P2RX4	22
BP	GO:0050654	chondroitin sulfate proteoglycan metabolic process	7/1100	31/18805	0.225806	3.86026	3.97267	0.00175066	0.0287311	0.0237927	HEXB/DSE/CHSY1/CHPF2/CHST13/CSGALNACT2/B3GAT3	7
BP	GO:1900027	regulation of ruffle assembly	7/1100	31/18805	0.225806	3.86026	3.97267	0.00175066	0.0287311	0.0237927	FAM98A/CORO1C/STAP1/ARHGAP24/RCC2/RDX/CYFIP1	7
BP	GO:0009141	nucleoside triphosphate metabolic process	29/1100	277/18805	0.104693	1.78978	3.30068	0.00175408	0.0287311	0.0237927	DDIT4/PFKP/LIPA/PKM/NME1/FLCN/ENO1/BPGM/NUDT16/CMPK2/LDHA/GAPDH/ATP6V1A/NME4/ATP5F1B/DCTPP1/GALK1/APP/NDUFS3/PARP1/OGDH/STOML2/NDUFS8/GTPBP1/NDUFV1/SIRT6/SDHB/SDHC/PGAM1	29
BP	GO:0006900	vesicle budding from membrane	13/1100	88/18805	0.147727	2.52546	3.57519	0.00175783	0.0287311	0.0237927	SEC24D/CIDEB/SEC13/AP3D1/TMED9/ANXA2/TMED10/SEC31A/WASL/RILP/RAB7A/MX1/SEC23B	13
BP	GO:0032370	positive regulation of lipid transport	13/1100	88/18805	0.147727	2.52546	3.57519	0.00175783	0.0287311	0.0237927	PPARG/NTSR1/DAB2/CYP19A1/MAP2K6/ZDHHC8/ACSL5/NR1H3/ANXA2/RETN/ACSL1/P2RX4/DBI	13
MF	GO:0015035	protein-disulfide reductase activity	8/1129	34/18639	0.235294	3.88454	4.27469	0.000779969	0.0292488	0.0250685	STAB1/PDIA4/P4HB/PDIA6/ERO1A/TXN/PDIA3/TMX1	8
BP	GO:1905039	carboxylic acid transmembrane transport	19/1100	155/18805	0.122581	2.09557	3.41382	0.00179691	0.0292532	0.024225	SLC1A3/NTSR1/THBS1/CLN8/SLC17A5/ACSL5/SLC36A1/SLC23A2/SLC16A3/SLC16A7/IRS2/SLC36A4/SLC11A1/SFXN3/ACSL1/CD36/SLC3A2/SLC35D2/SLC38A10	19
BP	GO:0006023	aminoglycan biosynthetic process	10/1100	58/18805	0.172414	2.94749	3.70252	0.00180244	0.0292532	0.024225	GCNT2/EXT2/DSE/CHSY1/CHPF2/CHST13/CSGALNACT2/HEXA/B3GAT3/CLTC	10
BP	GO:0046486	glycerolipid metabolic process	38/1100	395/18805	0.0962025	1.64463	3.2274	0.0018143	0.0292532	0.024225	ITPKC/VAC14/PLA2G7/FABP5/PCK2/PCYT2/SLC22A4/CIDEB/LIPA/PLD1/PLA2G15/ENPP2/PI4KA/LDLR/PLAAT3/ABHD8/CHPT1/ACSL3/TTC7A/PGS1/IMPA2/AGPAT2/NR1H3/PIGF/ACSL1/PTEN/HADHA/MTMR3/PNPLA2/ABHD12/DBI/CAPN2/CEPT1/DGKD/GK/CDIPT/PIGT/TMX1	38
BP	GO:0098869	cellular oxidant detoxification	14/1100	99/18805	0.141414	2.41754	3.52481	0.00182582	0.0292532	0.024225	MPO/SESN2/NQO1/S100A9/MGST1/HP/PRDX3/TXN/DHFR/PRDX1/CD36/GSR/PRDX2/MGST2	14
BP	GO:1901605	alpha-amino acid metabolic process	23/1100	203/18805	0.1133	1.93692	3.34538	0.0018343	0.0292532	0.024225	SLC39A8/GOT2/BCAT1/FAH/NIT2/PLOD3/P4HB/IL4I1/GCDH/SHMT2/GPT2/GCLM/PYCR2/MTHFD1/DLST/SDSL/GLUL/FH/APIP/SEPHS2/HNMT/BLMH/ENOPH1	23
BP	GO:0018208	peptidyl-proline modification	4/1100	10/18805	0.4	6.83818	4.60288	0.00183934	0.0292532	0.024225	PPIL1/PPIB/P4HB/OGFOD1	4
BP	GO:0070339	response to bacterial lipopeptide	4/1100	10/18805	0.4	6.83818	4.60288	0.00183934	0.0292532	0.024225	CD14/TLR2/CD36/TIRAP	4
BP	GO:0071220	cellular response to bacterial lipoprotein	4/1100	10/18805	0.4	6.83818	4.60288	0.00183934	0.0292532	0.024225	CD14/TLR2/CD36/TIRAP	4
BP	GO:0071221	cellular response to bacterial lipopeptide	4/1100	10/18805	0.4	6.83818	4.60288	0.00183934	0.0292532	0.024225	CD14/TLR2/CD36/TIRAP	4
MF	GO:0016798	hydrolase activity, acting on glycosyl bonds	18/1129	130/18639	0.138462	2.2859	3.73587	0.000850478	0.0295327	0.0253118	ABHD10/GM2A/EDEM2/GAA/HEXB/APEX1/NAGLU/ADPRH/MAN2A2/TLR2/HEXA/NAGPA/GLB1/MPG/IL1RAP/GNE/SMPD1/MOGS	18
MF	GO:0016758	hexosyltransferase activity	24/1129	197/18639	0.121827	2.01129	3.62332	0.000864439	0.0295327	0.0253118	GCNT2/B3GNTL1/MGAT2/EXT2/PLOD3/HEXB/GALNT7/RPN2/ALG2/COLGALT1/GCNT1/B3GNT5/CHSY1/CHPF2/C1GALT1C1/RPN1/GALNT11/CSGALNACT2/HEXA/FUT7/FUT4/MGAT1/B3GAT3/B4GALT3	24
MF	GO:0046332	SMAD binding	13/1129	79/18639	0.164557	2.71672	3.88264	0.000868183	0.0295327	0.0253118	PPARG/DAB2/ACVR1/ACVRL1/TGFBRAP1/HIPK2/ZC3H3/CITED2/MEF2A/SMAD1/IPO7/PARP1/EID2	13
MF	GO:0016645	oxidoreductase activity, acting on the CH-NH group of donors	7/1129	27/18639	0.259259	4.28019	4.331	0.000892545	0.0295327	0.0253118	AIFM2/SMOX/ETFDH/PYCR2/MTHFD1/BLVRB/DHFR	7
BP	GO:0033673	negative regulation of kinase activity	18/1100	144/18805	0.125	2.13693	3.41367	0.00188051	0.0298187	0.0246934	EPHB2/TESK1/LATS2/YWHAG/HSPB1/DUSP3/PRDX3/HEG1/CORO1C/IRS2/LILRB4/ABL1/RB1/GADD45A/DUSP7/IPO7/PTEN/IRAK3	18
BP	GO:0042742	defense response to bacterium	34/1100	343/18805	0.0991254	1.69459	3.23602	0.0018869	0.0298309	0.0247034	RNASE1/MPO/STAB1/SIGLEC16/IL10/RNASE6/SLAMF8/CLEC4E/HMGB2/ELANE/S100A9/ANG/HP/RNASE3/OAS2/ADM/IL18/FPR2/GRN/SLC11A1/HAVCR2/OAS3/TLR2/NAIP/FCGR1A/TNFRSF1A/APP/HLA-A/OPTN/CD36/TAB2/S100A12/ROMO1/TIRAP	34
BP	GO:0072583	clathrin-dependent endocytosis	9/1100	49/18805	0.183673	3.13998	3.73862	0.00191421	0.0301729	0.0249867	DAB2/ITSN1/SIGLEC1/AP2A2/FCHO2/CANX/WASL/CLTC/DGKD	9
BP	GO:0042327	positive regulation of phosphorylation	41/1100	437/18805	0.0938215	1.60392	3.18393	0.00195941	0.0307941	0.025501	FLT3/AREG/GRB10/THBS1/P2RY1/DAB2/GAS6/ACVR1/DOCK7/TESK1/ROCK2/ELANE/SPHK1/FAM20A/VEGFB/ANG/XBP1/SPRY2/ENPP2/ADAM9/COPS8/IL18/EHD4/MYDGF/CAB39/EIF4G1/ABL1/TXN/RAPGEF2/APP/PRNP/CCDC88A/DIPK2A/ITGA5/CD36/TAB2/PTK2B/S100A12/PARP14/MAP2K1/FNIP2	41
BP	GO:1904951	positive regulation of establishment of protein localization	33/1100	331/18805	0.0996979	1.70438	3.22266	0.00198841	0.0311576	0.0258021	PPARG/GAS6/FZD5/STOM/PCK2/ASPH/ATP13A2/CD81/EDEM2/ANG/XBP1/KCNN4/CDK5/SREBF2/ACSL3/ADAM9/IRS2/ITGB2/CCT6A/TLR2/TMED10/JUP/APP/PRNP/RHOU/SAE1/B3GAT3/MDM2/BSG/ITGAM/CD33/MAPK14/SIRT6	33
BP	GO:0006637	acyl-CoA metabolic process	14/1100	100/18805	0.14	2.39336	3.48224	0.00201138	0.0313327	0.025947	FASN/GCDH/PDHX/DLAT/ELOVL1/ACSL5/DLST/HSD17B4/PDK4/ACSL3/HSD17B12/ACSL1/OGDH/MVD	14
BP	GO:0035383	thioester metabolic process	14/1100	100/18805	0.14	2.39336	3.48224	0.00201138	0.0313327	0.025947	FASN/GCDH/PDHX/DLAT/ELOVL1/ACSL5/DLST/HSD17B4/PDK4/ACSL3/HSD17B12/ACSL1/OGDH/MVD	14
CC	GO:0031965	nuclear membrane	30/1141	312/19880	0.0961538	1.67532	2.96674	0.00402115	0.0315947	0.0256166	LMNA/TEX2/TMEM38A/NUDT9/SMOX/TXLNG/DHCR7/TMEM38B/TMEM53/ENO1/YEATS4/AEN/NUP42/SLC16A3/MLX/TOR1B/TMEM109/TMEM43/GAPDH/CLMN/ABL1/IFI27/PRNP/TOR1A/SMAD1/ITPRIP/CANX/BRAP/MX1/CEPT1	30
BP	GO:0042098	T cell proliferation	24/1100	217/18805	0.110599	1.89074	3.28957	0.00204726	0.0317985	0.0263328	SDC4/VSIG4/IL10/SLC4A2/EBI3/CCR2/CD81/LIPA/IL4I1/IL6ST/IL18/SLC11A1/LILRB4/HAVCR2/ABL1/PRNP/HLA-A/NCSTN/CD151/IGFBP2/PELI1/CD1D/PRDX2/LGALS9	24
BP	GO:0061462	protein localization to lysosome	10/1100	59/18805	0.169492	2.89753	3.63861	0.00205869	0.0318827	0.0264026	ROCK2/CLU/ATP13A2/CD81/SCARB2/MFSD1/AP3D1/GLMP/NAGPA/RAB7A	10
BP	GO:0002833	positive regulation of response to biotic stimulus	40/1100	425/18805	0.0941176	1.60898	3.1652	0.00208662	0.0320508	0.0265418	SIGLEC16/MAP2K6/CLEC4E/PVR/HMGB2/DHX33/S100A9/LATS2/YWHAG/RAB11FIP2/TNIP2/FBXO38/PHB1/CD14/NPLOC4/DDX41/FPR2/GRN/HAVCR2/NECTIN2/NR1H3/NAGLU/OAS3/RBM47/LAMP1/TLR2/NAIP/APP/STING1/LY86/PARP1/CD180/DHX9/CD36/PELI1/CLPB/CD1D/IRAK3/TIRAP/RSAD2	40
BP	GO:0009615	response to virus	40/1100	425/18805	0.0941176	1.60898	3.1652	0.00208662	0.0320508	0.0265418	CALR/RNASE2/TRIM7/BNIP3/DDIT4/TRAF3IP2/RNASE6/CLU/IFI6/HSPB1/AP1S1/ENO1/OAS2/PHB1/MOV10/MLKL/IL17RA/IFNGR1/CREB3/OAS3/IFI27/TLR2/ARF1/AUP1/STING1/DHX9/IFI44/LGALS8/EIF2AK4/CLPB/IFI44L/SMPD1/MAPK14/MX1/IRAK3/CFL1/RRP1B/IFITM3/LGALS9/RSAD2	40
BP	GO:0051090	regulation of DNA-binding transcription factor activity	33/1100	332/18805	0.0993976	1.69925	3.20409	0.00208765	0.0320508	0.0265418	FZD2/TMIGD3/CMKLR1/PEX14/IL10/ID1/DHX33/CLU/SPHK1/ID3/S100A9/PRDX3/HIPK2/IL18/HSF1/TFDP1/HAVCR2/TLR2/TRIM14/RB1/JUP/PRNP/STING1/ID2/PPP2CB/DHX9/PTEN/S100A12/EIF2AK4/IRAK3/TIRAP/HDAC2/LGALS9	33
BP	GO:0009132	nucleoside diphosphate metabolic process	17/1100	134/18805	0.126866	2.16883	3.38448	0.00211538	0.0321744	0.0266441	DDIT4/NUDT9/PFKP/LIPA/PKM/FLCN/ENO1/BPGM/CMPK2/LDHA/GAPDH/GALK1/APP/MPP1/OGDH/SIRT6/PGAM1	17
BP	GO:0032682	negative regulation of chemokine production	7/1100	32/18805	0.21875	3.73963	3.86611	0.00212931	0.0321744	0.0266441	IL10/ELANE/SIRPA/LILRB4/OAS3/KLF4/LGALS9	7
BP	GO:0035751	regulation of lysosomal lumen pH	7/1100	32/18805	0.21875	3.73963	3.86611	0.00212931	0.0321744	0.0266441	TMEM9/CREG1/GRN/ATP6AP1/SNAPIN/ATP6V1A/LAMP1	7
BP	GO:0036336	dendritic cell migration	7/1100	32/18805	0.21875	3.73963	3.86611	0.00212931	0.0321744	0.0266441	GAS6/CALR/SLAMF8/CCR2/CCR5/TRPM2/LGALS9	7
BP	GO:0090025	regulation of monocyte chemotaxis	7/1100	32/18805	0.21875	3.73963	3.86611	0.00212931	0.0321744	0.0266441	LGMN/SLAMF8/PLA2G7/CCR2/FPR2/CREB3/APP	7
BP	GO:0046641	positive regulation of alpha-beta T cell proliferation	6/1100	24/18805	0.25	4.27386	4.00019	0.00213809	0.0321744	0.0266441	EBI3/CCR2/CD81/IL18/HLA-A/LGALS9	6
BP	GO:0050650	chondroitin sulfate proteoglycan biosynthetic process	6/1100	24/18805	0.25	4.27386	4.00019	0.00213809	0.0321744	0.0266441	DSE/CHSY1/CHPF2/CHST13/CSGALNACT2/B3GAT3	6
BP	GO:2001233	regulation of apoptotic signaling pathway	38/1100	399/18805	0.0952381	1.62814	3.16108	0.00216595	0.0325015	0.026915	VNN1/PPARG/THBS1/ACVR1/LMNA/LTBR/IL10/HMGB2/CLU/P4HB/IFI6/S100A9/HSPB1/XBP1/FLCN/PIAS4/GCLM/MYC/ENO1/ACSL5/TMBIM1/STK3/CREB3/HYOU1/RB1/APP/PDIA3/KLF4/ITPRIP/PARP1/CTSH/MDM2/HMOX1/PTTG1IP/STYXL1/ACAA2/PRDX2/TRAP1	38
BP	GO:0043161	proteasome-mediated ubiquitin-dependent protein catabolic process	43/1100	467/18805	0.0920771	1.5741	3.13143	0.00220413	0.0328726	0.0272223	DAB2/PSMB5/RHOBTB3/PSMD14/CLU/ASB1/ANKRD9/KLHL21/DESI1/PSMC2/FBXO38/ANAPC7/TRIP4/PSMD12/NPLOC4/RAD23A/WDR26/NAGLU/PSMD11/IFI27/UBR4/PSMC3/UBE2H/UCHL5/PSMB7/PSMD7/PPP2CB/PSMD6/KLHL2/HSPBP1/KCTD17/CUL2/PSMD3/PSMD1/MDM2/PELI1/PSMA1/FBXL15/CDC16/CUL4A/SIRT6/PSMB2/PSMC6	43
BP	GO:0019364	pyridine nucleotide catabolic process	14/1100	101/18805	0.138614	2.36967	3.44019	0.00221228	0.0328726	0.0272223	DDIT4/PFKP/LIPA/PKM/FLCN/ENO1/BPGM/LDHA/GAPDH/GALK1/APP/OGDH/SIRT6/PGAM1	14
BP	GO:0120162	positive regulation of cold-induced thermogenesis	14/1100	101/18805	0.138614	2.36967	3.44019	0.00221228	0.0328726	0.0272223	SCD/GRB10/CMKLR1/FABP5/CCR2/IL18/HSF1/FH/TRPV2/ACSL1/CD36/ADIPOR2/SIRT6/IL4R	14
BP	GO:0170034	L-amino acid biosynthetic process	9/1100	50/18805	0.18	3.07718	3.66585	0.00221543	0.0328726	0.0272223	GOT2/BCAT1/PLOD3/SHMT2/PYCR2/MTHFD1/GLUL/APIP/ENOPH1	9
BP	GO:0046942	carboxylic acid transport	35/1100	360/18805	0.0972222	1.66206	3.16142	0.00225997	0.0333701	0.0276343	SLC1A3/SLCO4A1/GOT2/PPARG/NTSR1/FOLR2/THBS1/SLC27A4/MAP2K6/FABP5/PLIN2/SLC38A7/CLN8/SLC17A5/SLC25A44/EPRS1/SLC16A5/ACSL5/SLC36A1/SLC23A2/ACSL3/SLC16A3/SLC16A7/IRS2/SLC36A4/SLC11A1/SFXN3/ACSL1/CD36/SLC3A2/AQP9/SLC35D2/P2RX4/SLC38A10/SLC43A3	35
BP	GO:0035337	fatty-acyl-CoA metabolic process	8/1100	41/18805	0.195122	3.3357	3.73181	0.00226781	0.0333701	0.0276343	FASN/GCDH/ELOVL1/ACSL5/HSD17B4/ACSL3/HSD17B12/ACSL1	8
BP	GO:1904994	regulation of leukocyte adhesion to vascular endothelial cell	8/1100	41/18805	0.195122	3.3357	3.73181	0.00226781	0.0333701	0.0276343	PTAFR/CCR2/ELANE/GCNT1/ITGB2/KLF4/FUT7/FUT4	8
BP	GO:0031348	negative regulation of defense response	31/1100	308/18805	0.100649	1.72065	3.17849	0.00231224	0.0336401	0.0278579	VSIG4/SLC39A8/PPARG/CYP19A1/IL10/SLAMF8/PVR/ELANE/SOCS3/LDLR/SIRPA/SERPING1/FPR2/GRN/HAVCR2/NECTIN2/NR1H3/OAS3/AHR/TNFRSF1A/RB1/KLF4/HLA-A/FURIN/PARP1/LYAR/PARP14/PSMA1/MAPK14/IRAK3/LGALS9	31
BP	GO:0032943	mononuclear cell proliferation	31/1100	308/18805	0.100649	1.72065	3.17849	0.00231224	0.0336401	0.0278579	SDC4/VSIG4/FLT3/EPHB2/IL10/SLC4A2/EBI3/CCR2/CD81/LIPA/IL4I1/IL6ST/IL18/IRS2/SLC11A1/LILRB4/HAVCR2/ABL1/AHR/PRNP/HLA-A/NCSTN/CD180/VAV3/CD151/IGFBP2/PELI1/CD1D/PRDX2/TIRAP/LGALS9	31
BP	GO:0002819	regulation of adaptive immune response	24/1100	219/18805	0.109589	1.87347	3.2408	0.00231265	0.0336401	0.0278579	FZD5/EPHB2/IL10/PVR/CCR2/CD81/IL4I1/YWHAG/FBXO38/IL6ST/IL18/SLC11A1/LILRB4/HAVCR2/NECTIN2/AHR/FCGR1A/HLA-A/FUT7/EIF2AK4/CD1D/HLX/IL4R/RSAD2	24
BP	GO:0001934	positive regulation of protein phosphorylation	39/1100	414/18805	0.0942029	1.61044	3.13051	0.002318	0.0336401	0.0278579	FLT3/AREG/THBS1/P2RY1/DAB2/GAS6/ACVR1/DOCK7/TESK1/ROCK2/ELANE/SPHK1/FAM20A/VEGFB/XBP1/SPRY2/ENPP2/ADAM9/COPS8/IL18/EHD4/MYDGF/CAB39/EIF4G1/ABL1/TXN/RAPGEF2/APP/PRNP/CCDC88A/DIPK2A/ITGA5/CD36/TAB2/PTK2B/S100A12/PARP14/MAP2K1/FNIP2	39
BP	GO:0045088	regulation of innate immune response	44/1100	482/18805	0.0912863	1.56058	3.10769	0.00232375	0.0336401	0.0278579	VSIG4/PPARG/CFH/MAP2K6/SLAMF8/CLEC4E/PVR/HMGB2/DHX33/S100A9/LATS2/RAB11FIP2/TNIP2/PHB1/SERPING1/CD14/NPLOC4/DDX41/FPR2/GRN/HAVCR2/NECTIN2/NR1H3/NAGLU/OAS3/RBM47/LAMP1/TLR2/NAIP/APP/STING1/HLA-A/PARP1/DHX9/CD36/LYAR/PELI1/PARP14/CLPB/CD1D/IRAK3/TIRAP/LGALS9/RSAD2	44
BP	GO:0006878	intracellular copper ion homeostasis	5/1100	17/18805	0.294118	5.02807	4.14148	0.00232416	0.0336401	0.0278579	ANKRD9/SLC31A1/ARF1/APP/PRNP	5
BP	GO:0070613	regulation of protein processing	10/1100	60/18805	0.166667	2.84924	3.57602	0.00234349	0.0338278	0.0280133	IL1R2/LDLRAD3/THBS1/ENO1/RUNX1/CTSZ/ANXA2/PRNP/FURIN/MDM2	10
BP	GO:0016051	carbohydrate biosynthetic process	23/1100	207/18805	0.111111	1.89949	3.24358	0.00236351	0.0339706	0.0281316	GRB10/NTSR1/SESN2/P2RY1/MGAT2/PTAFR/PCK2/EXT2/NDST1/ENO1/PGD/IRS2/CHSY1/NANS/CHST13/CSGALNACT2/FUT7/PARP1/FUT4/CLTC/MDH2/SIRT6/PGAM1	23
BP	GO:0015849	organic acid transport	35/1100	361/18805	0.0969529	1.65745	3.14387	0.00236617	0.0339706	0.0281316	SLC1A3/SLCO4A1/GOT2/PPARG/NTSR1/FOLR2/THBS1/SLC27A4/MAP2K6/FABP5/PLIN2/SLC38A7/CLN8/SLC17A5/SLC25A44/EPRS1/SLC16A5/ACSL5/SLC36A1/SLC23A2/ACSL3/SLC16A3/SLC16A7/IRS2/SLC36A4/SLC11A1/SFXN3/ACSL1/CD36/SLC3A2/AQP9/SLC35D2/P2RX4/SLC38A10/SLC43A3	35
BP	GO:0048708	astrocyte differentiation	13/1100	91/18805	0.142857	2.44221	3.43747	0.0023889	0.0342045	0.0283252	C1QA/S100A9/LDLR/IL6ST/GRN/IFNGR1/NAGLU/ABL1/KDM4A/APP/ID2/MAP2K1/MBD1	13
BP	GO:1903825	organic acid transmembrane transport	19/1100	159/18805	0.119497	2.04285	3.29156	0.00241278	0.0344143	0.028499	SLC1A3/NTSR1/THBS1/CLN8/SLC17A5/ACSL5/SLC36A1/SLC23A2/SLC16A3/SLC16A7/IRS2/SLC36A4/SLC11A1/SFXN3/ACSL1/CD36/SLC3A2/SLC35D2/SLC38A10	19
BP	GO:0034504	protein localization to nucleus	32/1100	322/18805	0.0993789	1.69893	3.15317	0.00242462	0.0344143	0.028499	ZBTB16/SESN2/LMNA/LZTS2/CALR/TESK1/TRAF3IP2/ATP13A2/LATS2/XBP1/CDK5/GLUL/TOR1B/SEC13/STK3/RPF2/LILRB4/CCT6A/TXN/TNPO1/JUP/APP/TOR1A/IPO7/INTS13/PARP1/CD36/MDM2/PTTG1IP/MAPK14/SUPT7L/SIRT6	32
BP	GO:0032755	positive regulation of interleukin-6 production	14/1100	102/18805	0.137255	2.34643	3.39863	0.00242947	0.0344143	0.028499	TMEM106A/SIGLEC16/MAPK13/PTAFR/XBP1/IL17RA/TLR2/APP/DHX9/CD36/IL1RAP/BSG/TIRAP/LGALS9	14
BP	GO:0051099	positive regulation of binding	14/1100	102/18805	0.137255	2.34643	3.39863	0.00242947	0.0344143	0.028499	NIBAN2/NME1/HIPK2/MED25/GMNN/EIF4G1/ABL1/TXN/ANXA2/RAPGEF2/RB1/STING1/PPP2CB/H1-0	14
BP	GO:0050868	negative regulation of T cell activation	17/1100	136/18805	0.125	2.13693	3.31678	0.0024799	0.0350352	0.0290131	SDC4/VSIG4/IL10/SLC4A2/IL4I1/DUSP3/RUNX1/LILRB4/HAVCR2/PRNP/SOCS1/PELI1/PRDX2/HLX/IL4R/PAG1/LGALS9	17
MF	GO:0001618	virus receptor activity	13/1129	81/18639	0.160494	2.64964	3.77807	0.00110415	0.0354905	0.030418	PVR/CD81/CCR5/AXL/SCARB2/LDLR/ITGB7/ANPEP/NECTIN2/LAMP1/ITGA5/BSG/SLC3A2	13
MF	GO:0140297	DNA-binding transcription factor binding	47/1129	488/18639	0.0963115	1.59004	3.35383	0.00113736	0.0355426	0.0304627	FLT3/PPARG/CALR/HMGB2/DHX33/TXLNG/MED24/ID3/HSPB1/XBP1/MYC/TRIP6/WIPI1/TRIP4/CARM1/MED16/HIPK2/MED25/MLX/RUNX1/GMNN/HCFC1/CITED2/HSF1/CREB3/TFDP1/CXXC5/MEF2A/IFI27/HMGA1/DAPK3/PER1/AHR/EIF4E/RB1/ETS2/JUP/KLF4/STING1/ID2/NCOR2/PARP1/DHX9/ZMYND8/LYAR/MAPK14/HDAC2	47
MF	GO:0042277	peptide binding	28/1129	249/18639	0.11245	1.85647	3.4548	0.00119487	0.0355938	0.0305066	LDLRAD3/PPARG/FZD5/PEX19/EPHB2/CALR/C1QA/MARCO/DHCR24/SEC61A1/CLU/ANG/LDLR/MSR1/FPR2/ITGB2/ANPEP/LRPAP1/TNPO1/TLR2/PRNP/HLA-A/FURIN/CD36/KDELR2/ITGAM/PFDN6/BRAP	28
MF	GO:0001846	opsonin binding	6/1129	21/18639	0.285714	4.71694	4.32746	0.00120228	0.0355938	0.0305066	VSIG4/CFH/CALR/PHB1/ITGB2/ITGAM	6
MF	GO:0140272	exogenous protein binding	13/1129	82/18639	0.158537	2.61733	3.72696	0.00124086	0.0357939	0.0306781	PVR/CD81/CCR5/AXL/SCARB2/LDLR/ITGB7/ANPEP/NECTIN2/LAMP1/ITGA5/BSG/SLC3A2	13
MF	GO:0140098	catalytic activity, acting on RNA	39/1129	387/18639	0.100775	1.66373	3.35038	0.00127643	0.0358996	0.0307687	RNASE1/RNASE2/B3GNTL1/AARS1/RNASE6/DTWD1/DHX33/ERI1/DDX19A/EXOSC7/ANG/VARS1/FARS2/EPRS1/PUS1/YARS1/NUDT16/RNASE3/MRPL58/RARS1/RTCB/PTRH1/MOV10/DDX41/FTSJ1/ENDOG/APEX1/DHX29/INTS11/DDX49/NSUN5/DHX9/GARS1/CARS1/TARS1/DUS1L/FTSJ3/POLR2E/SLFN12	39
CC	GO:0031093	platelet alpha granule lumen	10/1141	67/19880	0.149254	2.60049	3.23805	0.00467623	0.0360519	0.0292304	THBS1/GAS6/CLU/VEGFB/F5/SCCPDH/SERPING1/APP/ACTN1/FERMT3	10
CC	GO:0005635	nuclear envelope	43/1141	496/19880	0.0866935	1.51049	2.84101	0.00470761	0.0360519	0.0292304	ITSN1/LMNA/CALR/BNIP3/TEX2/TMEM38A/NUDT9/SMOX/TXLNG/OTULINL/DHCR7/TMEM38B/TMEM53/ENO1/YEATS4/AEN/PLAAT3/NUP42/SLC16A3/MLX/RTCB/TOR1B/SEC13/TMEM109/TMEM43/AGFG1/GAPDH/CLMN/ABL1/IFI27/TOR2A/APP/PRNP/TOR1A/SMAD1/IPO7/ITPRIP/PARP1/CANX/BRAP/MX1/CEPT1/MGST2	43
CC	GO:0005905	clathrin-coated pit	11/1141	78/19880	0.141026	2.45713	3.1817	0.0048123	0.036393	0.029507	DAB2/ITSN1/SPHK1/AP1S1/AP2A2/LDLR/APP/FCHO2/CLTC/DGKD/BMPR2	11
CC	GO:0030660	Golgi-associated vesicle membrane	9/1141	57/19880	0.157895	2.75105	3.26677	0.00488695	0.0365013	0.0295948	AP1S1/COPB2/PI4KA/SCYL1/ARCN1/DIPK2A/AP1B1/KDELR2/CLTC	9
MF	GO:0051287	NAD binding	10/1129	54/18639	0.185185	3.05728	3.84425	0.0013305	0.0365076	0.0312898	ME1/IDH1/BDH2/GAPDH/PARP1/HADHA/PARP14/NDUFV1/SIRT6/LDHB	10
BP	GO:0045765	regulation of angiogenesis	35/1100	363/18805	0.0964187	1.64832	3.10895	0.00259154	0.0365152	0.0302388	SERPINF1/PPARG/THBS1/STAB1/IL10/ACVRL1/PLXND1/ROCK2/CCR2/SPHK1/PKM/TGM2/VEGFB/HSPB1/XBP1/SPRY2/ADM/HIPK2/GLUL/RUNX1/GRN/MYDGF/ITGB2/ABL1/GADD45A/JUP/ENG/KLF4/SMAD1/ITGA5/CD36/CTSH/PTK2B/HMOX1/SIRT6	35
BP	GO:0010001	glial cell differentiation	27/1100	259/18805	0.104247	1.78215	3.15929	0.00263239	0.0369927	0.0306342	BNIP3/C1QA/CLU/S100A9/PLEC/PICK1/CDK5/EIF2B4/LDLR/IL6ST/CNP/GRN/SPINT1/IFNGR1/NAGLU/ABL1/KDM4A/TLR2/APP/ID2/SLC25A46/NSUN5/NCSTN/PTEN/MAP2K1/MBD1/HDAC2	27
BP	GO:0051098	regulation of binding	23/1100	209/18805	0.110048	1.88132	3.19352	0.00267336	0.0371125	0.0307334	DAB2/PEX14/PEX19/NIBAN2/IL10/ADAM15/NME1/ATP2A2/HIPK2/MED25/GMNN/SNAPIN/EIF4G1/LRPAP1/ABL1/TXN/ANXA2/RAPGEF2/RB1/BTBD1/STING1/PPP2CB/H1-0	23
BP	GO:0071450	cellular response to oxygen radical	6/1100	25/18805	0.24	4.10291	3.86959	0.00267584	0.0371125	0.0307334	MPO/NQO1/DHFR/PRDX1/CD36/PRDX2	6
BP	GO:0071451	cellular response to superoxide	6/1100	25/18805	0.24	4.10291	3.86959	0.00267584	0.0371125	0.0307334	MPO/NQO1/DHFR/PRDX1/CD36/PRDX2	6
BP	GO:1903318	negative regulation of protein maturation	6/1100	25/18805	0.24	4.10291	3.86959	0.00267584	0.0371125	0.0307334	IL1R2/THBS1/CTSZ/PRNP/FURIN/MDM2	6
BP	GO:1903902	positive regulation of viral life cycle	6/1100	25/18805	0.24	4.10291	3.86959	0.00267584	0.0371125	0.0307334	P4HB/AXL/FURIN/BSG/SMPD1/LGALS9	6
CC	GO:0030126	COPI vesicle coat	4/1141	13/19880	0.307692	5.36102	3.88115	0.005082	0.0374952	0.0304007	COPB2/SCYL1/ARCN1/DIPK2A	4
CC	GO:0044391	ribosomal subunit	20/1141	186/19880	0.107527	1.87347	2.95329	0.00515969	0.0376098	0.0304935	MRPL1/MRPL15/MRPL4/MRPL58/MRPS17/MRPS26/CHCHD1/MRPL39/MRPS15/MRPL24/DHX29/MRPL35/MRPL32/LARP4/MRPL19/MRPL17/MRPL16/MRPS2/MRPL28/MRPL22	20
MF	GO:0016417	S-acyltransferase activity	7/1129	29/18639	0.241379	3.985	4.08483	0.00141072	0.0377872	0.0323865	ZDHHC8/FASN/DLAT/DLST/GLUL/ZDHHC24/ZDHHC20	7
BP	GO:0032493	response to bacterial lipoprotein	4/1100	11/18805	0.363636	6.21653	4.31362	0.00275725	0.0380429	0.0315039	CD14/TLR2/CD36/TIRAP	4
BP	GO:2000508	regulation of dendritic cell chemotaxis	4/1100	11/18805	0.363636	6.21653	4.31362	0.00275725	0.0380429	0.0315039	GAS6/CALR/SLAMF8/LGALS9	4
MF	GO:0015929	hexosaminidase activity	5/1129	15/18639	0.333333	5.5031	4.43021	0.00145503	0.0380677	0.0326269	GM2A/HEXB/NAGLU/HEXA/NAGPA	5
BP	GO:0002703	regulation of leukocyte mediated immunity	27/1100	260/18805	0.103846	1.7753	3.13773	0.00277856	0.0381388	0.0315833	FZD5/IL10/PTAFR/PVR/CCR2/CD81/IL4I1/YWHAG/FBXO38/FES/IL18/LILRB4/ITGB2/HAVCR2/STAP1/NECTIN2/AHR/CD84/LAMP1/FCGR1A/HLA-A/FUT7/ITGAM/CD1D/IL4R/LGALS9/RSAD2	27
BP	GO:0005996	monosaccharide metabolic process	27/1100	260/18805	0.103846	1.7753	3.13773	0.00277856	0.0381388	0.0315833	FPGT/SESN2/FABP5/PCK2/GALM/PFKP/LIPA/PKM/GAA/DLAT/ENO1/PGD/PMM2/SLC23A2/PDK4/IRS2/ERO1A/GAPDH/MAN2A2/GALK1/FUT7/GLB1/FUT4/MDH2/MAPK14/SIRT6/PGAM1	27
CC	GO:0030140	trans-Golgi network transport vesicle	7/1141	38/19880	0.184211	3.20956	3.36412	0.00531189	0.0382583	0.0310193	RAB13/AP1S1/TMED9/TMED10/AP1B1/FURIN/CLTC	7
BP	GO:0030166	proteoglycan biosynthetic process	12/1100	82/18805	0.146341	2.50177	3.39701	0.0028195	0.038601	0.0319661	HS6ST1/EXT2/NDST1/DSE/CHSY1/CHPF2/CHST13/CSGALNACT2/CANT1/B3GAT3/SLC35D2/BMPR2	12
CC	GO:0005802	trans-Golgi network	26/1141	265/19880	0.0981132	1.70946	2.86894	0.00546243	0.0386695	0.0313528	RAB13/RHOBTB3/PLOD3/PICK1/AP1S1/NDST1/WIPI1/PHAF1/GRN/ATP8B4/GCNT1/SLC11A2/MS4A6A/USP6NL/GOLGA1/ARL1/KIF13A/APP/AP1B1/FUT7/MARCHF1/OPTN/FURIN/FUT4/SCAMP4/CLTC	26
CC	GO:0005791	rough endoplasmic reticulum	9/1141	58/19880	0.155172	2.70362	3.20612	0.00549683	0.0386695	0.0313528	PLOD1/SEC61A1/PLOD3/SRPRB/PKM/LRPAP1/RPN1/SSR4/STAU1	9
CC	GO:0030133	transport vesicle	39/1141	444/19880	0.0878378	1.53043	2.7892	0.00556127	0.0386732	0.0313558	AREG/RAB13/DYSF/SEC24D/SPRED2/SLC17A5/ATP13A2/CIDEB/CRISPLD2/PICK1/AP1S1/COPB2/SREBF2/PHAF1/ARCN1/SEC13/TMED9/ATP6AP1/SNAPIN/ATP6V1A/LAMP1/TMED10/APP/TOR1A/CCDC88A/MCFD2/AP1B1/HLA-A/PLIN3/SEC31A/FURIN/NCSTN/KDELR2/CLTC/KIF1B/RAB7A/SEC23B/MFF/ATP6V1E1	39
BP	GO:0001960	negative regulation of cytokine-mediated signaling pathway	14/1100	104/18805	0.134615	2.30131	3.31695	0.00291669	0.0396288	0.0328172	IL1R2/PPARG/GAS6/PIAS4/IL6ST/STAP1/NR1H3/OAS3/NAIP/PPP2CB/IL1RN/PARP14/IRAK3/RNF113A	14
BP	GO:0072526	pyridine-containing compound catabolic process	14/1100	104/18805	0.134615	2.30131	3.31695	0.00291669	0.0396288	0.0328172	DDIT4/PFKP/LIPA/PKM/FLCN/ENO1/BPGM/LDHA/GAPDH/GALK1/APP/OGDH/SIRT6/PGAM1	14
BP	GO:0009144	purine nucleoside triphosphate metabolic process	27/1100	261/18805	0.103448	1.7685	3.11626	0.00293157	0.0396288	0.0328172	DDIT4/PFKP/LIPA/PKM/NME1/FLCN/ENO1/BPGM/NUDT16/LDHA/GAPDH/ATP6V1A/NME4/ATP5F1B/GALK1/APP/NDUFS3/PARP1/OGDH/STOML2/NDUFS8/GTPBP1/NDUFV1/SIRT6/SDHB/SDHC/PGAM1	27
BP	GO:0050870	positive regulation of T cell activation	27/1100	261/18805	0.103448	1.7685	3.11626	0.00293157	0.0396288	0.0328172	ZBTB16/VNN1/EBI3/CCR2/MAP3K8/CD81/IL4I1/ABL2/YWHAG/XBP1/FBXO38/SIRPA/IL6ST/IL18/RUNX1/AP3D1/LILRB4/HAVCR2/ABL1/HLA-A/PBRM1/IGFBP2/SOCS1/CD1D/HLX/IL4R/LGALS9	27
BP	GO:0045862	positive regulation of proteolysis	24/1100	223/18805	0.107623	1.83987	3.14479	0.00293188	0.0396288	0.0328172	DAB2/CLU/ASPH/XBP1/ENO1/PSMC2/ADAM9/GRN/RAD23A/ANXA2/PSMC3/APP/HSPBP1/NRDC/FURIN/NCSTN/CTSH/MDM2/PTEN/PTK2B/SIRT6/HDAC2/PSMC6/TMX1	24
BP	GO:1903008	organelle disassembly	11/1100	72/18805	0.152778	2.61181	3.41546	0.00295471	0.0398361	0.0329889	PELO/PLIN2/MTIF2/PLAAT3/TRIP4/MRPL58/PTRH1/SKIC3/PLIN3/EIF2D/PNPLA2	11
MF	GO:0016780	phosphotransferase activity, for other substituted phosphate groups	6/1129	22/18639	0.272727	4.50254	4.17391	0.00156924	0.0401225	0.0343881	SGMS2/CHPT1/PGS1/PIGF/CEPT1/CDIPT	6
BP	GO:0031663	lipopolysaccharide-mediated signaling pathway	10/1100	62/18805	0.16129	2.75733	3.45465	0.00300773	0.040346	0.0334112	PTAFR/SIRPA/CD14/TLR2/LY86/CD180/CD36/MAPK14/IRAK3/PRDX2	10
BP	GO:0046173	polyol biosynthetic process	10/1100	62/18805	0.16129	2.75733	3.45465	0.00300773	0.040346	0.0334112	NTSR1/P2RY1/ITPKC/PTAFR/PCK2/SPHK1/IMPA2/DHFR/SPTLC2/ACER3	10
BP	GO:0002424	T cell mediated immune response to tumor cell	5/1100	18/18805	0.277778	4.74874	3.96612	0.00306467	0.0406988	0.0337033	IL4I1/YWHAG/FBXO38/AHR/HLA-A	5
BP	GO:0006103	2-oxoglutarate metabolic process	5/1100	18/18805	0.277778	4.74874	3.96612	0.00306467	0.0406988	0.0337033	IDH1/GOT2/GPT2/DLST/OGDH	5
BP	GO:0010755	regulation of plasminogen activation	5/1100	18/18805	0.277778	4.74874	3.96612	0.00306467	0.0406988	0.0337033	THBS1/ENO1/RUNX1/CTSZ/ANXA2	5
BP	GO:0090110	COPII-coated vesicle cargo loading	5/1100	18/18805	0.277778	4.74874	3.96612	0.00306467	0.0406988	0.0337033	SEC24D/CIDEB/SEC13/SEC31A/SEC23B	5
BP	GO:0034383	low-density lipoprotein particle clearance	7/1100	34/18805	0.205882	3.51965	3.6653	0.0030734	0.040713	0.033715	NCEH1/LIPA/LDLR/SOAT1/ANXA2/CD36/HMOX1	7
BP	GO:0051235	maintenance of location	24/1100	224/18805	0.107143	1.83166	3.12109	0.0031069	0.0410544	0.0339977	NTSR1/LETM1/CALR/TMEM38A/HSP90B1/ASPH/GM2A/CCR5/GAA/TRPM2/ANXA6/HEXB/HSPA5/TMEM38B/CDK5/ERO1A/ABL1/TXN/OS9/HEXA/CCDC88A/KDELR2/PTK2B/SUPT7L	24
BP	GO:0051592	response to calcium ion	17/1100	139/18805	0.122302	2.09081	3.2174	0.0031238	0.041085	0.0340231	LGMN/THBS1/ITPKC/KCNMA1/ASPH/TRPM2/ENTPD6/CLIC4/CPNE8/ADAM9/ENDOG/MEF2A/APP/SEC31A/NCSTN/PTK2B/SMPD1	17
BP	GO:0030203	glycosaminoglycan metabolic process	12/1100	83/18805	0.144578	2.47163	3.34916	0.00312469	0.041085	0.0340231	GCNT2/EXT2/HEXB/SGSH/DSE/CHSY1/CHPF2/CHST13/CSGALNACT2/HEXA/B3GAT3/CLTC	12
MF	GO:0016757	glycosyltransferase activity	29/1129	267/18639	0.108614	1.79314	3.31462	0.00168742	0.0421856	0.0361563	GCNT2/B3GNTL1/MGAT2/EXT2/PLOD3/HEXB/GALNT7/RPN2/ALG2/COLGALT1/GCNT1/B3GNT5/CHSY1/CHPF2/C1GALT1C1/RPN1/GALNT11/CSGALNACT2/HEXA/FUT7/PARP1/FUT4/MGAT1/B3GAT3/PARP14/PARP4/B4GALT3/SIRT6/ARF4	29
BP	GO:0006650	glycerophospholipid metabolic process	30/1100	302/18805	0.0993377	1.69822	3.04895	0.00327271	0.0426619	0.035329	ITPKC/VAC14/PLA2G7/FABP5/PCYT2/PLD1/PLA2G15/ENPP2/PI4KA/LDLR/PLAAT3/ABHD8/CHPT1/ACSL3/TTC7A/PGS1/IMPA2/AGPAT2/NR1H3/PIGF/PTEN/HADHA/MTMR3/ABHD12/DBI/CAPN2/CEPT1/DGKD/CDIPT/PIGT	30
BP	GO:0009185	ribonucleoside diphosphate metabolic process	16/1100	128/18805	0.125	2.13693	3.21706	0.00327396	0.0426619	0.035329	DDIT4/NUDT9/PFKP/LIPA/PKM/FLCN/ENO1/BPGM/LDHA/GAPDH/GALK1/APP/MPP1/OGDH/SIRT6/PGAM1	16
BP	GO:0006487	protein N-linked glycosylation	11/1100	73/18805	0.150685	2.57603	3.36284	0.00329922	0.0426619	0.035329	SLC39A8/MGAT2/EXT2/RPN2/PMM2/ALG2/RPN1/FUT4/MGAT1/MOGS/MAGT1	11
BP	GO:0008652	amino acid biosynthetic process	11/1100	73/18805	0.150685	2.57603	3.36284	0.00329922	0.0426619	0.035329	SLC1A3/GOT2/BCAT1/PLOD3/SHMT2/PYCR2/MTHFD1/GLUL/APIP/SEPHS2/ENOPH1	11
BP	GO:0032722	positive regulation of chemokine production	11/1100	73/18805	0.150685	2.57603	3.36284	0.00329922	0.0426619	0.035329	ALOX15B/IL18/IL17RA/HAVCR2/OAS3/TLR2/APP/HMOX1/TIRAP/IL4R/LGALS9	11
BP	GO:0019377	glycolipid catabolic process	6/1100	26/18805	0.230769	3.9451	3.74563	0.00330887	0.0426619	0.035329	GM2A/HEXB/SCARB2/HEXA/GLB1/SMPD1	6
BP	GO:0046514	ceramide catabolic process	6/1100	26/18805	0.230769	3.9451	3.74563	0.00330887	0.0426619	0.035329	GM2A/HEXB/SCARB2/HEXA/GLB1/ACER3	6
BP	GO:0048143	astrocyte activation	6/1100	26/18805	0.230769	3.9451	3.74563	0.00330887	0.0426619	0.035329	C1QA/LDLR/GRN/IFNGR1/NAGLU/APP	6
BP	GO:0042060	wound healing	41/1100	450/18805	0.0911111	1.55759	2.98411	0.00332328	0.0426792	0.0353433	SDC4/PPARG/THBS1/P2RY1/GAS6/ENPP4/EPHB2/ACVRL1/MERTK/THBD/VEGFB/PLEC/AXL/HSPB1/XBP1/TEC/F5/IL6ST/SERPING1/SLC11A1/C6orf89/ARHGAP24/ANXA2/C1GALT1C1/PDIA3/BLOC1S4/TOR1A/ENG/ITGA5/CD36/VAV3/CD151/PTEN/HMOX1/ADIPOR2/SMPD1/MAPK14/FERMT3/PRDX2/DGKD/TMX1	41
BP	GO:0021695	cerebellar cortex development	9/1100	53/18805	0.169811	2.903	3.45801	0.00335038	0.0426792	0.0353433	AARS1/HSPA5/CDK5/COMT/ARCN1/NAGLU/SLC25A46/OGDH/MAP2K1	9
BP	GO:0046460	neutral lipid biosynthetic process	9/1100	53/18805	0.169811	2.903	3.45801	0.00335038	0.0426792	0.0353433	PCK2/PLA2G15/LDLR/AGPAT2/NR1H3/ACSL1/PNPLA2/GK/TMX1	9
BP	GO:0046463	acylglycerol biosynthetic process	9/1100	53/18805	0.169811	2.903	3.45801	0.00335038	0.0426792	0.0353433	PCK2/PLA2G15/LDLR/AGPAT2/NR1H3/ACSL1/PNPLA2/GK/TMX1	9
BP	GO:0170038	proteinogenic amino acid biosynthetic process	9/1100	53/18805	0.169811	2.903	3.45801	0.00335038	0.0426792	0.0353433	GOT2/BCAT1/PLOD3/SHMT2/PYCR2/MTHFD1/GLUL/APIP/ENOPH1	9
MF	GO:0019842	vitamin binding	19/1129	150/18639	0.126667	2.09118	3.40713	0.00182015	0.0445147	0.0381524	GOT2/FOLR2/MMAB/PNPO/MTARC1/PLOD1/PLOD3/FASN/OGFOD1/SHMT2/GPT2/TCN2/SDSL/PANK3/DHFR/CISD1/SPTLC2/OGDH/ALAS1	19
BP	GO:0001959	regulation of cytokine-mediated signaling pathway	21/1100	189/18805	0.111111	1.89949	3.09785	0.00357026	0.0453713	0.0375727	IL1R2/PPARG/GAS6/SPHK1/AXL/PIAS4/NKIRAS2/IL6ST/STAP1/AGPAT2/NR1H3/OAS3/RBM47/NAIP/TNFRSF1A/STING1/PPP2CB/IL1RN/PARP14/IRAK3/RNF113A	21
BP	GO:0042092	type 2 immune response	8/1100	44/18805	0.181818	3.10826	3.48977	0.0036028	0.0456755	0.0378246	IL10/TRAF3IP2/CCR2/CD81/IL18/HLX/IL4R/RSAD2	8
BP	GO:0022037	metencephalon development	15/1100	118/18805	0.127119	2.17315	3.18639	0.00368737	0.0466365	0.0386204	AARS1/HSPA5/CDK5/COMT/GART/ATIC/ARCN1/KCNE1/NAGLU/ABL1/NCOR2/SLC25A46/NCSTN/OGDH/MAP2K1	15
BP	GO:0009410	response to xenobiotic stimulus	41/1100	453/18805	0.0905077	1.54727	2.93889	0.00373435	0.0471185	0.0390195	SLC1A3/THBS1/GAS6/CALR/IL10/MAP2K6/NCEH1/TRAF3IP2/POR/RHBDD3/NQO1/PLIN2/SMOX/LIPA/GCLM/MYC/COMT/EPHX1/HSF1/PPP1R9B/TOP1/AGPAT2/ABL1/AHR/RB1/CBR1/PRNP/EFTUD2/ENG/ACSL1/VAV3/IGFBP2/MDM2/PTK2B/BLMH/HADHA/S100A12/PARP4/SMPD1/MBD1/HDAC2	41
BP	GO:0007249	canonical NF-kappaB signal transduction	31/1100	318/18805	0.0974843	1.66654	2.98799	0.00374796	0.0471782	0.039069	SLC39A8/TMEM106A/LTBR/TRAF3IP2/HSPB1/TNIP2/SIRPA/NKIRAS2/LILRB4/GAPDH/CXXC5/ABL1/PER1/TLR2/TNFRSF1A/GOLT1B/KLF4/TMEM101/PRDX1/OPTN/PARP1/CD36/CANT1/TAB2/HMOX1/S100A12/PELI1/CC2D1A/IRAK3/TIRAP/LGALS9	31
BP	GO:0033013	tetrapyrrole metabolic process	10/1100	64/18805	0.15625	2.67116	3.338	0.00381399	0.0475859	0.0394066	BDH2/MMAB/CPOX/ABCB10/BLVRB/SLC11A2/SLC48A1/HMOX1/ALAS1/EIF2AK1	10
BP	GO:0033619	membrane protein proteolysis	10/1100	64/18805	0.15625	2.67116	3.338	0.00381399	0.0475859	0.0394066	IL10/PRTN3/ADAM9/CLPP/APP/NRDC/FURIN/NCSTN/CTSH/TIMP2	10
BP	GO:1901607	alpha-amino acid biosynthetic process	10/1100	64/18805	0.15625	2.67116	3.338	0.00381399	0.0475859	0.0394066	GOT2/BCAT1/PLOD3/SHMT2/PYCR2/MTHFD1/GLUL/APIP/SEPHS2/ENOPH1	10
BP	GO:0006778	porphyrin-containing compound metabolic process	9/1100	54/18805	0.166667	2.84924	3.39197	0.00381619	0.0475859	0.0394066	BDH2/CPOX/ABCB10/BLVRB/SLC11A2/SLC48A1/HMOX1/ALAS1/EIF2AK1	9
BP	GO:0141091	transforming growth factor beta receptor superfamily signaling pathway	37/1100	399/18805	0.0927318	1.58529	2.94546	0.00383893	0.0477574	0.0395486	PPARG/THBS1/DAB2/SAP30/ACVR1/GCNT2/ID1/ACVRL1/PELO/SPRED2/LATS2/XBP1/FLCN/HSPA5/TMEM53/SPRY2/NCLN/NREP/TGFBRAP1/HIPK2/ADAM9/ZC3H3/CITED2/ERO1A/SPART/ABL1/ENG/LPXN/SMAD1/FURIN/PARP1/EID2/SAP30L/FBXL15/ADISSP/BMPR2/HDAC2	37
BP	GO:1901342	regulation of vasculature development	35/1100	372/18805	0.094086	1.60844	2.95438	0.00384841	0.0477635	0.0395537	SERPINF1/PPARG/THBS1/STAB1/IL10/ACVRL1/PLXND1/ROCK2/CCR2/SPHK1/PKM/TGM2/VEGFB/HSPB1/XBP1/SPRY2/ADM/HIPK2/GLUL/RUNX1/GRN/MYDGF/ITGB2/ABL1/GADD45A/JUP/ENG/KLF4/SMAD1/ITGA5/CD36/CTSH/PTK2B/HMOX1/SIRT6	35
BP	GO:0010506	regulation of autophagy	34/1100	359/18805	0.0947075	1.61907	2.95194	0.00392405	0.0479323	0.0396935	SESN2/FZD5/BNIP3/IL10/ATP13A2/ABL2/DRAM1/HSPB1/POLDIP2/XBP1/TBC1D14/FLCN/CDK5/SREBF2/WIPI1/TMEM39A/ENDOG/CTSA/GAPDH/ATP6V1A/EIF4G1/ABL1/DAPK3/KDM4A/UBR4/CAPN1/STING1/OPTN/CISD1/SPTLC2/TAB2/HMOX1/ATP6V1E1/EIF2AK1	34
BP	GO:0070371	ERK1 and ERK2 cascade	31/1100	319/18805	0.0971787	1.66131	2.96931	0.00392615	0.0479323	0.0396935	GRB10/P2RY1/DAB2/GAS6/GCNT2/EPHB2/MARCO/SPRED2/VEGFB/XBP1/FLCN/MYC/SPRY2/DUSP3/SIRPA/PHB1/FPR2/HAVCR2/APIP/ABL1/HMGCR/RAPGEF2/APP/DUSP7/CD36/CTSH/PTK2B/MAP2K1/GLIPR2/TIRAP/LGALS9	31
BP	GO:0031647	regulation of protein stability	36/1100	386/18805	0.0932642	1.59439	2.9411	0.00392919	0.0479323	0.0396935	LMNA/PEX19/CALR/PAQR4/CLU/ASPH/PPIB/CD81/XBP1/TNIP2/NCLN/PHB1/MFSD1/HCFC1/STK3/GRN/RAD23A/RUVBL1/USP19/CCT6A/CTSA/GAPDH/DDI2/LAMP1/UBR4/GLMP/ISOC2/PRNP/CTSH/MDM2/PTEN/PFDN6/NAPG/ZSWIM7/SIRT6/POLR2E	36
BP	GO:0042117	monocyte activation	4/1100	12/18805	0.333333	5.69848	4.05811	0.00394577	0.0479323	0.0396935	DYSF/ADAM9/LILRB4/CD33	4
BP	GO:0097048	dendritic cell apoptotic process	4/1100	12/18805	0.333333	5.69848	4.05811	0.00394577	0.0479323	0.0396935	GAS6/AXL/RAPGEF2/LGALS9	4
BP	GO:0110075	regulation of ferroptosis	4/1100	12/18805	0.333333	5.69848	4.05811	0.00394577	0.0479323	0.0396935	AIFM2/NQO1/DHCR7/HMOX1	4
BP	GO:2000668	regulation of dendritic cell apoptotic process	4/1100	12/18805	0.333333	5.69848	4.05811	0.00394577	0.0479323	0.0396935	GAS6/AXL/RAPGEF2/LGALS9	4
BP	GO:0007178	cell surface receptor protein serine/threonine kinase signaling pathway	39/1100	427/18805	0.0913349	1.56141	2.92496	0.00395257	0.0479323	0.0396935	PPARG/THBS1/DAB2/SAP30/ACVR1/GCNT2/ID1/ACVRL1/PELO/SPRED2/LATS2/XBP1/FLCN/HSPA5/TMEM53/SPRY2/NCLN/NREP/TGFBRAP1/HIPK2/ADAM9/ZC3H3/CITED2/ERO1A/SPART/SPTBN1/ABL1/ENG/LPXN/SMAD1/FURIN/PARP1/EID2/SAP30L/FBXL15/MAPK14/ADISSP/BMPR2/HDAC2	39
BP	GO:0010885	regulation of cholesterol storage	5/1100	19/18805	0.263158	4.4988	3.80323	0.00396127	0.0479323	0.0396935	PPARG/SREBF2/MSR1/NR1H3/CD36	5
BP	GO:0030206	chondroitin sulfate biosynthetic process	5/1100	19/18805	0.263158	4.4988	3.80323	0.00396127	0.0479323	0.0396935	DSE/CHSY1/CHPF2/CHST13/CSGALNACT2	5
BP	GO:0035338	long-chain fatty-acyl-CoA biosynthetic process	5/1100	19/18805	0.263158	4.4988	3.80323	0.00396127	0.0479323	0.0396935	ELOVL1/ACSL5/ACSL3/HSD17B12/ACSL1	5
MF	GO:0000062	fatty-acyl-CoA binding	5/1129	16/18639	0.3125	5.15916	4.22614	0.00201166	0.0481515	0.0412695	GCDH/SOAT1/ACADVL/HADHA/DBI	5
BP	GO:0009205	purine ribonucleoside triphosphate metabolic process	26/1100	254/18805	0.102362	1.74993	2.99935	0.00399112	0.0481837	0.0399017	DDIT4/PFKP/LIPA/PKM/NME1/FLCN/ENO1/BPGM/LDHA/GAPDH/ATP6V1A/NME4/ATP5F1B/GALK1/APP/NDUFS3/PARP1/OGDH/STOML2/NDUFS8/GTPBP1/NDUFV1/SIRT6/SDHB/SDHC/PGAM1	26
BP	GO:0018904	ether metabolic process	6/1100	27/18805	0.222222	3.79899	3.62771	0.00404696	0.048527	0.0401859	NCEH1/PLA2G7/FASN/PLAAT3/EPHX1/CHPT1	6
BP	GO:0031639	plasminogen activation	6/1100	27/18805	0.222222	3.79899	3.62771	0.00404696	0.048527	0.0401859	THBS1/DHCR24/ENO1/RUNX1/CTSZ/ANXA2	6
BP	GO:0060669	embryonic placenta morphogenesis	6/1100	27/18805	0.222222	3.79899	3.62771	0.00404696	0.048527	0.0401859	ST14/FZD5/IL10/SOCS3/ADM/SPINT1	6
CC	GO:0016363	nuclear matrix	15/1141	129/19880	0.116279	2.02597	2.8847	0.00713755	0.0490707	0.0397859	LMNA/CXXC1/SRPK1/ATN1/PIAS4/YEATS4/CLIC4/RUVBL1/ANXA2/NCOR2/PBRM1/GMCL1/ATXN1/MBD1/CFL1	15
BP	GO:0021549	cerebellum development	14/1100	108/18805	0.12963	2.21608	3.15908	0.00413197	0.0493236	0.0408456	AARS1/HSPA5/CDK5/COMT/GART/ATIC/ARCN1/NAGLU/ABL1/NCOR2/SLC25A46/NCSTN/OGDH/MAP2K1	14
BP	GO:0043393	regulation of protein binding	14/1100	108/18805	0.12963	2.21608	3.15908	0.00413197	0.0493236	0.0408456	DAB2/PEX14/IL10/ADAM15/ATP2A2/HIPK2/SNAPIN/LRPAP1/ABL1/ANXA2/RAPGEF2/BTBD1/STING1/PPP2CB	14
BP	GO:1904407	positive regulation of nitric oxide metabolic process	8/1100	45/18805	0.177778	3.03919	3.41367	0.00416162	0.0494845	0.0409788	TMEM106A/CLU/ITGB2/APP/KLF4/CD36/PTK2B/P2RX4	8
BP	GO:0002822	regulation of adaptive immune response based on somatic recombination of immune receptors built from immunoglobulin superfamily domains	22/1100	204/18805	0.107843	1.84363	3.01975	0.00417493	0.0494845	0.0409788	FZD5/EPHB2/IL10/PVR/CCR2/CD81/IL4I1/YWHAG/FBXO38/IL18/SLC11A1/LILRB4/HAVCR2/NECTIN2/AHR/FCGR1A/HLA-A/FUT7/CD1D/HLX/IL4R/RSAD2	22
BP	GO:0051348	negative regulation of transferase activity	19/1100	167/18805	0.113772	1.94499	3.05746	0.00418271	0.0494845	0.0409788	EPHB2/TESK1/LATS2/YWHAG/HSPB1/DUSP3/PRDX3/HEG1/CORO1C/IRS2/LILRB4/ABL1/LIMK1/RB1/GADD45A/DUSP7/IPO7/PTEN/IRAK3	19
BP	GO:0170033	L-amino acid metabolic process	19/1100	167/18805	0.113772	1.94499	3.05746	0.00418271	0.0494845	0.0409788	GOT2/BCAT1/FAH/NIT2/PLOD3/P4HB/IL4I1/GCDH/SHMT2/GPT2/GCLM/PYCR2/MTHFD1/DLST/SDSL/GLUL/APIP/HNMT/ENOPH1	19
BP	GO:1903038	negative regulation of leukocyte cell-cell adhesion	18/1100	155/18805	0.116129	1.98528	3.07015	0.00420809	0.0496742	0.0411359	SDC4/VSIG4/IL10/SLC4A2/IL4I1/DUSP3/RUNX1/LILRB4/HAVCR2/PRNP/KLF4/SOCS1/PELI1/PRDX2/HLX/IL4R/PAG1/LGALS9	18
